# Supplementary material for: A checklist of European butterfly larval foodplants
Source: Ecol Evol. 2024 Jan 7;14(1):e10834. doi: 10.1002/ece3.10834 (PMC10771928; doi:10.1002/ece3.10834)
Supplement: Supplementary file 1 — Appendix S1. [file ECE3-14-e10834-s005.xlsx]

## Sheet: S1-data-1690376274364
sp_ord	accepted_butterfly	plant_order	plant_family	accepted_plant	evidence	countries	questionable_countries	references
1	Parnassius nordmanni	Ranunculales	Papaveraceae	Corydalis DC.	Claim only	North Caucasus		Ilyina and Morgun (2010)
2	Parnassius mnemosyne	Ranunculales	Papaveraceae	Corydalis blanda Schott	Larvae	Greece		Lafranchis et al. (2015)
2	Parnassius mnemosyne	Ranunculales	Papaveraceae	Corydalis blanda subsp. oxelmanii Lidén	Larvae	Greece		Lafranchis (2019)
2	Parnassius mnemosyne	Ranunculales	Papaveraceae	Corydalis blanda subsp. parnassica (Orph. & Heldr.) Lidén	Larvae	Greece		Lafranchis (2004)
2	Parnassius mnemosyne	Ranunculales	Papaveraceae	Corydalis capnoides (L.) Pers.	Claim only		Northwest European Russia	Bolotov et al. (2013)
2	Parnassius mnemosyne	Ranunculales	Papaveraceae	Corydalis cava (L.) Schweigg. & Körte	Larvae	Austria, Central Europe, Croatia, France, Germany, Greece, Hungary, Italy, Poland, Romania, Slovakia, Spain, Switzerland		Balletto et al. (2023), Ebert and Rennwald (1991a), García-Barros et al. (2013), Glaßl (2017a), Lafranchis (2019), Lafranchis et al. (2015), Lorković (2009), LSPN (1987), Nel (1992b), Reinhardt et al. (2020), Reiprich (1960), Stancã-Moise (2017), Villa et al. (2009), Vojnits and Ács (2000), Warecki (2011)
2	Parnassius mnemosyne	Ranunculales	Papaveraceae	Corydalis DC.	Larvae	Andorra, Austria, Hungary, Italy, Lithuania, North Caucasus, Poland, Romania, Serbia		Burnaz (2008), Buszko and Masłowski (1993), Crozier (1999), Embacher (1996), Gozmány (1968), Hellmann and Bertaccini (2004), Ilyina and Morgun (2010), Kazlauskas (1984), Popović and Đurić (2012)
2	Parnassius mnemosyne	Ranunculales	Papaveraceae	Corydalis intermedia (L.) Mérat	Larvae	Central Europe, Czech Republic, France, Germany, northwest Europe, Norway, Romania, Sweden, Switzerland	Scilly	Aarvik et al. (2009), Bink (1992), Bolotov et al. (2013), Eliasson et al. (2005), Glaßl (2017a), Konvicka et al. (2007a), Lafranchis et al. (2015), LSPN (1987), Reinhardt et al. (2020), Stancã-Moise (2017)
2	Parnassius mnemosyne	Ranunculales	Papaveraceae	Corydalis pumila (Host) Rchb.	Larvae	Czech Republic, Denmark, northwest Europe, Sweden		Bink (1992), Bolotov et al. (2013), Eliasson et al. (2005), Glaßl (2017a), Konvicka et al. (2007a), Stoltze (1996), Vlašánek et al. (2017)
2	Parnassius mnemosyne	Ranunculales	Papaveraceae	Corydalis solida (L.) Clairv.	Proven	Central Europe, Central European Russia, Czech Republic, Estonia, Finland, France, Germany, Greece, Italy, North European Russia, northwest Europe, Northwest European Russia, Romania, South European Russia, Spain, Sweden, Switzerland		Balletto et al. (2023), Bergström (2005), Bink (1992), Bolotov et al. (2013), Eliasson et al. (2005), García-Barros et al. (2013), Glaßl (2017a), Konvička and Kuras (1999), Konvicka et al. (2007a), Kuznetsov (2009), Lafranchis (2019), Lafranchis et al. (2015), LSPN (1987), Luoto et al. (2008), Marttila et al. (1991), Nel (1992b), Reinhardt et al. (2020), Ruchin (2018), Stancã-Moise (2017), Välimä…
2	Parnassius mnemosyne	Ranunculales	Papaveraceae	Corydalis solida subsp. solida	Claim only	northwest Europe		Bink (1992)
2	Parnassius mnemosyne	Ranunculales	Papaveraceae	Pseudo-fumaria lutea (L.) Borkh.	Claim only	Southern Europe		Glaßl (2017a), Gratton (2006)
3	Parnassius apollo	Caryophyllales	Caryophyllaceae	Dianthus deltoides L.	Mistake	France		Deschamps-Cottin et al. (1997)
3	Parnassius apollo	Saxifragales	Crassulaceae	Hylotelephium anacampseros (L.) H.Ohba	Larvae	France, Italy		Balletto et al. (2023), Lafranchis et al. (2015)
3	Parnassius apollo	Saxifragales	Crassulaceae	Hylotelephium ewersii (Ledeb.) H.Ohba	Breeding only		Poland	Nakonieczny and Kędziorski (2005)
3	Parnassius apollo	Saxifragales	Crassulaceae	Hylotelephium H.Ohba	Claim only	East European Russia		Glaßl (2017b)
3	Parnassius apollo	Saxifragales	Crassulaceae	Hylotelephium maximum (L.) Holub	Proven	Austria, France, Germany, Italy, Poland, Slovakia, Sweden, Switzerland		Balletto et al. (2023), Braconnot et al. (1993), Deschamps-Cottin et al. (1997), Glaßl (2017b), Janzon (1990), Kruys (1991), Lafranchis et al. (2015), Mayer (1925), Nakonieczny and Kędziorski (2005), Nakonieczny et al. (2007), Warecki (2011), Witkowski et al. (1997)
3	Parnassius apollo	Saxifragales	Crassulaceae	Hylotelephium telephium (L.) H.Ohba	Proven	Austria, Central European Russia, Finland, France, Germany, Italy, Netherlands, Nordic, northwest Europe, Norway, Poland, Romania, Slovakia, South European Russia, Sweden, Switzerland	Hungary	Aarvik et al. (2009), Balletto et al. (2023), Bink (1992), Braconnot et al. (1993), Brommer and Fred (1999), Buszko and Masłowski (1993), Ebert and Rennwald (1991a), Eliasson et al. (2005), Fischer (1927), Fred and Brommer (2003), Fred and Brommer (2005), Fred et al. (2006), Glaßl (2017b), Gozmány (1968), Kukkonen et al. (2022), LSPN (1987), Marttila et al. (1991), Nakonieczny and Kędziorski (200…
3	Parnassius apollo	Saxifragales	Crassulaceae	Hylotelephium telephium subsp. fabaria (W.D.J.Koch) H.Ohba	Larvae	Poland, Southeastern Europe		Buszko and Masłowski (1993), Lafranchis et al. (2015), Pekarsky (1953)
3	Parnassius apollo	Saxifragales	Crassulaceae	Hylotelephium telephium subsp. telephium	Claim only	South European Russia		Glaßl (2017b)
3	Parnassius apollo	Saxifragales	Crassulaceae	Petrosedum amplexicaule (DC.) Velayos	Larvae	Italy, Scilly, Spain		Ashton et al. (2009), Balletto et al. (2023), García-Barros et al. (2013), Glaßl (2017b), Lafranchis et al. (2015), Nakonieczny et al. (2007)
3	Parnassius apollo	Saxifragales	Crassulaceae	Petrosedum forsterianum (Sm.) Grulich	Larvae	Spain		Ashton et al. (2009), Lafranchis et al. (2015), Nakonieczny et al. (2007)
3	Parnassius apollo	Saxifragales	Crassulaceae	Petrosedum montanum (Songeon & E.P.Perrier) Grulich	Larvae	France		Lafranchis et al. (2015), Nakonieczny et al. (2007)
3	Parnassius apollo	Saxifragales	Crassulaceae	Petrosedum ochroleucum (Chaix) Niederle	Proven	France, Italy		Balletto et al. (2023), Braconnot et al. (1993), Lafranchis et al. (2015), Nakonieczny et al. (2007), Prioton (1964)
3	Parnassius apollo	Saxifragales	Crassulaceae	Petrosedum rupestre (L.) P.V.Heath	Proven	France, Germany, Poland, Switzerland		Glaßl (2017b), Lafranchis et al. (2015), Nakonieczny and Kędziorski (2005), Richarz et al. (1989)
3	Parnassius apollo	Saxifragales	Crassulaceae	Petrosedum sediforme (Jacq.) Grulich	Proven	France		Braconnot et al. (1993), Lafranchis et al. (2015), Nakonieczny et al. (2007), Prioton (1964)
3	Parnassius apollo	Saxifragales	Crassulaceae	Petrosedum tenuifolium (Sm.) Grulich	Larvae	Spain	Italy, Scilly	Glaßl (2017b), Sánchez-Rodríguez and Baz (1986), Sánchez-Rodríguez and Baz (1996)
3	Parnassius apollo	Saxifragales	Crassulaceae	Phedimus kamtschaticus (Fisch.) 't Hart	Breeding only		Poland	Nakonieczny and Kędziorski (2005)
3	Parnassius apollo	Saxifragales	Crassulaceae	Phedimus stevenianus (Rouy & E.G.Camus) 't Hart	Claim only		Norway	Glaßl (2017b)
3	Parnassius apollo	Saxifragales	Crassulaceae	Rhodiola rosea L.	Larvae	France, Norway, Scandinavia, Switzerland	Central European Russia	Aarvik et al. (2009), Eliasson et al. (2005), Lafranchis et al. (2015), LSPN (1987), Nakonieczny et al. (2007), Stoltze (1996)
3	Parnassius apollo	Saxifragales	Crassulaceae	Sedum acre L.	Larvae	France, Italy, Poland, Slovakia, Spain, Switzerland		Balletto et al. (2023), Braconnot et al. (1993), Glaßl (2017b), Lafranchis et al. (2015), Nakonieczny et al. (2007), Warecki (2011)
3	Parnassius apollo	Saxifragales	Crassulaceae	Sedum album L.	Proven	Austria, Bulgaria, Croatia, Czech Republic, Finland, France, Germany, Greece, Hungary, Italy, Middle Europe, Nordic, northwest Europe, Poland, Scilly, Serbia, Slovakia, Spain, Sweden, Switzerland		Abadjiev (1992), Ashton et al. (2009), Balletto et al. (2023), Bink (1992), Braconnot et al. (1993), Buszko and Masłowski (1993), Deschamps-Cottin et al. (1997), Ebert and Rennwald (1991a), Eliasson et al. (2005), Embacher (1996), García-Barros et al. (2013), Glaßl (2017b), Gozmány (1968), Janzon (1990), Lafranchis (2019), Lafranchis et al. (2015), Lorković (2009), LSPN (1987), Nakonieczny and Kę…
3	Parnassius apollo	Saxifragales	Crassulaceae	Sedum album subsp. album	Claim only	Spain		Glaßl (2017b)
3	Parnassius apollo	Saxifragales	Crassulaceae	Sedum annuum L.	Claim only	Switzerland		LSPN (1987)
3	Parnassius apollo	Saxifragales	Crassulaceae	Sedum atratum L.	Larvae	France		Lafranchis et al. (2015)
3	Parnassius apollo	Saxifragales	Crassulaceae	Sedum brevifolium DC.	Larvae	Spain		Ashton et al. (2009), García-Barros et al. (2013), Lafranchis et al. (2015)
3	Parnassius apollo	Saxifragales	Crassulaceae	Sedum dasyphyllum L.	Larvae	Italy, Switzerland		Balletto et al. (2023), Glaßl (2017b), Lafranchis et al. (2015)
3	Parnassius apollo	Saxifragales	Crassulaceae	Sedum hispanicum L.	Larvae	Austria		Lafranchis et al. (2015)
3	Parnassius apollo	Saxifragales	Crassulaceae	Sedum L.	Larvae	Andorra, France, Italy, North Caucasus, Romania		Burnaz (2008), Crozier (1999), Deschamps-Cottin et al. (1997), Hellmann and Bertaccini (2004), Ilyina and Morgun (2010)
3	Parnassius apollo	Saxifragales	Crassulaceae	Sedum pedicellatum Boiss. & Reut.	Claim only	Spain		Nakonieczny et al. (2007)
3	Parnassius apollo	Saxifragales	Crassulaceae	Sedum sexangulare L.	Larvae	Germany		Lafranchis et al. (2015)
3	Parnassius apollo	Saxifragales	Crassulaceae	Sedum villosum L.	Claim only	Switzerland		LSPN (1987)
3	Parnassius apollo	Saxifragales	Crassulaceae	Sempervivum arachnoideum L.	Larvae	France, Switzerland		Deschamps-Cottin et al. (1997), Lafranchis et al. (2015), Nakonieczny et al. (2007)
3	Parnassius apollo	Saxifragales	Crassulaceae	Sempervivum globiferum L.	Larvae	Austria		Lafranchis et al. (2015)
3	Parnassius apollo	Saxifragales	Crassulaceae	Sempervivum globiferum subsp. globiferum	Claim only	Poland, Slovakia		Nakonieczny et al. (2007), Warecki (2011)
3	Parnassius apollo	Saxifragales	Crassulaceae	Sempervivum globiferum subsp. hirtum (L.) 't Hart & Bleij	Claim only		Poland	Warecki (2011)
3	Parnassius apollo	Saxifragales	Crassulaceae	Sempervivum L.	Proven	Andorra, Bulgaria, France		Abadjiev (1992), Crozier (1999), Nel (1992a)
3	Parnassius apollo	Saxifragales	Crassulaceae	Sempervivum minutum (Kunze ex Willk.) Nyman ex Pau	Claim only	Spain		Nakonieczny et al. (2007)
3	Parnassius apollo	Saxifragales	Crassulaceae	Sempervivum montanum L.	Larvae	France, Poland, Switzerland		Braconnot et al. (1993), Deschamps-Cottin et al. (1997), Lafranchis et al. (2015), Warecki (2011)
3	Parnassius apollo	Saxifragales	Crassulaceae	Sempervivum tectorum L.	Larvae	Italy, Switzerland		Balletto et al. (2023), Lafranchis et al. (2015), LSPN (1987), Villa et al. (2009)
4	Parnassius phoebus	Celastrales	Celastraceae	Parnassia palustris L.	Mistake	Italy		Glaßl (2022), Nardelli and Sala (1986)
4	Parnassius phoebus	Saxifragales	Crassulaceae	Phedimus stevenianus (Rouy & E.G.Camus) 't Hart	Larvae		Austria	Hoffmann (1952)
4	Parnassius phoebus	Saxifragales	Crassulaceae	Rhodiola rosea L.	Larvae	Austria, France, Italy		Balletto et al. (2023), Embacher (1996), Glaßl (2022), Lafranchis et al. (2015), Villa et al. (2009)
4	Parnassius phoebus	Saxifragales	Crassulaceae	Sedum alpestre Vill.	Claim only	Italy		Glaßl (2022), Nardelli and Sala (1986)
4	Parnassius phoebus	Saxifragales	Crassulaceae	Sempervivum arachnoideum L.	Claim only	Italy		Nardelli and Sala (1986)
4	Parnassius phoebus	Saxifragales	Crassulaceae	Sempervivum montanum L.	Claim only	Italy, Switzerland		Glaßl (2022), LSPN (1987), Nardelli and Sala (1986)
4	Parnassius phoebus	Saxifragales	Crassulaceae	Sempervivum tectorum L.	Claim only	Switzerland		LSPN (1987)
4	Parnassius phoebus	Saxifragales	Saxifragaceae	Saxifraga aizoides L.	Larvae	Austria, France, Germany, Italy, Switzerland		Balletto et al. (2023), Embacher (1996), Glaßl (2022), Hellmann and Bertaccini (2004), Lafranchis et al. (2015), LSPN (1987), Nardelli and Sala (1986), Reinhardt et al. (2020), Villa et al. (2009)
4	Parnassius phoebus	Saxifragales	Saxifragaceae	Saxifraga paniculata Mill.	Claim only	Italy		Nardelli and Sala (1986)
5	Archon apollinus	Piperales	Aristolochiaceae	Aristolochia bodamae Dingler	Larvae		Greece	Lafranchis (2004)
5	Archon apollinus	Piperales	Aristolochiaceae	Aristolochia clematitis L.	Larvae	Greece		Köstler (1993), Slancarova et al. (2015)
5	Archon apollinus	Piperales	Aristolochiaceae	Aristolochia hirta L.	Larvae	Greece		Fuchs (1995), Köstler (1993), Lafranchis (2019), Russell and Pamperis (2011), Slancarova et al. (2015)
5	Archon apollinus	Piperales	Aristolochiaceae	Aristolochia pallida Willd.	Larvae	Greece		Köstler (1993), Slancarova et al. (2015)
5	Archon apollinus	Piperales	Aristolochiaceae	Aristolochia rotunda L.	Larvae	Greece		Fuchs (1995), Köstler (1993), Slancarova et al. (2015)
6	Zerynthia rumina	Piperales	Aristolochiaceae	Aristolochia baetica L.	Proven	Iberian Peninsula, Spain		García-Barros et al. (2013), Jordano and Gomariz (1994), Lafranchis et al. (2015), Nicholson (1896), Obregón and Prunier (2014), Walker (1890)
6	Zerynthia rumina	Piperales	Aristolochiaceae	Aristolochia fontanesii Boiss. & Reut.	Breeding only		Spain	Jordano and Gomariz (1994)
6	Zerynthia rumina	Piperales	Aristolochiaceae	Aristolochia L.	Claim only	Andorra, Spain		Crozier (1999), Perez de Gregorio (2008)
6	Zerynthia rumina	Piperales	Aristolochiaceae	Aristolochia paucinervis Pomel	Larvae	Iberian Peninsula, Spain		García-Barros et al. (2013), Lafranchis et al. (2015), Obregón and Prunier (2014)
6	Zerynthia rumina	Piperales	Aristolochiaceae	Aristolochia pistolochia L.	Proven	France, Iberian Peninsula, Spain		Descimon (1991), García-Barros et al. (2013), Lafranchis (2020), Lafranchis et al. (2015), Nel (1991), Ochoa-Hueso et al. (2014), Perez de Gregorio (2008)
7	Zerynthia cassandra	Piperales	Aristolochiaceae	Aristolochia clematitis L.	Larvae	Italy		Ghesini et al. (2018)
7	Zerynthia cassandra	Piperales	Aristolochiaceae	Aristolochia lutea Desf.	Proven	Italy, Scilly		Balletto et al. (2023), Cini et al. (2018)
7	Zerynthia cassandra	Piperales	Aristolochiaceae	Aristolochia pallida Willd.	Claim only	Italy		Balletto et al. (2023)
7	Zerynthia cassandra	Piperales	Aristolochiaceae	Aristolochia rotunda L.	Proven	Italy		Balletto et al. (2023), Camerini et al. (2017), Cini et al. (2018), Ghesini et al. (2018), Ghesini et al. (2019), Vovlas et al. (2014)
7	Zerynthia cassandra	Piperales	Aristolochiaceae	Aristolochia sicula Tineo	Claim only	Scilly		Balletto et al. (2023)
8	Zerynthia polyxena	Piperales	Aristolochiaceae	Aristolochia clematitis L.	Proven	Austria, Bulgaria, Croatia, France, Germany, Greece, Hungary, Italy, Poland, Romania, Serbia, Slovakia, Slovenia, South European Russia, Switzerland		Abadjiev (1992), Balletto et al. (2023), Bârcã and Niculae (2018a), Batáry et al. (2008), Buszko and Masłowski (1993), Dincä and Vila (2008), Gozmány (1968), Höttinger (2003), Kuznetsov (2009), Lafranchis (2004), Lafranchis (2019), Lafranchis et al. (2015), Lorković (2009), LSPN (1987), Nel (1991), Örvössy et al. (2005), Örvössy et al. (2014), Popović and Đurić (2012), Reinhardt et al. (2020), Re…
8	Zerynthia polyxena	Piperales	Aristolochiaceae	Aristolochia hirta L.	Larvae	Greece		Slancarova et al. (2015)
8	Zerynthia polyxena	Piperales	Aristolochiaceae	Aristolochia lutea Desf.	Larvae	Slovenia		Lafranchis et al. (2015)
8	Zerynthia polyxena	Piperales	Aristolochiaceae	Aristolochia microstoma Boiss. & Spruner	Larvae	Greece		Lafranchis (2004), Lafranchis (2019), Lafranchis et al. (2015)
8	Zerynthia polyxena	Piperales	Aristolochiaceae	Aristolochia nardiana I.M.Turner	Larvae	Greece		Lafranchis (2019), Lafranchis et al. (2015)
8	Zerynthia polyxena	Piperales	Aristolochiaceae	Aristolochia pallida Willd.	Proven	France, Greece, Italy	Romania, Slovenia	Balletto et al. (2023), Burnaz (2008), Lafranchis (2004), Lafranchis (2019), Lafranchis et al. (2015), Piccini et al. (2021), Slancarova et al. (2015), Villa et al. (2009)
8	Zerynthia polyxena	Piperales	Aristolochiaceae	Aristolochia paucinervis Pomel	Larvae	France		Lafranchis et al. (2015)
8	Zerynthia polyxena	Piperales	Aristolochiaceae	Aristolochia pistolochia L.	Larvae	France		Lafranchis et al. (2015), Milliere (1868)
8	Zerynthia polyxena	Piperales	Aristolochiaceae	Aristolochia rotunda L.	Proven	France, Greece, Italy, Switzerland	Germany	Balletto et al. (2023), Descimon (1991), Lafranchis (2004), Lafranchis (2019), Lafranchis et al. (2015), LSPN (1987), Nel (1991), Reinhardt et al. (2020), Slancarova et al. (2015), Villa et al. (2009)
8	Zerynthia polyxena	Piperales	Aristolochiaceae	Aristolochia sempervirens L.	Larvae	Greece		Lafranchis (2019), Lafranchis et al. (2015)
9	Zerynthia cretica	Piperales	Aristolochiaceae	Aristolochia cretica Lam.	Larvae	Crete		Dennis (1996)
9	Zerynthia cretica	Piperales	Aristolochiaceae	Aristolochia rotunda L.	Breeding only		Crete	Carbonell (1996)
9	Zerynthia cretica	Piperales	Aristolochiaceae	Aristolochia sempervirens L.	Proven	Crete		Carbonell (1996)
10	Zerynthia cerisy	Piperales	Aristolochiaceae	Aristolochia bodamae Dingler	Claim only		Greece	Lafranchis (2004)
10	Zerynthia cerisy	Piperales	Aristolochiaceae	Aristolochia clematitis L.	Larvae	Bulgaria, Greece, Serbia		Abadjiev (1992), Lafranchis (2004), Lafranchis (2019), Popović and Đurić (2012), Slancarova et al. (2015), Vladimir et al. (2019)
10	Zerynthia cerisy	Piperales	Aristolochiaceae	Aristolochia hirta L.	Larvae	Greece		Lafranchis (2019), Slancarova et al. (2015)
10	Zerynthia cerisy	Piperales	Aristolochiaceae	Aristolochia rotunda L.	Larvae	Greece		Slancarova et al. (2015)
12	Iphiclides feisthamelii	Rosales	Rosaceae	Cotoneaster franchetii Bois	Eggs	Spain		Stefanescu et al. (2006a)
12	Iphiclides feisthamelii	Rosales	Rosaceae	Crataegus L.	Larvae	Andorra, Spain		Crozier (1999), Perez de Gregorio (2008)
12	Iphiclides feisthamelii	Rosales	Rosaceae	Crataegus monogyna Jacq.	Larvae	Iberian Peninsula, Spain		García-Barros et al. (2013), Lafranchis (2020), Lafranchis et al. (2015), Obregón and Prunier (2014), Stefanescu et al. (2003)
12	Iphiclides feisthamelii	Rosales	Rosaceae	Malus domestica (Suckow) Borkh.	Claim only	Iberian Peninsula		García-Barros et al. (2013)
12	Iphiclides feisthamelii	Rosales	Rosaceae	Prunus amygdalus Batsch	Larvae	France, Iberian Peninsula, Spain		García-Barros et al. (2013), Lafranchis et al. (2015), Obregón and Prunier (2014)
12	Iphiclides feisthamelii	Rosales	Rosaceae	Prunus armeniaca L.	Larvae		Iberian Peninsula, Spain	García-Barros et al. (2013), Lafranchis (2020), Lafranchis et al. (2015)
12	Iphiclides feisthamelii	Rosales	Rosaceae	Prunus avium (L.) L.	Larvae	Iberian Peninsula, Spain		García-Barros et al. (2013), Lafranchis et al. (2015), Obregón and Prunier (2014), Stefanescu et al. (2003)
12	Iphiclides feisthamelii	Rosales	Rosaceae	Prunus domestica L.	Proven	Iberian Peninsula, Spain		García-Barros et al. (2013), Obregón and Prunier (2014), Stefanescu et al. (2003)
12	Iphiclides feisthamelii	Rosales	Rosaceae	Prunus L.	Larvae	Andorra, Spain		Crozier (1999), Lafranchis (2020), Perez de Gregorio (2008)
12	Iphiclides feisthamelii	Rosales	Rosaceae	Prunus mahaleb L.	Larvae	France		Lafranchis et al. (2015)
12	Iphiclides feisthamelii	Rosales	Rosaceae	Prunus persica (L.) Batsch	Larvae		Iberian Peninsula, Spain	García-Barros et al. (2013), Lafranchis et al. (2015), Stefanescu et al. (2003)
12	Iphiclides feisthamelii	Rosales	Rosaceae	Prunus spinosa L.	Larvae	France, Iberian Peninsula, Spain		García-Barros et al. (2013), Lafranchis (2020), Lafranchis et al. (2015), Perez de Gregorio (2008), Stefanescu et al. (2003)
12	Iphiclides feisthamelii	Rosales	Rosaceae	Pyrus bourgaeana Decne.	Claim only	Spain		Obregón and Prunier (2014)
12	Iphiclides feisthamelii	Rosales	Rosaceae	Pyrus communis L.	Larvae	France, Iberian Peninsula, Spain		García-Barros et al. (2013), Lafranchis et al. (2015)
12	Iphiclides feisthamelii	Rosales	Rosaceae	Sorbus aucuparia L.	Claim only	Iberian Peninsula		García-Barros et al. (2013)
13	Iphiclides podalirius	Rosales	Rosaceae	Amelanchier ovalis Medik.	Larvae	France		Lafranchis et al. (2015)
13	Iphiclides podalirius	Rosales	Rosaceae	Cotoneaster horizontalis Decne.	Claim only	Germany		Richert and Brauner (2018)
13	Iphiclides podalirius	Rosales	Rosaceae	Crataegus × macrocarpa Hegetschw.	Eggs	Germany		Ebert and Rennwald (1991a)
13	Iphiclides podalirius	Rosales	Rosaceae	Crataegus L.	Eggs	Belgium, Croatia, Finland, Germany, Hungary, Switzerland		Bink (1992), Ebert and Rennwald (1991a), Gozmány (1968), Lorković (2009), LSPN (1987), Marttila et al. (1991), Richert and Brauner (2018)
13	Iphiclides podalirius	Rosales	Rosaceae	Crataegus laevigata (Poir.) DC.	Claim only	Belgium		de Tré (1987)
13	Iphiclides podalirius	Rosales	Rosaceae	Crataegus monogyna Jacq.	Proven	Belgium, France, Italy, North Caucasus, Poland, Spain		Balletto et al. (2023), Ilyina and Morgun (2010), Lafranchis et al. (2015), Mamedova (2014), Stefanescu (2004b), Villa et al. (2009), Warecki (2011)
13	Iphiclides podalirius	Rosales	Rosaceae	Crataegus rhipidophylla var. rhipidophylla	Claim only	Slovakia, South European Russia		Kuznetsov (2009), Reiprich (1960)
13	Iphiclides podalirius	Rosales	Rosaceae	Malus domestica (Suckow) Borkh.	Larvae	France, Greece, North Caucasus		Lafranchis (2004), Lafranchis (2019), Lafranchis et al. (2015), Mamedova (2014)
13	Iphiclides podalirius	Rosales	Rosaceae	Malus Mill.	Claim only	Bulgaria, Lithuania		Abadjiev (1992), Kazlauskas (1984)
13	Iphiclides podalirius	Rosales	Rosaceae	Malus sylvestris (L.) Mill.	Larvae	Belgium, France, Switzerland		de Tré (1987), Lafranchis et al. (2015), LSPN (1987)
13	Iphiclides podalirius	Rosales	Rosaceae	Prunus amygdalus Batsch	Larvae	Croatia, France, Greece, Switzerland	North Caucasus	Ilyina and Morgun (2010), Lafranchis (2019), Lafranchis et al. (2015), Lorković (2009), LSPN (1987)
13	Iphiclides podalirius	Rosales	Rosaceae	Prunus armeniaca L.	Larvae	France, Greece, South European Russia	Lithuania	Kazlauskas (1984), Kuznetsov (2009), Lafranchis (2019), Lafranchis et al. (2015)
13	Iphiclides podalirius	Rosales	Rosaceae	Prunus avium (L.) L.	Eggs	Germany, Italy		Balletto et al. (2023), Hermann (1999), Richert and Brauner (2018)
13	Iphiclides podalirius	Rosales	Rosaceae	Prunus cerasifera Ehrh.	Claim only	Germany		Richert and Brauner (2018)
13	Iphiclides podalirius	Rosales	Rosaceae	Prunus cerasus L.	Larvae	Croatia, Germany, South European Russia, Switzerland		Hermann (1999), Lorković (2009), LSPN (1987), Morgun (2003)
13	Iphiclides podalirius	Rosales	Rosaceae	Prunus cocomilia Ten.	Larvae	Greece		Lafranchis (2019), Lafranchis et al. (2015)
13	Iphiclides podalirius	Rosales	Rosaceae	Prunus domestica L.	Larvae	Croatia, France, Germany	Greece, North Caucasus	Ebert and Rennwald (1991a), Ilyina and Morgun (2010), Lafranchis (2019), Lafranchis et al. (2015), Lorković (2009), Reinhardt et al. (2020), Richert and Brauner (2018)
13	Iphiclides podalirius	Rosales	Rosaceae	Prunus insititia L.	Larvae	Germany, Switzerland		Ebert and Rennwald (1991a), LSPN (1987)
13	Iphiclides podalirius	Rosales	Rosaceae	Prunus L.	Claim only	Bulgaria, Finland, Hungary, Italy, Lithuania, Poland		Abadjiev (1992), Balletto et al. (2023), Buszko and Masłowski (1993), Gozmány (1968), Kazlauskas (1984), Marttila et al. (1991), Warecki (2011)
13	Iphiclides podalirius	Rosales	Rosaceae	Prunus mahaleb L.	Larvae	France, Germany, Italy, northwest Europe, Switzerland		Balletto et al. (2023), Bink (1992), Ebert and Rennwald (1991a), Hellmann and Bertaccini (2004), Lafranchis et al. (2015), LSPN (1987), Reinhardt et al. (2020), Richert and Brauner (2018), Villa et al. (2009)
13	Iphiclides podalirius	Rosales	Rosaceae	Prunus padus L.	Claim only	Belgium, Switzerland		de Tré (1987), LSPN (1987)
13	Iphiclides podalirius	Rosales	Rosaceae	Prunus persica (L.) Batsch	Proven	France, Greece, Switzerland	Croatia, Germany, Spain	Ebert and Rennwald (1991a), Lafranchis (2019), Lafranchis et al. (2015), Lorković (2009), LSPN (1987), Reinhardt et al. (2020), Richert and Brauner (2018), Stefanescu (2004b)
13	Iphiclides podalirius	Rosales	Rosaceae	Prunus serotina Ehrh.	Larvae	Germany, Poland		Lafranchis et al. (2015), Reinhardt et al. (2020), Richert and Brauner (2018), Warecki (2011)
13	Iphiclides podalirius	Rosales	Rosaceae	Prunus spinosa L.	Proven	Belgium, Croatia, Finland, France, Germany, Greece, Italy, North Caucasus, northwest Europe, Poland, Serbia, Slovakia, South European Russia, Spain, Switzerland		Balletto et al. (2023), Bink (1992), Buszko and Masłowski (1993), de Tré (1987), Ebert and Rennwald (1991a), Hellmann and Bertaccini (2004), Ilyina and Morgun (2010), Kuznetsov (2009), Lafranchis (2004), Lafranchis (2019), Lafranchis et al. (2015), Lorković (2009), LSPN (1987), Mamedova (2014), Marttila et al. (1991), Popović and Đurić (2012), Reinhardt et al. (2020), Reiprich (1960), Richert and…
13	Iphiclides podalirius	Rosales	Rosaceae	Pyrus communis L.	Larvae	Germany, South European Russia		Kuznetsov (2009), Lafranchis et al. (2015)
13	Iphiclides podalirius	Rosales	Rosaceae	Pyrus communis subsp. communis	Larvae	France, Italy, Poland, Switzerland		Lafranchis et al. (2015), LSPN (1987), Villa et al. (2009), Warecki (2011)
13	Iphiclides podalirius	Rosales	Rosaceae	Pyrus L.	Claim only	Belgium, Bulgaria		Abadjiev (1992), de Tré (1987)
13	Iphiclides podalirius	Rosales	Rosaceae	Pyrus spinosa Forssk.	Larvae	France, Greece, Italy		Balletto et al. (2023), Lafranchis (2004), Lafranchis (2019), Lafranchis et al. (2015)
13	Iphiclides podalirius	Rosales	Rosaceae	Sorbus aucuparia L.	Larvae	Germany, North Caucasus, Switzerland		Lafranchis et al. (2015), LSPN (1987), Mamedova (2014), Reinhardt et al. (2020)
13	Iphiclides podalirius	Rosales	Rosaceae	Sorbus L.	Claim only	Hungary		Gozmány (1968)
13	Iphiclides podalirius	Rosales	Rosaceae	Spiraea cantoniensis Lour.	Mistake		Spain	Stefanescu et al. (2006a)
14	Papilio alexanor	Apiales	Apiaceae	Ferula communis L.	Larvae	Greece		Bollino and Sala (2004), Lafranchis et al. (2015)
14	Papilio alexanor	Apiales	Apiaceae	Ferulago W.D.J.Koch	Larvae	Greece		Bollino and Sala (1995), Bollino and Sala (2004)
14	Papilio alexanor	Apiales	Apiaceae	Foeniculum vulgare Mill.	Larvae	Greece		Lafranchis et al. (2015)
14	Papilio alexanor	Apiales	Apiaceae	Johrenia distans (Griseb.) Halácsy	Larvae	Greece		Lafranchis (2019), Lafranchis et al. (2015)
14	Papilio alexanor	Apiales	Apiaceae	Opopanax chironium (L.) W.D.J.Koch	Proven	Bosnia and Herzegovina, Croatia, France, Greece, Italy, Montenegro		Balletto et al. (2023), Bollino and Sala (2004), Koren and Martinović (2019), Lafranchis et al. (2015), Nel (1991), Nel and Chauliac (1983), Russell and Pateman (2018), Švara et al. (2015), Verovnik and Svara (2016)
14	Papilio alexanor	Apiales	Apiaceae	Opopanax hispidus (Friv.) Griseb.	Larvae	Greece		Bollino and Sala (1995), Bollino and Sala (2004), Lafranchis (2004), Lafranchis et al. (2015)
14	Papilio alexanor	Apiales	Apiaceae	Opopanax W.D.J.Koch	Larvae	Greece		Bollino and Sala (1995)
14	Papilio alexanor	Apiales	Apiaceae	Pastinaca sativa L.	Larvae	France, Greece		Bollino and Sala (2004), Lafranchis (2019), Lafranchis et al. (2015), Nel (1991)
14	Papilio alexanor	Apiales	Apiaceae	Pimpinella L.	Larvae	Greece		Bollino and Sala (1995), Bollino and Sala (2004)
14	Papilio alexanor	Apiales	Apiaceae	Pimpinella saxifraga L.	Larvae	France, Greece		Lafranchis et al. (2015)
14	Papilio alexanor	Apiales	Apiaceae	Ptychotis saxifraga (L.) Loret & Barrandon	Proven	France, Italy	Greece	Balletto et al. (2023), Bollino and Sala (2004), Bousseau (1972), David and Sanetra (1994), Descimon (1991), Lafranchis et al. (2015), Nel (1991), Villa et al. (2009)
14	Papilio alexanor	Apiales	Apiaceae	Scaligeria napiformis (Willd. ex Spreng.) Grande	Larvae	Greece		Lafranchis (2004), Lafranchis (2019), Lafranchis et al. (2015)
14	Papilio alexanor	Apiales	Apiaceae	Seseli L.	Larvae	Italy		Hellmann and Bertaccini (2004)
14	Papilio alexanor	Apiales	Apiaceae	Seseli montanum L.	Proven	France	Greece	Bollino and Sala (2004), Kahlheber (1976)
14	Papilio alexanor	Apiales	Apiaceae	Trinia glauca (L.) Dumort.	Claim only	Italy		Balletto et al. (2023), Bollino and Sala (2004)
14	Papilio alexanor	Apiales	Apiaceae	Trinia Hoffm.	Larvae	Italy		Hellmann and Bertaccini (2004)
15	Papilio hospiton	Apiales	Apiaceae	Ferula communis L.	Proven	Corsica, Sardinia		Balletto et al. (2023), Descimon (1991), Lafranchis et al. (2015), Pierron (1992), Sollai et al. (2018), Villa et al. (2009)
15	Papilio hospiton	Apiales	Apiaceae	Ferula communis subsp. communis	Proven	Corsica		Aubert et al. (1996)
15	Papilio hospiton	Apiales	Apiaceae	Pastinaca kochii subsp. latifolia (Duby) Reduron	Larvae	Corsica		Lafranchis et al. (2015)
15	Papilio hospiton	Apiales	Apiaceae	Peucedanum officinale subsp. paniculatum (Loisel.) R.Frey	Proven	Corsica, Sardinia		Aubert et al. (1996), Descimon (1991), Lafranchis et al. (2015), Pierron (1992)
15	Papilio hospiton	Apiales	Apiaceae	Seseli tortuosum L.	Eggs	Sardinia		Balletto et al. (2023), Sollai et al. (2018)
15	Papilio hospiton	Sapindales	Rutaceae	Ruta corsica DC.	Proven	Corsica, Sardinia		Aubert et al. (1996), Descimon (1991), Lafranchis et al. (2015), Pierron (1992)
15	Papilio hospiton	Sapindales	Rutaceae	Ruta lamarmorae Bacch., Brullo & Giusso	Claim only	Sardinia		Balletto et al. (2023)
16	Papilio machaon	Apiales	Apiaceae	Aegopodium L.	Claim only	Lithuania		Kazlauskas (1984)
16	Papilio machaon	Apiales	Apiaceae	Aegopodium podagraria L.	Proven	Fennoscandia, Finland, France, Germany, Italy, North Caucasus, Sweden, Switzerland		Balletto et al. (2023), Ebert and Rennwald (1991a), Lafranchis et al. (2015), Mamedova (2014), Marttila et al. (1991), Reinhardt et al. (2020), Wiklund (1973), Wiklund (1974), Wiklund (1975)
16	Papilio machaon	Apiales	Apiaceae	Ammi majus L.	Larvae	Cyprus, Greece		John and Makris (2022), Lafranchis (2004), Lafranchis et al. (2015)
16	Papilio machaon	Apiales	Apiaceae	Anethum graveolens L.	Proven	Belgium, Croatia, Fennoscandia, Finland, France, Italy, northwest Europe, Serbia, South European Russia, Sweden, Switzerland	Germany, North Caucasus, Poland	Balletto et al. (2023), Bink (1992), Buszko and Masłowski (1993), de Tré (1987), Ebert and Rennwald (1991a), Karlsson and, Wiklund (1985), Kuznetsov (2009), Lafranchis et al. (2015), Lorković (2009), Mamedova (2014), Marttila et al. (1991), Morgun (2003), Popović and Đurić (2012), Richert and Brauner (2018), Warecki (2011), Wiklund (1973), Wiklund (1974), Wiklund (1975)
16	Papilio machaon	Apiales	Apiaceae	Anethum L.	Claim only	Hungary		Gozmány (1968)
16	Papilio machaon	Apiales	Apiaceae	Angelica archangelica L.	Proven	Finland, Germany, North Caucasus, northwest Europe, Norway, Scandinavia, Sweden	Italy	Aarvik et al. (2009), Balletto et al. (2023), Bink (1992), Kruys (1991), Lafranchis et al. (2015), Mamedova (2014), Marttila et al. (1991), Reinhardt et al. (2020), Wiklund (1975), Wiklund (1981), Wiklund (1984), Wiklund and Friberg (2008), Wiklund et al. (2017)
16	Papilio machaon	Apiales	Apiaceae	Angelica archangelica subsp. archangelica	Larvae	Fennoscandia, Sweden		Wiklund (1973), Wiklund (1974)
16	Papilio machaon	Apiales	Apiaceae	Angelica archangelica subsp. litoralis (Wahlenb.) Thell.	Larvae	Fennoscandia, Nordic, Sweden		Eliasson et al. (2005), Wiklund (1973), Wiklund (1974)
16	Papilio machaon	Apiales	Apiaceae	Angelica pyrenaea (L.) Spreng.	Larvae	France		Lafranchis et al. (2015)
16	Papilio machaon	Apiales	Apiaceae	Angelica sylvestris L.	Proven	Belgium, Denmark, Fennoscandia, Finland, Germany, Netherlands, Nordic, northwest Europe, Norway, Sweden, United Kingdom		Aarvik et al. (2009), Asher et al. (2001), Barrett (1893), Bink (1992), Bos et al. (2006a), de Tré (1987), Dempster (1995), Ebert and Rennwald (1991a), Eliasson et al. (2005), Frohawk (1924a), Lafranchis et al. (2015), Marttila et al. (1991), Richert and Brauner (2018), Scorer (1913), Stoltze (1996), Wiklund (1973), Wiklund (1974), Wiklund (1975), Wiklund (1981), Wiklund (1984), Wiklund and Fribe…
16	Papilio machaon	Apiales	Apiaceae	Apium graveolens L.	Larvae	Italy, Switzerland		Balletto et al. (2023), Lafranchis et al. (2015)
16	Papilio machaon	Apiales	Apiaceae	Athamanta macedonica (L.) Spreng.	Claim only		Bulgaria	Abadjiev (1992)
16	Papilio machaon	Apiales	Apiaceae	Berula erecta (Huds.) Coville	Larvae	Germany, United Kingdom		Radley (2020), Richert and Brauner (2018)
16	Papilio machaon	Apiales	Apiaceae	Bupleurum falcatum L.	Larvae	Germany		Ebert and Rennwald (1991a), Lafranchis et al. (2015)
16	Papilio machaon	Apiales	Apiaceae	Cachrys pungens Jan ex Guss.	Claim only	Italy		Balletto et al. (2023)
16	Papilio machaon	Apiales	Apiaceae	Carum carvi L.	Larvae	Fennoscandia, Finland, Germany, Italy, northwest Europe		Balletto et al. (2023), Bink (1992), Ebert and Rennwald (1991a), Lafranchis et al. (2015), Marttila et al. (1991), Reinhardt et al. (2020), Wiklund (1974)
16	Papilio machaon	Apiales	Apiaceae	Carum heldreichii Boiss.	Eggs	Greece		Lafranchis (2019)
16	Papilio machaon	Apiales	Apiaceae	Carum L.	Claim only	Hungary, Lithuania		Gozmány (1968), Kazlauskas (1984)
16	Papilio machaon	Apiales	Apiaceae	Carum meoides (Griseb.) Halácsy	Larvae		Greece	Lafranchis et al. (2015)
16	Papilio machaon	Apiales	Apiaceae	Cicuta L.	Larvae	Spain		Perez de Gregorio (2008)
16	Papilio machaon	Apiales	Apiaceae	Cicuta virosa L.	Larvae	Fennoscandia, Finland, Italy		Balletto et al. (2023), Marttila et al. (1991), Wiklund (1974)
16	Papilio machaon	Apiales	Apiaceae	Conium maculatum L.	Proven	Greece, Sweden, United Kingdom		Lafranchis (2019), Lafranchis et al. (2015), Radley (2020), Radley and Breach (2020), Radley and Breach (2023), Wiklund (1975)
16	Papilio machaon	Apiales	Apiaceae	Coriandrum sativum L.	Larvae	Cyprus		Lafranchis et al. (2015)
16	Papilio machaon	Apiales	Apiaceae	Crithmum maritimum L.	Larvae	France, Italy		Balletto et al. (2023), Lafranchis et al. (2015)
16	Papilio machaon	Apiales	Apiaceae	Daucus carota L.	Larvae	Austria, Belgium, Croatia, Cyprus, Denmark, Fennoscandia, France, Germany, Greece, Iberian Peninsula, Italy, Netherlands, Nordic, northwest Europe, Poland, Serbia, Slovakia, Spain, Sweden, Switzerland, United Kingdom		Asher et al. (2001), Balletto et al. (2023), Bink (1992), Bos et al. (2006a), Buszko and Masłowski (1993), Collins et al. (2019), de Tré (1987), Eliasson et al. (2005), Embacher (1996), Fartmann (2004), García-Barros et al. (2013), John and Makris (2022), Kettlewell (1946), Lafranchis (2004), Lafranchis et al. (2015), Lorković (2009), LSPN (1987), Obregón and Prunier (2014), Perez de Gregorio (20…
16	Papilio machaon	Apiales	Apiaceae	Daucus carota subsp. carota	Larvae	Germany		Ebert and Rennwald (1991a)
16	Papilio machaon	Apiales	Apiaceae	Daucus carota subsp. maximus (Desf.) Ball	Larvae	Greece		Lafranchis (2004), Lafranchis et al. (2015)
16	Papilio machaon	Apiales	Apiaceae	Daucus carota subsp. sativus (Hoffm.) Schübl. & G.Martens	Larvae	France	Germany	Ebert and Rennwald (1991a), Lafranchis et al. (2015)
16	Papilio machaon	Apiales	Apiaceae	Daucus L.	Claim only	Hungary, Lithuania		Gozmány (1968), Kazlauskas (1984)
16	Papilio machaon	Apiales	Apiaceae	Dichoropetalum carvifolia (Vill.) Pimenov & Kljuykov	Claim only		northwest Europe	Bink (1992)
16	Papilio machaon	Apiales	Apiaceae	Eryngium campestre L.	Larvae	France		Lafranchis et al. (2015)
16	Papilio machaon	Apiales	Apiaceae	Falcaria vulgaris Bernh.	Larvae		Germany	Ebert and Rennwald (1991a)
16	Papilio machaon	Apiales	Apiaceae	Ferula communis L.	Larvae	France, Italy	Switzerland	Balletto et al. (2023), Lafranchis et al. (2015)
16	Papilio machaon	Apiales	Apiaceae	Ferula Tourn. ex L.	Claim only	Hungary		Gozmány (1968)
16	Papilio machaon	Apiales	Apiaceae	Foeniculum vulgare Mill.	Proven	Belgium, Cyprus, Fennoscandia, France, Germany, Greece, Iberian Peninsula, Italy, Malta, Netherlands, northwest Europe, Serbia, Slovenia, Spain, Sweden, Switzerland, United Kingdom		Balletto et al. (2023), Bink (1992), Blencowe and Hulme (2017), Bos et al. (2006a), de Tré (1987), Descimon (1991), Ebert and Rennwald (1991a), García-Barros et al. (2013), John and Makris (2022), Lafranchis (2004), Lafranchis (2020), Lafranchis et al. (2015), Obregón and Prunier (2014), Perez de Gregorio (2008), Popović and Đurić (2012), Reinhardt et al. (2020), Richert and Brauner (2018), Score…
16	Papilio machaon	Apiales	Apiaceae	Glaucosciadium cordifolium (Boiss.) B.L.Burtt & P.H.Davis	Larvae	Cyprus		Lafranchis et al. (2015)
16	Papilio machaon	Apiales	Apiaceae	Heracleum mantegazzianum Sommier & Levier	Proven	Sweden		Wiklund (1981)
16	Papilio machaon	Apiales	Apiaceae	Heracleum sphondylium L.	Larvae	Fennoscandia, France, Germany, Italy, United Kingdom		Balletto et al. (2023), Ebert and Rennwald (1991a), Lafranchis et al. (2015), Wiklund (1974)
16	Papilio machaon	Apiales	Apiaceae	Kadenia dubia (Schkuhr) Lavrova & V.N.Tikhom.	Claim only	northwest Europe, Sweden		Bink (1992), Wiklund (1975)
16	Papilio machaon	Apiales	Apiaceae	Laserpitium gallicum L.	Proven	France, Italy		Balletto et al. (2023), Descimon (1991), Lafranchis et al. (2015)
16	Papilio machaon	Apiales	Apiaceae	Laserpitium halleri Crantz	Larvae	Switzerland		Lafranchis et al. (2015), LSPN (1987)
16	Papilio machaon	Apiales	Apiaceae	Laserpitium L.	Claim only	Italy		Balletto et al. (2023)
16	Papilio machaon	Apiales	Apiaceae	Laserpitium latifolium L.	Larvae	Fennoscandia, Nordic, Sweden		Eliasson et al. (2005), Wiklund (1973), Wiklund (1974)
16	Papilio machaon	Apiales	Apiaceae	Levisticum officinale W.D.J.Koch	Larvae	Fennoscandia, Germany, Italy		Balletto et al. (2023), Ebert and Rennwald (1991a), Lafranchis et al. (2015), Wiklund (1974)
16	Papilio machaon	Apiales	Apiaceae	Ligusticum ferulaceum All.	Larvae	France		Lafranchis et al. (2015)
16	Papilio machaon	Apiales	Apiaceae	Ligusticum scothicum L.	Proven	Fennoscandia, Sweden		Wiklund (1974), Wiklund (1975)
16	Papilio machaon	Apiales	Apiaceae	Meum athamanticum Jacq.	Proven	Germany, Italy, northwest Europe, Sweden		Balletto et al. (2023), Bink (1992), Ebert and Rennwald (1991a), Lafranchis et al. (2015), Reinhardt et al. (2020), Wiklund (1975)
16	Papilio machaon	Apiales	Apiaceae	Myrrhis odorata (L.) Scop.	Proven	Sweden		Wiklund (1981)
16	Papilio machaon	Apiales	Apiaceae	Oenanthe aquatica (L.) Poir.	Claim only	Germany, Sweden		Richert and Brauner (2018), Wiklund (1975)
16	Papilio machaon	Apiales	Apiaceae	Oenanthe fistulosa L.	Breeding only	Sweden		Wiklund (1975)
16	Papilio machaon	Apiales	Apiaceae	Oenanthe lachenalii C.C.Gmel.	Breeding only	Sweden		Wiklund (1975)
16	Papilio machaon	Apiales	Apiaceae	Opopanax hispidus (Friv.) Griseb.	Larvae	Cyprus	Switzerland	John and Makris (2022), Lafranchis et al. (2015)
16	Papilio machaon	Apiales	Apiaceae	Orlaya grandiflora (L.) Hoffm.	Larvae	Germany		Ebert and Rennwald (1991a), Lafranchis et al. (2015)
16	Papilio machaon	Apiales	Apiaceae	Pastinaca sativa L.	Proven	Austria, Fennoscandia, France, Germany, Greece, Italy, Netherlands, northwest Europe, Spain, Sweden, Switzerland		Balletto et al. (2023), Bink (1992), Bos et al. (2006a), Ebert and Rennwald (1991a), Embacher (1996), Lafranchis (2019), Lafranchis et al. (2015), Stefanescu et al. (2007), Villa et al. (2009), Wiklund (1973), Wiklund (1974), Wiklund (1975), Wiklund (1981), Wiklund (1984), Wiklund and Friberg (2008), Wiklund et al. (2017)
16	Papilio machaon	Apiales	Apiaceae	Petroselinum crispum (Mill.) Fuss	Larvae	France, Germany, Switzerland	Cyprus	Ebert and Rennwald (1991a), John and Makris (2022), Lafranchis et al. (2015), Richert and Brauner (2018)
16	Papilio machaon	Apiales	Apiaceae	Petroselinum crispum subsp. crispum	Claim only	Belgium		de Tré (1987)
16	Papilio machaon	Apiales	Apiaceae	Peucedanum cervaria (L.) Lapeyr.	Larvae	France, Germany, Switzerland		Ebert and Rennwald (1991a), Lafranchis et al. (2015), LSPN (1987)
16	Papilio machaon	Apiales	Apiaceae	Peucedanum L.	Claim only	Bulgaria, Iberian Peninsula		Abadjiev (1992), García-Barros et al. (2013)
16	Papilio machaon	Apiales	Apiaceae	Peucedanum lancifolium Lange	Larvae	France		Lafranchis et al. (2015)
16	Papilio machaon	Apiales	Apiaceae	Peucedanum officinale L.	Larvae	France, Germany, northwest Europe		Bink (1992), Ebert and Rennwald (1991a), Lafranchis et al. (2015)
16	Papilio machaon	Apiales	Apiaceae	Peucedanum officinale subsp. paniculatum (Loisel.) R.Frey	Larvae		France	Lafranchis et al. (2015)
16	Papilio machaon	Apiales	Apiaceae	Peucedanum oreoselinum (L.) Moench	Proven	Croatia, France, Germany, northwest Europe, Poland, Sweden, Switzerland		Bink (1992), Buszko and Masłowski (1993), Ebert and Rennwald (1991a), Lafranchis et al. (2015), Lorković (2009), LSPN (1987), Richert and Brauner (2018), Warecki (2011), Wiklund (1975)
16	Papilio machaon	Apiales	Apiaceae	Peucedanum ostruthium (L.) W.D.J.Koch	Proven	Fennoscandia, Sweden		Wiklund (1974), Wiklund (1975)
16	Papilio machaon	Apiales	Apiaceae	Peucedanum palustre (L.) Moench	Proven	Belgium, Denmark, Fennoscandia, Finland, Germany, Italy, Netherlands, Nordic, northwest Europe, Norway, Poland, Sweden, Switzerland, United Kingdom		Aarvik et al. (2009), Asher et al. (2001), Balletto et al. (2023), Barrett (1893), Bink (1992), Bos et al. (2006a), de Tré (1987), Dempster (1995), Dempster et al. (1976), Ebert and Rennwald (1991a), Eliasson et al. (2005), Frohawk (1924a), Lafranchis et al. (2015), LSPN (1987), Marttila et al. (1991), Meder (1925), Radley and Breach (2023), Richert and Brauner (2018), Scorer (1913), Stoltze (199…
16	Papilio machaon	Apiales	Apiaceae	Pimpinella anisum L.	Larvae	northwest Europe, Poland		Bink (1992), Warecki (2011)
16	Papilio machaon	Apiales	Apiaceae	Pimpinella L.	Larvae	Austria, Germany		Ebert and Rennwald (1991a), Embacher (1996)
16	Papilio machaon	Apiales	Apiaceae	Pimpinella major (L.) Huds.	Larvae	Belgium, France, northwest Europe		Bink (1992), de Tré (1987), Lafranchis et al. (2015)
16	Papilio machaon	Apiales	Apiaceae	Pimpinella peregrina L.	Larvae	France, Greece		Lafranchis (2004), Lafranchis et al. (2015)
16	Papilio machaon	Apiales	Apiaceae	Pimpinella saxifraga L.	Larvae	Belgium, Fennoscandia, Finland, France, Germany, Italy, Netherlands, Nordic, northwest Europe, Poland, Sweden, Switzerland		Balletto et al. (2023), Bink (1992), Bos et al. (2006a), Buszko and Masłowski (1993), Ebert and Rennwald (1991a), Eliasson et al. (2005), Fartmann (2004), Lafranchis et al. (2015), LSPN (1987), Marttila et al. (1991), Reinhardt et al. (2020), Richert and Brauner (2018), Warecki (2011), Wiklund (1973), Wiklund (1974), Wiklund and Friberg (2008), Wiklund et al. (2017)
16	Papilio machaon	Apiales	Apiaceae	Pimpinella saxifraga subsp. nigra (Mill.) Gaudin	Claim only	Germany		Richert and Brauner (2018)
16	Papilio machaon	Apiales	Apiaceae	Prangos Lindl.	Claim only	South European Russia		Morgun (2003)
16	Papilio machaon	Apiales	Apiaceae	Ptychotis saxifraga (L.) Loret & Barrandon	Larvae	France		Lafranchis et al. (2015)
16	Papilio machaon	Apiales	Apiaceae	Ridolfia segetum (Guss.) Moris	Larvae		Switzerland	Lafranchis et al. (2015)
16	Papilio machaon	Apiales	Apiaceae	Scaligeria napiformis (Willd. ex Spreng.) Grande	Larvae	Greece		Lafranchis (2019)
16	Papilio machaon	Apiales	Apiaceae	Selinum carvifolia (L.) L.	Larvae	Fennoscandia, Germany, northwest Europe		Bink (1992), Ebert and Rennwald (1991a), Lafranchis et al. (2015), Richert and Brauner (2018), Wiklund (1974)
16	Papilio machaon	Apiales	Apiaceae	Seseli libanotis (L.) W.D.J.Koch	Proven	Belgium, Fennoscandia, France, Germany, Sweden		Ebert and Rennwald (1991a), Lafranchis et al. (2015), Wiklund (1973), Wiklund (1974), Wiklund (1975)
16	Papilio machaon	Apiales	Apiaceae	Seseli montanum L.	Larvae	France		Lafranchis et al. (2015)
16	Papilio machaon	Apiales	Apiaceae	Seseli rigidum Waldst. & Kit.	Larvae	Bulgaria		Lafranchis (2019), Lafranchis et al. (2015)
16	Papilio machaon	Apiales	Apiaceae	Silaum silaus (L.) Schinz & Thell.	Larvae	France, Germany, northwest Europe, Switzerland		Bink (1992), Ebert and Rennwald (1991a), Lafranchis et al. (2015), LSPN (1987)
16	Papilio machaon	Apiales	Apiaceae	Siler montanum Crantz	Proven	France, Italy		Balletto et al. (2023), Descimon (1991), Lafranchis et al. (2015)
16	Papilio machaon	Apiales	Apiaceae	Sison amomum L.	Larvae	France		Lafranchis et al. (2015)
16	Papilio machaon	Apiales	Apiaceae	Sium latifolium L.	Larvae	Fennoscandia		Wiklund (1974)
16	Papilio machaon	Apiales	Apiaceae	Trinia glauca (L.) Dumort.	Larvae	France, Germany, Italy, Switzerland		Balletto et al. (2023), Lafranchis et al. (2015), LSPN (1987)
16	Papilio machaon	Apiales	Apiaceae	Trinia Hoffm.	Claim only	Italy		Balletto et al. (2023)
16	Papilio machaon	Asterales	Asteraceae	Achillea millefolium L.	Larvae	Spain		Macho Velado (1893)
16	Papilio machaon	Asterales	Asteraceae	Artemisia arenaria DC.	Claim only	South European Russia		Morgun (2003)
16	Papilio machaon	Asterales	Asteraceae	Artemisia austriaca Jacq.	Claim only	South European Russia		Kuznetsov (2009)
16	Papilio machaon	Asterales	Asteraceae	Artemisia L.	Claim only	North Caucasus		Ilyina and Morgun (2010)
16	Papilio machaon	Sapindales	Rutaceae	Citrus × aurantiifolia (Christm.) Swingle	Claim only		Cyprus	John and Makris (2022)
16	Papilio machaon	Sapindales	Rutaceae	Citrus × limon (L.) Osbeck	Larvae		Cyprus	John and Makris (2022), Lafranchis et al. (2015)
16	Papilio machaon	Sapindales	Rutaceae	Dictamnus albus L.	Proven	Bulgaria, France, Germany, Italy	Fennoscandia, Finland, northwest Europe, Sweden	Abadjiev (1992), Balletto et al. (2023), Bink (1992), Eliasson et al. (2005), Lafranchis et al. (2015), Richert and Brauner (2018), Wiklund (1974), Wiklund (1975)
16	Papilio machaon	Sapindales	Rutaceae	Haplophyllum buxbaumii (Poir.) G.Don	Claim only	Cyprus		John and Makris (2022)
16	Papilio machaon	Sapindales	Rutaceae	Haplophyllum patavinum (L.) G.Don	Claim only	Italy		Balletto et al. (2023)
16	Papilio machaon	Sapindales	Rutaceae	Ruta angustifolia Pers.	Proven	France, Spain		Descimon (1991), Lafranchis et al. (2015), Obregón and Prunier (2014), Walker (1890)
16	Papilio machaon	Sapindales	Rutaceae	Ruta chalepensis L.	Larvae	Cyprus, Malta		John and Makris (2022), Lafranchis et al. (2015), Valletta (1972)
16	Papilio machaon	Sapindales	Rutaceae	Ruta graveolens L.	Proven	Belgium, Bulgaria, Croatia, Fennoscandia, France, Germany, Greece, Italy, northwest Europe, Spain, United Kingdom	Sweden	Abadjiev (1992), Balletto et al. (2023), Bink (1992), Collins et al. (2019), de Tré (1987), Ebert and Rennwald (1991a), Lafranchis (2004), Lafranchis et al. (2015), Lorković (2009), Richert and Brauner (2018), Stefanescu et al. (2007), Villa et al. (2009), Wiklund (1974), Wiklund (1975)
16	Papilio machaon	Sapindales	Rutaceae	Ruta L.	Claim only		Lithuania	Kazlauskas (1984)
16	Papilio machaon	Sapindales	Rutaceae	Ruta montana (L.) L.	Larvae	France, Iberian Peninsula, Spain		García-Barros et al. (2013), Lafranchis et al. (2015), Obregón and Prunier (2014)
17	Papilio demoleus	Sapindales	Rutaceae	Citrus × aurantium f. deliciosa (Ten.) M.Hiroe	Larvae		Cyprus	John and Makris (2022), John et al. (2022)
17	Papilio demoleus	Sapindales	Rutaceae	Citrus × aurantium L.	Larvae		Cyprus	John and Makris (2022), John et al. (2022)
17	Papilio demoleus	Sapindales	Rutaceae	Citrus × limon (L.) Osbeck	Larvae		Cyprus	John and Makris (2022), John et al. (2022)
18	Papilio saharae	Apiales	Apiaceae	Foeniculum vulgare Mill.	Proven	Italy		Cassar and Catania (2022)
19	Carcharodus tripolinus	Malvales	Malvaceae	Malva arborea (L.) Webb & Berthel.	Claim only	Iberian Peninsula		Blázquez Caselles et al. (2019)
19	Carcharodus tripolinus	Malvales	Malvaceae	Malva multiflora (Cav.) Soldano, Banfi & Galasso	Larvae	Iberian Peninsula, Portugal		Blázquez Caselles et al. (2019), Toro-Delgado et al. (2022)
19	Carcharodus tripolinus	Malvales	Malvaceae	Malva sylvestris L.	Larvae	Iberian Peninsula, Portugal		Blázquez Caselles et al. (2019), Obregón et al. (2015)
19	Carcharodus tripolinus	Malvales	Malvaceae	Malva Tourn. ex L.	Eggs	Iberian Peninsula, Spain		García-Barros et al. (2013), Toro-Delgado et al. (2022)
20	Carcharodus alceae	Malpighiales	Euphorbiaceae	Chrozophora tinctoria (L.) A.Juss.	Mistake	Cyprus		John and Makris (2022)
20	Carcharodus alceae	Malvales	Malvaceae	Abutilon Mill.	Claim only	Iberian Peninsula		García-Barros et al. (2013)
20	Carcharodus alceae	Malvales	Malvaceae	Abutilon theophrasti Medik.	Larvae	Greece, Iberian Peninsula, Spain		García-Barros et al. (2013), Lafranchis (2004), Stefanescu et al. (2007)
20	Carcharodus alceae	Malvales	Malvaceae	Alcea biennis Winterl	Larvae	Greece		Lafranchis (2004), Lafranchis et al. (2015)
20	Carcharodus alceae	Malvales	Malvaceae	Alcea L.	Claim only	Iberian Peninsula		García-Barros et al. (2013)
20	Carcharodus alceae	Malvales	Malvaceae	Alcea rosea L.	Larvae	France, Germany, Greece, Iberian Peninsula, Italy, northwest Europe, Serbia, Switzerland	Belgium, Poland	Balletto et al. (2023), Bink (1992), Blázquez Caselles et al. (2019), de Tré (1987), Ebert and Rennwald (1991b), Lafranchis (2019), Lafranchis et al. (2015), LSPN (1999), Reinhardt et al. (2020), Richert and Brauner (2018), Toro-Delgado et al. (2022), Villa et al. (2009), Vladimir et al. (2019)
20	Carcharodus alceae	Malvales	Malvaceae	Althaea cannabina L.	Larvae	France, Iberian Peninsula, Italy		Balletto et al. (2023), Blázquez Caselles et al. (2019), Lafranchis et al. (2015), Nel (1985b), Villa et al. (2009)
20	Carcharodus alceae	Malvales	Malvaceae	Althaea L.	Claim only	Croatia, Iberian Peninsula		García-Barros et al. (2013), Lorković (2009)
20	Carcharodus alceae	Malvales	Malvaceae	Althaea officinalis L.	Larvae	Belgium, France, Iberian Peninsula, Italy, Poland, Spain		Balletto et al. (2023), Blázquez Caselles et al. (2019), de Tré (1987), García-Barros et al. (2013), Lafranchis (2020), Lafranchis et al. (2015), Stefanescu et al. (2007), Villa et al. (2009), Warecki (2011)
20	Carcharodus alceae	Malvales	Malvaceae	Hibiscus L.	Claim only	Cyprus		John and Makris (2022)
20	Carcharodus alceae	Malvales	Malvaceae	Hibiscus trionum L.	Claim only	Iberian Peninsula		Blázquez Caselles et al. (2019)
20	Carcharodus alceae	Malvales	Malvaceae	Malva alcea L.	Larvae	France, Germany, Iberian Peninsula, northwest Europe, Switzerland		Bink (1992), Blázquez Caselles et al. (2019), Ebert and Rennwald (1991b), Lafranchis et al. (2015), LSPN (1999), Reinhardt et al. (2020), Richert and Brauner (2018)
20	Carcharodus alceae	Malvales	Malvaceae	Malva arborea (L.) Webb & Berthel.	Larvae	France		Lafranchis et al. (2015)
20	Carcharodus alceae	Malvales	Malvaceae	Malva hispanica L.	Claim only	Iberian Peninsula		Blázquez Caselles et al. (2019)
20	Carcharodus alceae	Malvales	Malvaceae	Malva moschata L.	Larvae	France, Germany, Iberian Peninsula, northwest Europe		Bink (1992), Blázquez Caselles et al. (2019), Ebert and Rennwald (1991b), Fartmann (2004), García-Barros et al. (2013), Lafranchis et al. (2015), Reinhardt et al. (2020), Richert and Brauner (2018)
20	Carcharodus alceae	Malvales	Malvaceae	Malva multiflora (Cav.) Soldano, Banfi & Galasso	Larvae	Greece, Iberian Peninsula, northwest Europe, Spain		Bink (1992), Blázquez Caselles et al. (2019), Lafranchis (2004), Lafranchis et al. (2015), Obregón and Prunier (2014), Obregón et al. (2015)
20	Carcharodus alceae	Malvales	Malvaceae	Malva neglecta Wallr.	Larvae	France, Germany, Greece, Iberian Peninsula, northwest Europe, Poland, Spain, Switzerland		Bink (1992), Blázquez Caselles et al. (2019), Ebert and Rennwald (1991b), García-Barros et al. (2013), Kauffmann (1951), Lafranchis (2004), Lafranchis et al. (2015), LSPN (1999), Obregón and Prunier (2014), Richert and Brauner (2018), Wagner (2009a), Warecki (2011)
20	Carcharodus alceae	Malvales	Malvaceae	Malva parviflora L.	Larvae	France		Lafranchis et al. (2015), Nel (1985b)
20	Carcharodus alceae	Malvales	Malvaceae	Malva punctata (All.) Alef.	Larvae	Greece		Lafranchis (2004), Lafranchis et al. (2015)
20	Carcharodus alceae	Malvales	Malvaceae	Malva pusilla Sm.	Claim only	northwest Europe		Bink (1992)
20	Carcharodus alceae	Malvales	Malvaceae	Malva subovata subsp. subovata	Larvae	Spain		Lafranchis (2020), Lafranchis et al. (2015)
20	Carcharodus alceae	Malvales	Malvaceae	Malva sylvestris L.	Larvae	Belgium, Cyprus, France, Germany, Greece, Iberian Peninsula, Italy, northwest Europe, Serbia, Spain, Switzerland		Balletto et al. (2023), Bink (1992), Blázquez Caselles et al. (2019), de Tré (1987), García-Barros et al. (2013), John and Makris (2022), Kauffmann (1951), Lafranchis (2004), Lafranchis (2020), Lafranchis et al. (2015), LSPN (1999), Obregón and Prunier (2014), Popović and Đurić (2012), Reinhardt et al. (2020), Richert and Brauner (2018), Stefanescu et al. (2007), Toro-Delgado et al. (2022), Villa…
20	Carcharodus alceae	Malvales	Malvaceae	Malva thuringiaca (L.) Vis.	Larvae	Germany	Belgium, Iberian Peninsula, Switzerland	Blázquez Caselles et al. (2019), de Tré (1987), Lafranchis et al. (2015), LSPN (1999), Reinhardt et al. (2020)
20	Carcharodus alceae	Malvales	Malvaceae	Malva Tourn. ex L.	Larvae	Belgium, Croatia, France, Germany, Iberian Peninsula, Serbia, South European Russia		de Tré (1987), Ebert and Rennwald (1991b), García-Barros et al. (2013), Lorković (2009), Morgun (2003), Nel (1985b), Popović and Đurić (2012), Toro-Delgado et al. (2022)
20	Carcharodus alceae	Malvales	Malvaceae	Malva tournefortiana L.	Claim only	Iberian Peninsula		Blázquez Caselles et al. (2019)
20	Carcharodus alceae	Malvales	Malvaceae	Malva trimestris (L.) Salisb.	Claim only	Spain		Obregón and Prunier (2014)
21	Spialia phlomidis	Solanales	Convolvulaceae	Convolvulus boissieri Steud.	Eggs	Greece		Lafranchis (2004)
21	Spialia phlomidis	Solanales	Convolvulaceae	Convolvulus cantabrica L.	Eggs	Greece		Lafranchis (2004)
21	Spialia phlomidis	Solanales	Convolvulaceae	Convolvulus lineatus L.	Larvae	Greece		Wagner (2009b)
22	Spialia therapne	Rosales	Rosaceae	Sanguisorba minor Scop.	Claim only	Sardinia		Balletto et al. (2023)
23	Spialia sertorius	Asterales	Asteraceae	Centaurea L.	Mistake	Belgium		de Tré (1987)
23	Spialia sertorius	Malvales	Malvaceae	Althaea L.	Mistake	Belgium		de Tré (1987)
23	Spialia sertorius	Malvales	Malvaceae	Malva Tourn. ex L.	Mistake	Belgium		de Tré (1987)
23	Spialia sertorius	Rosales	Rosaceae	Potentilla L.	Claim only	Hungary, Poland, Slovakia		Buszko and Masłowski (1993), Gozmány (1968), Reiprich (1960)
23	Spialia sertorius	Rosales	Rosaceae	Potentilla pusilla Host	Claim only	Switzerland	Belgium	de Tré (1987), Kauffmann (1951)
23	Spialia sertorius	Rosales	Rosaceae	Potentilla reptans var. reptans	Claim only	Iberian Peninsula		Blázquez Caselles et al. (2019)
23	Spialia sertorius	Rosales	Rosaceae	Potentilla verna L.	Claim only	Hungary, Iberian Peninsula		Blázquez Caselles et al. (2019), Fazekas (1986)
23	Spialia sertorius	Rosales	Rosaceae	Rubus fruticosus L.	Claim only		Iberian Peninsula	Blázquez Caselles et al. (2019)
23	Spialia sertorius	Rosales	Rosaceae	Rubus idaeus L.	Claim only	Belgium, Hungary, Iberian Peninsula, Slovakia, Switzerland		Blázquez Caselles et al. (2019), de Tré (1987), Fazekas (1986), Kauffmann (1951), Reiprich (1960)
23	Spialia sertorius	Rosales	Rosaceae	Rubus L.	Claim only	Hungary, Poland		Buszko and Masłowski (1993), Gozmány (1968)
23	Spialia sertorius	Rosales	Rosaceae	Sanguisorba L.	Larvae	Hungary, Slovakia, Spain		Gozmány (1968), Reiprich (1960), Toro-Delgado et al. (2022)
23	Spialia sertorius	Rosales	Rosaceae	Sanguisorba minor Scop.	Proven	Austria, Belgium, France, Germany, Hungary, Iberian Peninsula, Italy, Netherlands, northwest Europe, Poland, Slovenia, Spain, Switzerland		Bink (1992), Blázquez Caselles et al. (2019), Bos et al. (2006a), Buszko and Masłowski (1993), de Tré (1987), Ebert and Rennwald (1991b), Fazekas (1986), García-Barros et al. (2013), Hernández-Roldán et al. (2016), Hernández-Roldán et al. (2018), Kauffmann (1951), Lafranchis (2020), Lafranchis et al. (2015), LSPN (1999), Nel (1985b), Reinhardt et al. (2020), Villa et al. (2009), Warecki (2011)
23	Spialia sertorius	Rosales	Rosaceae	Sanguisorba minor subsp. minor	Eggs	France, Germany		Fartmann (2004), Powell (1911b)
23	Spialia sertorius	Rosales	Rosaceae	Sanguisorba officinalis L.	Larvae	France, Iberian Peninsula		Blázquez Caselles et al. (2019), Lafranchis et al. (2015), Nel (1985b)
23	Spialia sertorius	Rosales	Rosaceae	Sanguisorba verrucosa (Link ex G.Don) Ces.	Claim only	Spain		Obregón and Prunier (2014)
24	Spialia rosae	Rosales	Rosaceae	Rosa agrestis Savi	Claim only	Spain		Blázquez Caselles et al. (2019)
24	Spialia rosae	Rosales	Rosaceae	Rosa canina L.	Larvae	Spain		Blázquez Caselles et al. (2019), Hernández-Roldán et al. (2016)
24	Spialia rosae	Rosales	Rosaceae	Rosa corymbifera Borkh.	Proven	Spain		Blázquez Caselles et al. (2019), Hernández-Roldán et al. (2018)
24	Spialia rosae	Rosales	Rosaceae	Rosa inodora Fr.	Larvae	Spain		Blázquez Caselles et al. (2019), Hernández-Roldán et al. (2016), Toro-Delgado et al. (2022)
24	Spialia rosae	Rosales	Rosaceae	Rosa micrantha Borrer ex Sm.	Proven	Spain		Blázquez Caselles et al. (2019), Hernández-Roldán et al. (2016), Hernández-Roldán et al. (2018), Monasterio León et al. (2017), Toro-Delgado et al. (2022)
24	Spialia rosae	Rosales	Rosaceae	Rosa pendulina L.	Larvae	Spain		Blázquez Caselles et al. (2019), Hernández-Roldán et al. (2016), Toro-Delgado et al. (2022)
24	Spialia rosae	Rosales	Rosaceae	Rosa pouzinii Tratt.	Proven	Spain		Blázquez Caselles et al. (2019), Hernández-Roldán et al. (2016), Hernández-Roldán et al. (2018), Toro-Delgado et al. (2022)
24	Spialia rosae	Rosales	Rosaceae	Rosa pulverulenta M.Bieb.	Proven	Spain		Blázquez Caselles et al. (2019), Hernández-Roldán et al. (2016), Hernández-Roldán et al. (2018), Toro-Delgado et al. (2022)
24	Spialia rosae	Rosales	Rosaceae	Rosa squarrosa (A.Rau) Boreau	Proven		Spain	Blázquez Caselles et al. (2019), Monasterio León et al. (2017)
24	Spialia rosae	Rosales	Rosaceae	Rosa tomentosa Sm.	Proven	Spain		Blázquez Caselles et al. (2019), Hernández-Roldán et al. (2018)
25	Spialia orbifer	Rosales	Rosaceae	Potentilla L.	Claim only	North Caucasus		Ilyina and Morgun (2010)
25	Spialia orbifer	Rosales	Rosaceae	Sanguisorba L.	Claim only	Croatia		Lorković (2009)
25	Spialia orbifer	Rosales	Rosaceae	Sanguisorba minor Scop.	Proven	Greece, Hungary, Serbia		Fazekas (1986), Hernández-Roldán et al. (2016), Lafranchis (2004), Popović and Đurić (2012)
25	Spialia orbifer	Rosales	Rosaceae	Sanguisorba officinalis L.	Claim only	Hungary		Gozmány (1968)
26	Favria cribrellum	Lamiales	Lamiaceae	Marrubium L.	Larvae	South European Russia		Tikhonov et al. (2022)
26	Favria cribrellum	Rosales	Rosaceae	Fragaria viridis Weston	Larvae	Bulgaria		Wagner and Kolev (2019)
26	Favria cribrellum	Rosales	Rosaceae	Potentilla deorum Boiss. & Heldr.	Claim only	Greece		Davkov and Mérit (2017)
26	Favria cribrellum	Rosales	Rosaceae	Potentilla detommasii Ten.	Larvae	North Macedonia		Franeta and Gascoigne-Pees (2022)
26	Favria cribrellum	Rosales	Rosaceae	Potentilla kionaea Halácsy	Claim only	Greece		Davkov and Mérit (2017)
26	Favria cribrellum	Rosales	Rosaceae	Potentilla L.	Larvae	European part of Russia, Serbia		Popović and Đurić (2012), Rothschild (1914)
27	Muschampia tessellum	Lamiales	Lamiaceae	Phlomis samia L.	Larvae	Greece		Lafranchis (2004)
27	Muschampia tessellum	Lamiales	Lamiaceae	Phlomoides tuberosa (L.) Moench	Larvae	European part of Russia		Rothschild (1914)
28	Muschampia proto	Lamiales	Lamiaceae	Phlomis fruticosa L.	Larvae		France, Spain	Lafranchis et al. (2015), Toro-Delgado et al. (2022)
28	Muschampia proto	Lamiales	Lamiaceae	Phlomis herba-venti L.	Larvae	France, Iberian Peninsula, Spain		Blázquez Caselles et al. (2019), García-Barros et al. (2013), Lafranchis et al. (2015), Nel (1985b), Toro-Delgado et al. (2022)
28	Muschampia proto	Lamiales	Lamiaceae	Phlomis L.	Larvae	Portugal, Spain		Toro-Delgado et al. (2022)
28	Muschampia proto	Lamiales	Lamiaceae	Phlomis lychnitis L.	Larvae	France, Iberian Peninsula, Portugal, Spain		Blázquez Caselles et al. (2019), García-Barros et al. (2013), Lafranchis et al. (2015), Nel (1985b), Nicholson (1896), Obregón and Prunier (2014), Toro-Delgado et al. (2022), Vladimir et al. (2019)
28	Muschampia proto	Lamiales	Lamiaceae	Phlomis purpurea L.	Proven	Iberian Peninsula, Spain		Blázquez Caselles et al. (2019), García-Barros et al. (2013), Nicholson (1896), Obregón and Prunier (2014), Walker (1890)
29	Muschampia alta	Lamiales	Lamiaceae	Phlomis fruticosa L.	Larvae	Croatia, Greece, Italy		D’Alessandro et al. (2008), Lafranchis (2004), Lafranchis et al. (2015), Lorković (2009)
29	Muschampia alta	Lamiales	Lamiaceae	Phlomis herba-venti L.	Claim only	Italy		Balletto et al. (2023)
29	Muschampia alta	Lamiales	Lamiaceae	Phlomis L.	Larvae	Italy		Toro-Delgado et al. (2022)
29	Muschampia alta	Lamiales	Lamiaceae	Phlomis samia L.	Larvae	Greece		Lafranchis (2019), Lafranchis et al. (2015)
30	Muschampia proteides	Lamiales	Lamiaceae	Phlomis herba-venti subsp. pungens (Willd.) Maire ex DeFilipps	Claim only	North Caucasus		Ilyina and Morgun (2010)
31	Muschampia orientalis	Lamiales	Lamiaceae	Ballota nigra L.	Eggs	Greece		Lafranchis (2003b)
31	Muschampia orientalis	Lamiales	Lamiaceae	Marrubium cylleneum Boiss. & Heldr.	Eggs	Greece		Lafranchis (2019)
31	Muschampia orientalis	Lamiales	Lamiaceae	Marrubium peregrinum L.	Eggs	Greece		Lafranchis (2019)
31	Muschampia orientalis	Lamiales	Lamiaceae	Marrubium thessalum Boiss. & Heldr.	Eggs	Greece		Lafranchis (2003b)
31	Muschampia orientalis	Lamiales	Lamiaceae	Marrubium velutinum Sm.	Larvae	Greece		Lafranchis (2003b)
31	Muschampia orientalis	Lamiales	Lamiaceae	Pseudodictamnus acetabulosus (L.) Salmaki & Siadati	Larvae	Greece		Lafranchis (2003b), Toro-Delgado et al. (2022)
31	Muschampia orientalis	Lamiales	Lamiaceae	Stachys cretica L.	Larvae	Greece		Albrecht (2012)
31	Muschampia orientalis	Lamiales	Lamiaceae	Stachys germanica L.	Eggs	Greece		Lafranchis (2003b)
31	Muschampia orientalis	Lamiales	Lamiaceae	Stachys iva Griseb.	Eggs	Greece		Lafranchis (2003b)
31	Muschampia orientalis	Lamiales	Lamiaceae	Stachys sylvatica L.	Eggs	Greece		Lafranchis (2019)
32	Muschampia floccifera	Lamiales	Lamiaceae	Ballota nigra L.	Larvae	France, Italy		Balletto et al. (2023), Lafranchis et al. (2015), Villa et al. (2009)
32	Muschampia floccifera	Lamiales	Lamiaceae	Betonica hirsuta L.	Larvae	France, Italy	Spain	Balletto et al. (2023), Blázquez Caselles et al. (2019), Lafranchis et al. (2015), Nel (1985b)
32	Muschampia floccifera	Lamiales	Lamiaceae	Betonica officinalis L.	Larvae	Austria, France, Germany, Italy, Poland, Spain, Switzerland		Albrecht (2003), Balletto et al. (2023), Blázquez Caselles et al. (2019), Ebert and Rennwald (1991b), Kauffmann (1951), Lafranchis et al. (2015), LSPN (1999), Nel (1985b), Reinhardt et al. (2020), Villa et al. (2009), Warecki (2011)
32	Muschampia floccifera	Lamiales	Lamiaceae	Betonica scardica Griseb.	Claim only		Spain	Blázquez Caselles et al. (2019)
32	Muschampia floccifera	Lamiales	Lamiaceae	Marrubium L.	Larvae	Hungary, Romania		Burnaz (2005), Gozmány (1968)
32	Muschampia floccifera	Lamiales	Lamiaceae	Marrubium vulgare L.	Claim only	Italy, Poland		Balletto et al. (2023), Buszko and Masłowski (1993), Villa et al. (2009)
32	Muschampia floccifera	Lamiales	Lamiaceae	Stachys alpina L.	Larvae	Spain	Switzerland	Blázquez Caselles et al. (2019), Kauffmann (1951), Toro-Delgado et al. (2022)
32	Muschampia floccifera	Lamiales	Lamiaceae	Stachys germanica L.	Eggs	Greece, Spain, Switzerland		Blázquez Caselles et al. (2019), Kauffmann (1951), Lafranchis (2003b)
32	Muschampia floccifera	Lamiales	Lamiaceae	Stachys L.	Larvae	Romania, Serbia		Burnaz (2005), Popović and Đurić (2012)
32	Muschampia floccifera	Lamiales	Lamiaceae	Stachys ocymastrum (L.) Briq.	Claim only	Spain		Blázquez Caselles et al. (2019)
32	Muschampia floccifera	Lamiales	Lamiaceae	Stachys palustris L.	Claim only	Spain		Blázquez Caselles et al. (2019)
32	Muschampia floccifera	Lamiales	Lamiaceae	Stachys recta L.	Larvae	France, Iberian Peninsula, Spain		Blázquez Caselles et al. (2019), García-Barros et al. (2013), Lafranchis et al. (2015)
32	Muschampia floccifera	Lamiales	Lamiaceae	Stachys sylvatica L.	Claim only	Poland, Spain, Switzerland		Blázquez Caselles et al. (2019), Buszko and Masłowski (1993), Kauffmann (1951), Warecki (2011)
33	Muschampia lavatherae	Lamiales	Lamiaceae	Marrubium vulgare L.	Claim only	Spain		Blázquez Caselles et al. (2019)
33	Muschampia lavatherae	Lamiales	Lamiaceae	Sideritis hirsuta L.	Larvae	France, Spain		Blázquez Caselles et al. (2019), Lafranchis et al. (2015)
33	Muschampia lavatherae	Lamiales	Lamiaceae	Sideritis hyssopifolia L.	Larvae	France, Spain		Blázquez Caselles et al. (2019), Lafranchis et al. (2015)
33	Muschampia lavatherae	Lamiales	Lamiaceae	Sideritis L.	Claim only	Iberian Peninsula		García-Barros et al. (2013)
33	Muschampia lavatherae	Lamiales	Lamiaceae	Stachys arvensis (L.) L.	Claim only	Spain		Blázquez Caselles et al. (2019)
33	Muschampia lavatherae	Lamiales	Lamiaceae	Stachys germanica L.	Claim only	Spain		Blázquez Caselles et al. (2019)
33	Muschampia lavatherae	Lamiales	Lamiaceae	Stachys L.	Claim only	Iberian Peninsula, Italy, North Caucasus, Serbia		García-Barros et al. (2013), Ilyina and Morgun (2010), Popović and Đurić (2012), Villa et al. (2009)
33	Muschampia lavatherae	Lamiales	Lamiaceae	Stachys plumosa Griseb.	Larvae	Greece	Spain	Blázquez Caselles et al. (2019), Lafranchis et al. (2015)
33	Muschampia lavatherae	Lamiales	Lamiaceae	Stachys recta L.	Larvae	France, Germany, Hungary, Italy, Spain, Switzerland	northwest Europe	Bink (1992), Blázquez Caselles et al. (2019), Chapman (1903), Gozmány (1968), Hellmann and Bertaccini (2004), Kauffmann (1951), Lafranchis et al. (2015), LSPN (1999), Nel (1985b), Reinhardt et al. (2020), Villa et al. (2009)
34	Muschampia baeticus	Lamiales	Lamiaceae	Ballota L.	Larvae	Spain		Vladimir et al. (2019)
34	Muschampia baeticus	Lamiales	Lamiaceae	Ballota nigra L.	Larvae	France, Iberian Peninsula		Blázquez Caselles et al. (2019), García-Barros et al. (2013), Lafranchis et al. (2015), Nel (1985b)
34	Muschampia baeticus	Lamiales	Lamiaceae	Marrubium incanum Desr.	Claim only	Italy		Balletto et al. (2023), Villa et al. (2009)
34	Muschampia baeticus	Lamiales	Lamiaceae	Marrubium supinum L.	Larvae	Iberian Peninsula, Spain		Blázquez Caselles et al. (2019), Toro-Delgado et al. (2022)
34	Muschampia baeticus	Lamiales	Lamiaceae	Marrubium vulgare L.	Larvae	France, Iberian Peninsula, Italy, Spain, Switzerland		Blázquez Caselles et al. (2019), García-Barros et al. (2013), Kauffmann (1951), Lafranchis (2020), Lafranchis et al. (2015), LSPN (1999), Nel (1985b), Obregón and Prunier (2014), Toro-Delgado et al. (2022), Villa et al. (2009)
34	Muschampia baeticus	Lamiales	Lamiaceae	Pseudodictamnus hirsutus subsp. hirsutus	Larvae	Iberian Peninsula, Spain		Blázquez Caselles et al. (2019), Lafranchis et al. (2015), Wagner (2009a)
34	Muschampia baeticus	Lamiales	Lamiaceae	Pseudodictamnus hispanicus (L.) Salmaki & Siadati	Larvae		Iberian Peninsula, Spain	Blázquez Caselles et al. (2019), Lafranchis et al. (2015)
35	Muschampia stauderi	Lamiales	Lamiaceae	Pseudodictamnus acetabulosus (L.) Salmaki & Siadati	Larvae	Greece		Albrecht and Kissling (2013), Toro-Delgado et al. (2022)
36	Erynnis tages	Apiales	Apiaceae	Eryngium campestre L.	Larvae	Belgium, Europe, Hungary, Iberian Peninsula, Switzerland		Blázquez Caselles et al. (2019), de Tré (1987), Gozmány (1968), Kauffmann (1951), Tutt (1906)
36	Erynnis tages	Apiales	Apiaceae	Eryngium Tourn. ex L.	Claim only	Belgium, Poland, Slovakia		Buszko and Masłowski (1993), de Tré (1987), Reiprich (1960)
36	Erynnis tages	Brassicales	Brassicaceae	Biscutella laevigata L.	Claim only	Switzerland		Kauffmann (1951)
36	Erynnis tages	Brassicales	Brassicaceae	Iberis pinnata L.	Larvae	Europe, Iberian Peninsula, Switzerland		Blázquez Caselles et al. (2019), Kauffmann (1951), Tutt (1906)
36	Erynnis tages	Brassicales	Brassicaceae	Teesdalia nudicaulis (L.) W.T.Aiton	Larvae	Europe, Switzerland		Kauffmann (1951), Tutt (1906)
36	Erynnis tages	Brassicales	Brassicaceae	Teesdalia W.T.Aiton	Claim only	Iberian Peninsula		Blázquez Caselles et al. (2019)
36	Erynnis tages	Fabales	Fabaceae	Anthyllis L.	Claim only	Iberian Peninsula		García-Barros et al. (2013)
36	Erynnis tages	Fabales	Fabaceae	Coronilla L.	Claim only	Austria, Belgium, Iberian Peninsula, Lithuania, Slovakia		de Tré (1987), Embacher (1996), García-Barros et al. (2013), Kazlauskas (1984), Reiprich (1960)
36	Erynnis tages	Fabales	Fabaceae	Coronilla varia L.	Larvae	Andorra, Europe, France, Germany, Iberian Peninsula, Italy, northwest Europe, Poland, Switzerland		Balletto et al. (2023), Bink (1992), Blázquez Caselles et al. (2019), Buszko and Masłowski (1993), Crozier (1999), Ebert and Rennwald (1991b), Kauffmann (1951), Lafranchis et al. (2015), LSPN (1999), Nel (1985b), Reinhardt et al. (2020), Richert and Brauner (2018), Tutt (1906), Villa et al. (2009), Warecki (2011)
36	Erynnis tages	Fabales	Fabaceae	Dorycnopsis gerardi (L.) Boiss.	Larvae	France, Iberian Peninsula		Blázquez Caselles et al. (2019), Lafranchis et al. (2015), Nel (1985b), Nel (1991)
36	Erynnis tages	Fabales	Fabaceae	Hippocrepis comosa L.	Larvae	Belgium, France, Germany, Greece, Iberian Peninsula, northwest Europe, Serbia, Switzerland, United Kingdom		Asher et al. (2001), Bink (1992), Blázquez Caselles et al. (2019), Bourn et al. (2000), de Tré (1987), Dickins et al. (2013), Hermann (1999), Kauffmann (1951), Lafranchis (2019), Lafranchis et al. (2015), LSPN (1999), Nel (1985b), Nel (1991), Popović and Đurić (2012), Reinhardt et al. (2020)
36	Erynnis tages	Fabales	Fabaceae	Hippocrepis glauca Ten.	Larvae	France		Lafranchis et al. (2015)
36	Erynnis tages	Fabales	Fabaceae	Hippocrepis L.	Claim only	Iberian Peninsula		García-Barros et al. (2013)
36	Erynnis tages	Fabales	Fabaceae	Lotus corniculatus L.	Larvae	Andorra, Belgium, Croatia, Denmark, Europe, France, Germany, Greece, Hungary, Iberian Peninsula, Ireland, Italy, Netherlands, Nordic, northwest Europe, Norway, Poland, Serbia, Switzerland, United Kingdom		Aarvik et al. (2009), Asher et al. (2001), Balletto et al. (2023), Barrett (1893), Bink (1992), Blázquez Caselles et al. (2019), Bos et al. (2006a), Bourn et al. (2000), Buszko and Masłowski (1993), Crozier (1999), de Tré (1987), Dickins et al. (2013), Ebert and Rennwald (1991b), Eliasson et al. (2005), Fartmann (2004), Frohawk (1924b), Gozmány (1968), Gutiérrez et al. (1999), Gutiérrez et al. (2…
36	Erynnis tages	Fabales	Fabaceae	Lotus dorycnium L.	Eggs	Spain		Lafranchis (2020)
36	Erynnis tages	Fabales	Fabaceae	Lotus L.	Larvae	Austria, Europe, Germany, Iberian Peninsula, Slovakia		Embacher (1996), García-Barros et al. (2013), Reinhardt et al. (2020), Reiprich (1960), Tutt (1906)
36	Erynnis tages	Fabales	Fabaceae	Lotus maritimus L.	Claim only	Iberian Peninsula		Blázquez Caselles et al. (2019)
36	Erynnis tages	Fabales	Fabaceae	Lotus pedunculatus Cav.	Larvae	Germany, United Kingdom		Asher et al. (2001), Bourn et al. (2000), Lafranchis et al. (2015)
36	Erynnis tages	Fabales	Fabaceae	Lotus pedunculatus subsp. pedunculatus	Larvae	Belgium, Denmark, France, Germany, Iberian Peninsula, northwest Europe, United Kingdom		Bink (1992), Blázquez Caselles et al. (2019), de Tré (1987), Frohawk (1924b), Hermann (1999), Lafranchis et al. (2015), Stoltze (1996)
36	Erynnis tages	Fabales	Fabaceae	Medicago L.	Claim only	Iberian Peninsula, Lithuania, Poland		Blázquez Caselles et al. (2019), Kazlauskas (1984), Warecki (2011)
36	Erynnis tages	Fabales	Fabaceae	Medicago lupulina L.	Claim only	Belgium, Switzerland		de Tré (1987), Kauffmann (1951)
36	Erynnis tages	Fabales	Fabaceae	Trigonella L.	Claim only	Belgium		de Tré (1987)
36	Erynnis tages	Sapindales	Rutaceae	Ruta graveolens L.	Mistake	Iberian Peninsula		Blázquez Caselles et al. (2019)
37	Erynnis marloyi	Rosales	Rosaceae	Prunus cocomilia Ten.	Eggs	Greece		Lafranchis (2003a)
37	Erynnis marloyi	Rosales	Rosaceae	Pyrus spinosa Forssk.	Eggs	Greece		Lafranchis (2003a)
38	Pyrgus sidae	Rosales	Rosaceae	Potentilla hirta L.	Proven	France, Italy		Balletto et al. (2023), Hernández-Roldán et al. (2012b), Hernández Roldán (2012), Lafranchis et al. (2015), Nel (1984a), Nel (1985b), Nel (1992a), Powell (1911b), Villa et al. (2009), Wagner (2006)
38	Pyrgus sidae	Rosales	Rosaceae	Potentilla L.	Claim only	North Caucasus		Ilyina and Morgun (2010)
38	Pyrgus sidae	Rosales	Rosaceae	Potentilla pedata Willd. ex Hornem.	Larvae	Greece		Lafranchis (2019)
38	Pyrgus sidae	Rosales	Rosaceae	Potentilla recta L.	Proven	Greece, Iberian Peninsula, Serbia, Spain		Blázquez Caselles et al. (2019), García-Barros et al. (2013), Hernández-Roldán et al. (2009), Hernández-Roldán et al. (2012b), Hernández Roldán (2012), Lafranchis (2019), Lafranchis et al. (2015), Popović and Đurić (2012)
39	Pyrgus carthami	Asterales	Asteraceae	Centaurea L.	Claim only	Lithuania		Kazlauskas (1984)
39	Pyrgus carthami	Malvales	Malvaceae	Althaea L.	Larvae	Belgium, Romania		Burnaz (2005), de Tré (1987)
39	Pyrgus carthami	Malvales	Malvaceae	Althaea officinalis L.	Claim only	Hungary		Gozmány (1968)
39	Pyrgus carthami	Malvales	Malvaceae	Malva setigera K.F.Schimp. & Spenn.	Claim only	Switzerland		Kauffmann (1951)
39	Pyrgus carthami	Malvales	Malvaceae	Malva sylvestris L.	Claim only	Hungary, Switzerland		Gozmány (1968), Kauffmann (1951)
39	Pyrgus carthami	Malvales	Malvaceae	Malva Tourn. ex L.	Larvae	Belgium, Lithuania, Romania		Burnaz (2005), de Tré (1987), Kazlauskas (1984)
39	Pyrgus carthami	Rosales	Rosaceae	Potentilla cinerea Chaix ex Vill.	Larvae	Bulgaria, France, Iberian Peninsula, Spain	Germany, Greece, northwest Europe	Bink (1992), Blázquez Caselles et al. (2019), García-Barros et al. (2013), Hernández-Roldán et al. (2012b), Hernández Roldán (2012), Lafranchis et al. (2015), Wagner and Kolev (2019)
39	Pyrgus carthami	Rosales	Rosaceae	Potentilla crantzii (Crantz) Beck ex Fritsch	Larvae	France		Lafranchis et al. (2015)
39	Pyrgus carthami	Rosales	Rosaceae	Potentilla heptaphylla L.	Claim only	Germany		Reinhardt et al. (2020)
39	Pyrgus carthami	Rosales	Rosaceae	Potentilla hirta L.	Larvae	France		Lafranchis et al. (2015), Nel (1985b)
39	Pyrgus carthami	Rosales	Rosaceae	Potentilla incana P.Gaertn., B.Mey. & Scherb.	Claim only	Germany, Poland		Reinhardt et al. (2020), Warecki (2011)
39	Pyrgus carthami	Rosales	Rosaceae	Potentilla L.	Larvae	Belgium, Germany, Italy, Romania, Serbia, Slovakia		Burnaz (2005), de Tré (1987), Popović and Đurić (2012), Reiprich (1960), Richert and Brauner (2018), Villa et al. (2009)
39	Pyrgus carthami	Rosales	Rosaceae	Potentilla pusilla Host	Larvae	France, Italy, Switzerland	Belgium, Spain	Balletto et al. (2023), de Tré (1987), Hernández-Roldán et al. (2012b), Hernández Roldán (2012), Lafranchis et al. (2015), LSPN (1999), Wagner (2006)
39	Pyrgus carthami	Rosales	Rosaceae	Potentilla recta L.	Larvae	Spain		Blázquez Caselles et al. (2019)
39	Pyrgus carthami	Rosales	Rosaceae	Potentilla reptans L.	Larvae	Iberian Peninsula, Spain		Blázquez Caselles et al. (2019), García-Barros et al. (2013), Hernández-Roldán et al. (2012b), Hernández Roldán (2012), Lafranchis et al. (2015)
39	Pyrgus carthami	Rosales	Rosaceae	Potentilla verna L.	Larvae	France, Italy, Spain		Balletto et al. (2023), Nel (1985b), Toro-Delgado et al. (2022), Wagner (2006)
40	Pyrgus malvoides	Dipsacales	Caprifoliaceae	Dipsacus fullonum L.	Claim only	Switzerland		Kauffmann (1951)
40	Pyrgus malvoides	Dipsacales	Caprifoliaceae	Scabiosa columbaria L.	Claim only	Iberian Peninsula		Blázquez Caselles et al. (2019)
40	Pyrgus malvoides	Fabales	Fabaceae	Coronilla varia L.	Claim only	Switzerland		Kauffmann (1951)
40	Pyrgus malvoides	Malvales	Malvaceae	Malva sylvestris L.	Claim only	Iberian Peninsula		Blázquez Caselles et al. (2019)
40	Pyrgus malvoides	Malvales	Malvaceae	Malva Tourn. ex L.	Claim only	Andorra		Crozier (1999)
40	Pyrgus malvoides	Rosales	Rosaceae	Agrimonia eupatoria L.	Larvae	France, Iberian Peninsula, Spain, Switzerland		Blázquez Caselles et al. (2019), García-Barros et al. (2013), Hernández-Roldán et al. (2012b), Hernández Roldán (2012), Kauffmann (1951), Lafranchis et al. (2015), Nel (1985b), Stefanescu et al. (2007), Toro-Delgado et al. (2022)
40	Pyrgus malvoides	Rosales	Rosaceae	Alchemilla glaucescens Wallr.	Larvae	France		Lafranchis et al. (2015)
40	Pyrgus malvoides	Rosales	Rosaceae	Alchemilla hybrida (L.) L.	Larvae		Switzerland	Wagner (2006)
40	Pyrgus malvoides	Rosales	Rosaceae	Comarum palustre L.	Claim only	Iberian Peninsula, Switzerland		Blázquez Caselles et al. (2019), Kauffmann (1951)
40	Pyrgus malvoides	Rosales	Rosaceae	Drymocallis rupestris (L.) Soják	Larvae	Spain		Toro-Delgado et al. (2022)
40	Pyrgus malvoides	Rosales	Rosaceae	Filipendula ulmaria (L.) Maxim.	Larvae	France		Lafranchis et al. (2015)
40	Pyrgus malvoides	Rosales	Rosaceae	Filipendula vulgaris Moench	Larvae	Iberian Peninsula, Spain		Blázquez Caselles et al. (2019), Hernández-Roldán et al. (2012b), Hernández Roldán (2012), Lafranchis et al. (2015), Toro-Delgado et al. (2022)
40	Pyrgus malvoides	Rosales	Rosaceae	Fragaria vesca L.	Proven	Andorra, France, Iberian Peninsula, Spain, Switzerland		Blázquez Caselles et al. (2019), Crozier (1999), García-Barros et al. (2013), Guillaumin (1971), Hernández-Roldán et al. (2012b), Hernández Roldán (2012), Kauffmann (1951), Lafranchis et al. (2015), Macho Velado (1893)
40	Pyrgus malvoides	Rosales	Rosaceae	Geum montanum L.	Larvae	Spain		Hernández-Roldán et al. (2012b), Hernández Roldán (2012), Lafranchis et al. (2015)
40	Pyrgus malvoides	Rosales	Rosaceae	Potentilla anglica Laichard.	Claim only	Iberian Peninsula		Blázquez Caselles et al. (2019)
40	Pyrgus malvoides	Rosales	Rosaceae	Potentilla argentea L.	Claim only	Iberian Peninsula		Blázquez Caselles et al. (2019)
40	Pyrgus malvoides	Rosales	Rosaceae	Potentilla aurea L.	Larvae	Austria		Hernández-Roldán et al. (2012b), Hernández Roldán (2012), Lafranchis et al. (2015), Wagner (2006)
40	Pyrgus malvoides	Rosales	Rosaceae	Potentilla crantzii (Crantz) Beck ex Fritsch	Larvae	France		Lafranchis et al. (2015)
40	Pyrgus malvoides	Rosales	Rosaceae	Potentilla erecta (L.) Raeusch.	Larvae	Iberian Peninsula, Spain, Switzerland		Blázquez Caselles et al. (2019), Hernández-Roldán et al. (2012b), Hernández Roldán (2012), Kauffmann (1951), Lafranchis et al. (2015), LSPN (1999)
40	Pyrgus malvoides	Rosales	Rosaceae	Potentilla grandiflora L.	Larvae	Switzerland		Hernández Roldán (2012), Lafranchis et al. (2015)
40	Pyrgus malvoides	Rosales	Rosaceae	Potentilla hirta L.	Larvae	France, Iberian Peninsula		Blázquez Caselles et al. (2019), Lafranchis et al. (2015), Nel (1985b)
40	Pyrgus malvoides	Rosales	Rosaceae	Potentilla L.	Larvae	Andorra, Germany, Switzerland		Crozier (1999), Hernández-Roldán et al. (2012b), Reinhardt et al. (2020), Wagner (2006)
40	Pyrgus malvoides	Rosales	Rosaceae	Potentilla pensylvanica L.	Larvae	Iberian Peninsula, Spain		Blázquez Caselles et al. (2019), Lafranchis et al. (2015)
40	Pyrgus malvoides	Rosales	Rosaceae	Potentilla pusilla Host	Larvae	France, Italy, Switzerland	Iberian Peninsula, Spain	Balletto et al. (2023), Blázquez Caselles et al. (2019), Hernández-Roldán et al. (2012b), Hernández Roldán (2012), Lafranchis et al. (2015), LSPN (1999), Wagner (2006)
40	Pyrgus malvoides	Rosales	Rosaceae	Potentilla recta L.	Larvae	Iberian Peninsula, Spain		Blázquez Caselles et al. (2019), García-Barros et al. (2013), Hernández-Roldán et al. (2012b), Hernández Roldán (2012), Lafranchis et al. (2015)
40	Pyrgus malvoides	Rosales	Rosaceae	Potentilla reptans L.	Larvae	France, Iberian Peninsula, Italy, Spain		Balletto et al. (2023), Blázquez Caselles et al. (2019), García-Barros et al. (2013), Hernández-Roldán et al. (2012b), Hernández Roldán (2012), Lafranchis et al. (2015), Nel (1985b), Stefanescu et al. (2007), Toro-Delgado et al. (2022), Villa et al. (2009), Wagner (2006)
40	Pyrgus malvoides	Rosales	Rosaceae	Potentilla sterilis (L.) Garcke	Claim only	Iberian Peninsula, Switzerland		Blázquez Caselles et al. (2019), Kauffmann (1951)
40	Pyrgus malvoides	Rosales	Rosaceae	Potentilla verna L.	Larvae	France, Iberian Peninsula, Italy, Switzerland		Blázquez Caselles et al. (2019), Kauffmann (1951), Nel (1985b), Villa et al. (2009), Wagner (2006)
40	Pyrgus malvoides	Rosales	Rosaceae	Rubus caesius L.	Claim only	Iberian Peninsula, Spain		Blázquez Caselles et al. (2019), García-Barros et al. (2013), Stefanescu et al. (2007)
40	Pyrgus malvoides	Rosales	Rosaceae	Rubus fruticosus L.	Larvae	France	Iberian Peninsula	Blázquez Caselles et al. (2019), Lafranchis et al. (2015)
40	Pyrgus malvoides	Rosales	Rosaceae	Rubus idaeus L.	Larvae	France, Switzerland		Hernández-Roldán et al. (2012b), Hernández Roldán (2012), Kauffmann (1951), Lafranchis et al. (2015), Wagner (2006)
40	Pyrgus malvoides	Rosales	Rosaceae	Rubus ulmifolius Schott	Claim only	Iberian Peninsula, Spain		Blázquez Caselles et al. (2019), García-Barros et al. (2013), Stefanescu et al. (2007)
40	Pyrgus malvoides	Rosales	Rosaceae	Sanguisorba minor Scop.	Larvae	France, Iberian Peninsula, Spain		Blázquez Caselles et al. (2019), García-Barros et al. (2013), Hernández-Roldán et al. (2012b), Hernández Roldán (2012), Lafranchis et al. (2015)
40	Pyrgus malvoides	Sapindales	Rutaceae	Ruta graveolens L.	Mistake	Iberian Peninsula		Blázquez Caselles et al. (2019)
41	Pyrgus malvae	Dipsacales	Caprifoliaceae	Dipsacus fullonum L.	Larvae	Europe		Tutt (1906)
41	Pyrgus malvae	Dipsacales	Caprifoliaceae	Dipsacus L.	Claim only	Hungary		Gozmány (1968)
41	Pyrgus malvae	Fabales	Fabaceae	Coronilla L.	Larvae	Europe, Hungary		Gozmány (1968), Tutt (1906)
41	Pyrgus malvae	Fabales	Fabaceae	Coronilla varia L.	Claim only	Belgium		de Tré (1987)
41	Pyrgus malvae	Malvales	Cistaceae	Helianthemum apenninum (L.) Mill.	Claim only	Belgium		de Tré (1987)
41	Pyrgus malvae	Malvales	Cistaceae	Helianthemum nummularium (L.) Mill.	Claim only	Belgium		de Tré (1987)
41	Pyrgus malvae	Malvales	Malvaceae	Malva Tourn. ex L.	Claim only	Austria, Belgium, Poland, Serbia		Buszko and Masłowski (1993), de Tré (1987), Embacher (1996), Popović and Đurić (2012)
41	Pyrgus malvae	Rosales	Rosaceae	Agrimonia eupatoria L.	Larvae	Europe, Finland, France, Germany, Greece, Poland, United Kingdom		Asher et al. (2001), Ebert and Rennwald (1991b), Fartmann (2004), Hernández-Roldán et al. (2012b), Hernández Roldán (2012), Lafranchis (2004), Lafranchis et al. (2015), Marttila et al. (1991), Richert and Brauner (2018), Streitberger and Fartmann (2013), Tutt (1906), Wagner (2006), Warecki (2011)
41	Pyrgus malvae	Rosales	Rosaceae	Agrimonia L.	Larvae	Denmark, Germany, Hungary, Poland		Buszko and Masłowski (1993), Ebert and Rennwald (1991b), Gozmány (1968), Reinhardt et al. (2020), Stoltze (1996)
41	Pyrgus malvae	Rosales	Rosaceae	Alchemilla L.	Claim only	Finland		Marttila et al. (1991)
41	Pyrgus malvae	Rosales	Rosaceae	Argentina anserina (L.) Rydb.	Larvae	Europe, Finland, Germany, United Kingdom		Ebert and Rennwald (1991b), Frohawk (1924b), Lafranchis et al. (2015), Marttila et al. (1991), Tutt (1906)
41	Pyrgus malvae	Rosales	Rosaceae	Comarum palustre L.	Larvae	Belgium, Europe, Finland, Germany, northwest Europe		Bink (1992), de Tré (1987), Lafranchis et al. (2015), Marttila et al. (1991), Tutt (1906)
41	Pyrgus malvae	Rosales	Rosaceae	Filipendula Mill.	Claim only	Germany		Reinhardt et al. (2020)
41	Pyrgus malvae	Rosales	Rosaceae	Filipendula ulmaria (L.) Maxim.	Larvae	Finland, Germany		Ebert and Rennwald (1991b), Hernández-Roldán et al. (2012b), Hernández Roldán (2012), Lafranchis et al. (2015), Marttila et al. (1991), Wagner (2006)
41	Pyrgus malvae	Rosales	Rosaceae	Fragaria L.	Larvae	Croatia, Germany, Hungary, Norway, Poland, Slovakia, United Kingdom		Aarvik et al. (2009), Buszko and Masłowski (1993), Ebert and Rennwald (1991b), Gozmány (1968), Lorković (2009), Reinhardt et al. (2020), Reiprich (1960), Scorer (1913)
41	Pyrgus malvae	Rosales	Rosaceae	Fragaria moschata Duchesne ex Weston	Claim only	northwest Europe		Bink (1992)
41	Pyrgus malvae	Rosales	Rosaceae	Fragaria vesca L.	Proven	Belgium, Denmark, Europe, Finland, France, Germany, Greece, Italy, Nordic, northwest Europe, Poland, Sweden, United Kingdom		Asher et al. (2001), Barrett (1893), Bink (1992), de Tré (1987), Ebert and Rennwald (1991b), Eliasson et al. (2005), Fartmann (2004), Frohawk (1924b), Guillaumin (1971), Hernández-Roldán et al. (2012b), Hernández Roldán (2012), Lafranchis (2004), Lafranchis et al. (2015), Marttila et al. (1991), Stoltze (1996), Tutt (1906), Villa et al. (2009), Wagner (2006), Warecki (2011)
41	Pyrgus malvae	Rosales	Rosaceae	Fragaria viridis Weston	Larvae	Germany		Ebert and Rennwald (1991b), Fartmann (2004), Hernández-Roldán et al. (2012b), Hernández Roldán (2012), Lafranchis et al. (2015), Streitberger and Fartmann (2013), Wagner (2006)
41	Pyrgus malvae	Rosales	Rosaceae	Geum urbanum L.	Larvae	United Kingdom		Asher et al. (2001)
41	Pyrgus malvae	Rosales	Rosaceae	Potentilla anglica Laichard.	Claim only	northwest Europe		Bink (1992)
41	Pyrgus malvae	Rosales	Rosaceae	Potentilla argentea L.	Larvae	Belgium, Bulgaria, northwest Europe		Bink (1992), Lafranchis et al. (2015), Wagner and Kolev (2019)
41	Pyrgus malvae	Rosales	Rosaceae	Potentilla aurea L.	Breeding only	France		Guillaumin (1971)
41	Pyrgus malvae	Rosales	Rosaceae	Potentilla cinerea Chaix ex Vill.	Larvae	Bulgaria		Wagner and Kolev (2019)
41	Pyrgus malvae	Rosales	Rosaceae	Potentilla erecta (L.) Raeusch.	Proven	Belgium, France, Germany, Netherlands, Nordic, northwest Europe, Poland, Switzerland, United Kingdom		Asher et al. (2001), Bink (1992), Bos et al. (2006a), de Tré (1987), Eliasson et al. (2005), Guillaumin (1971), Lafranchis et al. (2015), LSPN (1999), Warecki (2011)
41	Pyrgus malvae	Rosales	Rosaceae	Potentilla heptaphylla L.	Larvae	Germany		Hernández-Roldán et al. (2012b), Hernández Roldán (2012), Lafranchis et al. (2015)
41	Pyrgus malvae	Rosales	Rosaceae	Potentilla L.	Larvae	Austria, Croatia, Germany, Hungary, Italy, Lithuania, Norway, Poland, Serbia, Slovakia		Aarvik et al. (2009), Buszko and Masłowski (1993), Embacher (1996), Gozmány (1968), Kazlauskas (1984), Lorković (2009), Popović and Đurić (2012), Reinhardt et al. (2020), Reiprich (1960), Streitberger and Fartmann (2013), Villa et al. (2009), Wagner (2006)
41	Pyrgus malvae	Rosales	Rosaceae	Potentilla pedata Willd. ex Hornem.	Eggs	Greece		Lafranchis (2019)
41	Pyrgus malvae	Rosales	Rosaceae	Potentilla pusilla Host	Larvae	Germany, Switzerland		Lafranchis et al. (2015), LSPN (1999)
41	Pyrgus malvae	Rosales	Rosaceae	Potentilla recta L.	Larvae	Bulgaria, Greece, North Macedonia		Hernández-Roldán et al. (2012b), Hernández Roldán (2012), Lafranchis (2004), Lafranchis et al. (2015), Wagner and Kolev (2019)
41	Pyrgus malvae	Rosales	Rosaceae	Potentilla reptans L.	Proven	Belgium, Denmark, Europe, France, Germany, Greece, northwest Europe, Poland, Switzerland, United Kingdom		Asher et al. (2001), Barrett (1893), Bink (1992), de Tré (1987), Ebert and Rennwald (1991b), Frohawk (1924b), Guillaumin (1971), Hernández-Roldán et al. (2012b), Hernández Roldán (2012), Lafranchis (2004), Lafranchis et al. (2015), Richert and Brauner (2018), Scorer (1913), Stoltze (1996), Tutt (1906), Warecki (2011)
41	Pyrgus malvae	Rosales	Rosaceae	Potentilla sterilis (L.) Garcke	Proven	Austria, Belgium, Europe, France, United Kingdom		Asher et al. (2001), Barrett (1893), de Tré (1987), Gros (1998a), Guillaumin (1971), Lafranchis et al. (2015), Scorer (1913), Tutt (1906)
41	Pyrgus malvae	Rosales	Rosaceae	Potentilla verna L.	Larvae	Germany, northwest Europe		Bink (1992), Fartmann (2004), Hernández-Roldán et al. (2012b), Hernández Roldán (2012), Streitberger and Fartmann (2013), Wagner (2006)
41	Pyrgus malvae	Rosales	Rosaceae	Rosa canina L.	Larvae	United Kingdom		Asher et al. (2001)
41	Pyrgus malvae	Rosales	Rosaceae	Rubus caesius L.	Larvae	Germany, Lithuania, Netherlands		Bos et al. (2006a), Hermann (1999), Kazlauskas (1984), Lafranchis et al. (2015)
41	Pyrgus malvae	Rosales	Rosaceae	Rubus canescens DC.	Larvae		Germany	Hernández-Roldán et al. (2012b), Hernández Roldán (2012), Lafranchis et al. (2015), Wagner (2006)
41	Pyrgus malvae	Rosales	Rosaceae	Rubus fruticosus L.	Proven	Europe, France, Germany, United Kingdom		Asher et al. (2001), Barrett (1893), Frohawk (1924b), Guillaumin (1971), Lafranchis et al. (2015), Scorer (1913), Tutt (1906)
41	Pyrgus malvae	Rosales	Rosaceae	Rubus idaeus L.	Larvae	Belgium, Europe, Finland, Germany, Greece, Italy, United Kingdom		Balletto et al. (2023), Barrett (1893), de Tré (1987), Frohawk (1924b), Hermann (1999), Lafranchis (2019), Lafranchis et al. (2015), Marttila et al. (1991), Reinhardt et al. (2020), Scorer (1913), Tutt (1906)
41	Pyrgus malvae	Rosales	Rosaceae	Rubus L.	Larvae	Austria, Belgium, Germany, Hungary, Italy, Slovakia		de Tré (1987), Ebert and Rennwald (1991b), Embacher (1996), Gozmány (1968), Reiprich (1960), Villa et al. (2009)
41	Pyrgus malvae	Rosales	Rosaceae	Rubus saxatilis L.	Claim only	Finland		Marttila et al. (1991)
41	Pyrgus malvae	Rosales	Rosaceae	Sanguisorba minor Scop.	Larvae	Germany, United Kingdom		Asher et al. (2001), Ebert and Rennwald (1991b), Hernández-Roldán et al. (2012b), Hernández Roldán (2012), Lafranchis et al. (2015), Wagner (2006)
42	Pyrgus melotis	Rosales	Rosaceae	Fragaria L.	Claim only	North Caucasus		Mamedova (2014)
42	Pyrgus melotis	Rosales	Rosaceae	Potentilla recta L.	Claim only	North Caucasus		Mamedova (2014)
42	Pyrgus melotis	Rosales	Rosaceae	Rubus L.	Claim only	North Caucasus		Ilyina and Morgun (2010)
43	Pyrgus andromedae	Rosales	Rosaceae	Alchemilla glomerulans Buser	Claim only	Spain		Blázquez Caselles et al. (2019)
43	Pyrgus andromedae	Rosales	Rosaceae	Dryas octopetala L.	Larvae	Austria, Fennoscandia, Germany, Iberian Peninsula, Italy, Scandinavia, Spain, Switzerland		Balletto et al. (2023), Blázquez Caselles et al. (2019), Eliasson et al. (2005), García-Barros et al. (2013), Gros (1998a), Hernández-Roldán et al. (2012b), Hernández Roldán (2012), Lafranchis et al. (2015), LSPN (1999), Reinhardt et al. (2020), Wagner (2003), Wagner (2006)
43	Pyrgus andromedae	Rosales	Rosaceae	Potentilla crantzii (Crantz) Beck ex Fritsch	Larvae	Switzerland		Lafranchis et al. (2015)
43	Pyrgus andromedae	Rosales	Rosaceae	Potentilla erecta (L.) Raeusch.	Larvae	Spain, Switzerland		Blázquez Caselles et al. (2019), Lafranchis et al. (2015), LSPN (1999)
43	Pyrgus andromedae	Rosales	Rosaceae	Potentilla thuringiaca Bernh. ex Link	Claim only		Spain	Blázquez Caselles et al. (2019)
44	Pyrgus cacaliae	Asterales	Asteraceae	Petasites Mill.	Claim only	Austria		Embacher (1996)
44	Pyrgus cacaliae	Asterales	Asteraceae	Tussilago farfara L.	Claim only	Austria		Embacher (1996)
44	Pyrgus cacaliae	Rosales	Rosaceae	Geum montanum L.	Larvae	France, Iberian Peninsula, Spain, Switzerland		Blázquez Caselles et al. (2019), García-Barros et al. (2013), Hernández-Roldán et al. (2011), Hernández-Roldán et al. (2012b), Hernández Roldán (2012), Lafranchis et al. (2015), Toro-Delgado et al. (2022)
44	Pyrgus cacaliae	Rosales	Rosaceae	Geum rivale L.	Claim only	Austria, Switzerland		Embacher (1996), Kauffmann (1951)
44	Pyrgus cacaliae	Rosales	Rosaceae	Potentilla aurea L.	Larvae	Austria, Germany, Spain, Switzerland		Blázquez Caselles et al. (2019), Embacher (1996), Gros (1998a), Hernández-Roldán et al. (2012b), Hernández Roldán (2012), Kauffmann (1951), Lafranchis et al. (2015), LSPN (1999), Reinhardt et al. (2020), Wagner (2003), Wagner (2006)
44	Pyrgus cacaliae	Rosales	Rosaceae	Potentilla crantzii (Crantz) Beck ex Fritsch	Larvae	Austria, France, Germany, Spain, Switzerland		Blázquez Caselles et al. (2019), Hernández-Roldán et al. (2012b), Hernández Roldán (2012), Lafranchis et al. (2015), LSPN (1999), Reinhardt et al. (2020), Wagner (2003)
44	Pyrgus cacaliae	Rosales	Rosaceae	Potentilla erecta (L.) Raeusch.	Larvae	Germany, Spain, Switzerland		Blázquez Caselles et al. (2019), Lafranchis et al. (2015), LSPN (1999), Reinhardt et al. (2020)
44	Pyrgus cacaliae	Rosales	Rosaceae	Potentilla L.	Claim only	Italy		Villa et al. (2009)
44	Pyrgus cacaliae	Rosales	Rosaceae	Sibbaldia procumbens L.	Claim only	Spain		Blázquez Caselles et al. (2019)
45	Pyrgus centaureae	Fagales	Betulaceae	Betula nana L.	Larvae	Sweden		Wickman (2007), Wickman (2012)
45	Pyrgus centaureae	Rosales	Rosaceae	Rubus chamaemorus L.	Proven	Finland, Nordic, Norway, Sweden		Aarvik et al. (2009), Eliasson et al. (2005), Marttila et al. (1991), Wickman (2012)
46	Pyrgus serratulae	Rosales	Rosaceae	Alchemilla L.	Claim only	Austria, Belgium, Slovakia		de Tré (1987), Embacher (1996), Reiprich (1960)
46	Pyrgus serratulae	Rosales	Rosaceae	Alchemilla pentaphyllea L.	Larvae	Italy		Balletto et al. (2023), Lafranchis et al. (2015)
46	Pyrgus serratulae	Rosales	Rosaceae	Geum montanum L.	Larvae	Italy, Switzerland		Hernández-Roldán et al. (2012b), Hernández Roldán (2012), Lafranchis et al. (2015)
46	Pyrgus serratulae	Rosales	Rosaceae	Geum reptans L.	Larvae	Italy, Switzerland		Hernández-Roldán et al. (2012b), Hernández Roldán (2012), Lafranchis et al. (2015)
46	Pyrgus serratulae	Rosales	Rosaceae	Potentilla asturica Rothm.	Larvae	Spain		Toro-Delgado et al. (2022)
46	Pyrgus serratulae	Rosales	Rosaceae	Potentilla aurea L.	Larvae	Austria, Iberian Peninsula, Italy, Switzerland		Blázquez Caselles et al. (2019), Hernández-Roldán et al. (2012b), Hernández Roldán (2012), Lafranchis et al. (2015), Wagner (2006)
46	Pyrgus serratulae	Rosales	Rosaceae	Potentilla cinerea Chaix ex Vill.	Claim only	Iberian Peninsula		Blázquez Caselles et al. (2019)
46	Pyrgus serratulae	Rosales	Rosaceae	Potentilla crantzii (Crantz) Beck ex Fritsch	Larvae	Iberian Peninsula, Spain, Switzerland		Blázquez Caselles et al. (2019), Lafranchis et al. (2015), LSPN (1999), Toro-Delgado et al. (2022)
46	Pyrgus serratulae	Rosales	Rosaceae	Potentilla erecta (L.) Raeusch.	Claim only	Germany		Reinhardt et al. (2020)
46	Pyrgus serratulae	Rosales	Rosaceae	Potentilla frigida Vill.	Claim only	Italy, Switzerland		Kauffmann (1951), Villa et al. (2009)
46	Pyrgus serratulae	Rosales	Rosaceae	Potentilla heptaphylla L.	Larvae	Germany	Iberian Peninsula	Blázquez Caselles et al. (2019), Hernández-Roldán et al. (2012b), Hernández Roldán (2012), Lafranchis et al. (2015), Reinhardt et al. (2020)
46	Pyrgus serratulae	Rosales	Rosaceae	Potentilla hirta L.	Larvae	France, Iberian Peninsula		Blázquez Caselles et al. (2019), Lafranchis et al. (2015), Nel (1985b)
46	Pyrgus serratulae	Rosales	Rosaceae	Potentilla incana P.Gaertn., B.Mey. & Scherb.	Claim only	Poland, Slovakia		Reiprich (1960), Warecki (2011)
46	Pyrgus serratulae	Rosales	Rosaceae	Potentilla L.	Claim only	Austria, Belgium, Croatia, Lithuania, Poland, Serbia		Buszko and Masłowski (1993), de Tré (1987), Embacher (1996), Kazlauskas (1984), Lorković (2009), Popović and Đurić (2012)
46	Pyrgus serratulae	Rosales	Rosaceae	Potentilla nevadensis Boiss.	Claim only	Iberian Peninsula		Blázquez Caselles et al. (2019)
46	Pyrgus serratulae	Rosales	Rosaceae	Potentilla pedata Willd. ex Hornem.	Eggs	Greece	Iberian Peninsula	Blázquez Caselles et al. (2019), Lafranchis (2019)
46	Pyrgus serratulae	Rosales	Rosaceae	Potentilla pusilla Host	Larvae	Austria, Germany, Switzerland	Belgium, Iberian Peninsula, Spain	Blázquez Caselles et al. (2019), Gros (1998a), Hernández-Roldán et al. (2012b), Hernández Roldán (2012), Kauffmann (1951), Lafranchis et al. (2015), LSPN (1999)
46	Pyrgus serratulae	Rosales	Rosaceae	Potentilla recta L.	Larvae	Greece, Iberian Peninsula, Spain		Blázquez Caselles et al. (2019), García-Barros et al. (2013), Hernández-Roldán et al. (2012b), Hernández Roldán (2012), Lafranchis (2004), Lafranchis et al. (2015)
46	Pyrgus serratulae	Rosales	Rosaceae	Potentilla reptans L.	Larvae	Denmark, Germany, Iberian Peninsula, northwest Europe, Poland, Spain		Bink (1992), Blázquez Caselles et al. (2019), Eliasson et al. (2005), García-Barros et al. (2013), Hernández-Roldán et al. (2012b), Hernández Roldán (2012), Lafranchis et al. (2015), Stoltze (1996), Warecki (2011)
46	Pyrgus serratulae	Rosales	Rosaceae	Potentilla verna L.	Larvae	Denmark, Germany, Iberian Peninsula, Italy, northwest Europe, Spain, Switzerland	Poland	Bink (1992), Blázquez Caselles et al. (2019), Eliasson et al. (2005), Fartmann (2004), Hernández-Roldán et al. (2012b), Hernández Roldán (2012), Reinhardt et al. (2020), Stoltze (1996), Toro-Delgado et al. (2022), Villa et al. (2009), Warecki (2011)
46	Pyrgus serratulae	Rosales	Rosaceae	Sibbaldia procumbens L.	Larvae	Italy, Switzerland		Hernández-Roldán et al. (2012b), Hernández Roldán (2012), Lafranchis et al. (2015)
47	Pyrgus armoricanus	Asterales	Asteraceae	Achillea millefolium L.	Eggs	Sweden		Eilers et al. (2013)
47	Pyrgus armoricanus	Fabales	Fabaceae	Ononis spinosa L.	Eggs	Sweden		Eilers et al. (2013)
47	Pyrgus armoricanus	Fabales	Fabaceae	Trifolium Tourn. ex L.	Eggs	Sweden		Eilers et al. (2013)
47	Pyrgus armoricanus	Malvales	Cistaceae	Helianthemum Mill.	Claim only	Switzerland		LSPN (1999)
47	Pyrgus armoricanus	Malvales	Cistaceae	Helianthemum nummularium (L.) Mill.	Larvae	Belgium, Denmark, Germany, Iberian Peninsula, Nordic, Sweden, Switzerland		Blázquez Caselles et al. (2019), de Tré (1987), Eilers et al. (2013), Eliasson et al. (2005), Lafranchis et al. (2015), Stoltze (1996)
47	Pyrgus armoricanus	Malvales	Malvaceae	Malva sylvestris L.	Claim only	Iberian Peninsula		Blázquez Caselles et al. (2019)
47	Pyrgus armoricanus	Poales	Poaceae	Lolium perenne L.	Mistake	Belgium		de Tré (1987)
47	Pyrgus armoricanus	Rosales	Rosaceae	Alchemilla vulgaris L.	Claim only		Iberian Peninsula	Blázquez Caselles et al. (2019)
47	Pyrgus armoricanus	Rosales	Rosaceae	Filipendula vulgaris Moench	Larvae	Denmark, Iberian Peninsula, Nordic, Spain, Sweden		Bink (1992), Blázquez Caselles et al. (2019), Eilers et al. (2013), Eliasson et al. (2005), García-Barros et al. (2013), Hernández-Roldán et al. (2012b), Hernández Roldán (2012), Lafranchis et al. (2015), Stoltze (1996), Toro-Delgado et al. (2022)
47	Pyrgus armoricanus	Rosales	Rosaceae	Fragaria L.	Claim only	Croatia, Poland		Buszko and Masłowski (1993), Lorković (2009)
47	Pyrgus armoricanus	Rosales	Rosaceae	Fragaria vesca L.	Larvae	Iberian Peninsula, Serbia, Switzerland		Blázquez Caselles et al. (2019), Kauffmann (1951), Lafranchis et al. (2015), Popović and Đurić (2012)
47	Pyrgus armoricanus	Rosales	Rosaceae	Potentilla argentea L.	Larvae	France, Germany, Greece, Iberian Peninsula, northwest Europe, Switzerland		Bink (1992), Blázquez Caselles et al. (2019), Kettermann et al. (2020), Lafranchis (2004), Lafranchis et al. (2015), LSPN (1999)
47	Pyrgus armoricanus	Rosales	Rosaceae	Potentilla asturica Rothm.	Larvae	Spain		Toro-Delgado et al. (2022)
47	Pyrgus armoricanus	Rosales	Rosaceae	Potentilla erecta (L.) Raeusch.	Larvae	Austria, Germany, Italy, Poland		Gros (1998a), Lafranchis et al. (2015), Warecki (2011)
47	Pyrgus armoricanus	Rosales	Rosaceae	Potentilla hirta L.	Larvae	France, Iberian Peninsula		Blázquez Caselles et al. (2019), Lafranchis et al. (2015), Nel (1985b)
47	Pyrgus armoricanus	Rosales	Rosaceae	Potentilla incana P.Gaertn., B.Mey. & Scherb.	Claim only		Iberian Peninsula	Blázquez Caselles et al. (2019)
47	Pyrgus armoricanus	Rosales	Rosaceae	Potentilla L.	Larvae	Croatia, Iberian Peninsula, Italy, Poland, Serbia, Spain		Balletto et al. (2023), Buszko and Masłowski (1993), García-Barros et al. (2013), Hernández-Roldán et al. (2012b), Lorković (2009), Popović and Đurić (2012), Toro-Delgado et al. (2022)
47	Pyrgus armoricanus	Rosales	Rosaceae	Potentilla pusilla Host	Larvae	France, Germany, Italy, Switzerland	Iberian Peninsula	Balletto et al. (2023), Blázquez Caselles et al. (2019), Hernández-Roldán et al. (2012b), Hernández Roldán (2012), Kettermann et al. (2020), Lafranchis et al. (2015), LSPN (1999), Wagner (2006)
47	Pyrgus armoricanus	Rosales	Rosaceae	Potentilla pyrenaica Ramond ex DC.	Larvae	Iberian Peninsula, Spain	Italy	Blázquez Caselles et al. (2019), Hernández Roldán (2012), Lafranchis et al. (2015)
47	Pyrgus armoricanus	Rosales	Rosaceae	Potentilla recta L.	Larvae	Greece, Iberian Peninsula, Spain		Blázquez Caselles et al. (2019), García-Barros et al. (2013), Hernández-Roldán et al. (2012b), Hernández Roldán (2012), Lafranchis (2004), Lafranchis et al. (2015)
47	Pyrgus armoricanus	Rosales	Rosaceae	Potentilla reptans L.	Larvae	Austria, Belgium, Denmark, France, Germany, Greece, Iberian Peninsula, Italy, northwest Europe, Poland, Spain, Sweden, Switzerland		Balletto et al. (2023), Bink (1992), Blázquez Caselles et al. (2019), de Tré (1987), Eilers et al. (2013), García-Barros et al. (2013), Gros (1998a), Hernández-Roldán et al. (2012b), Hernández Roldán (2012), Kauffmann (1951), Lafranchis (2004), Lafranchis (2020), Lafranchis et al. (2015), Nel (1985b), Reinhardt et al. (2020), Stefanescu et al. (2007), Stoltze (1996), Villa et al. (2009), Wagner (…
47	Pyrgus armoricanus	Rosales	Rosaceae	Potentilla reptans var. reptans	Claim only	Switzerland		LSPN (1999)
47	Pyrgus armoricanus	Rosales	Rosaceae	Potentilla sterilis (L.) Garcke	Larvae	Germany, Iberian Peninsula		Blázquez Caselles et al. (2019), Lafranchis et al. (2015)
47	Pyrgus armoricanus	Rosales	Rosaceae	Potentilla verna L.	Larvae	Germany, Iberian Peninsula, northwest Europe, Spain		Bink (1992), Blázquez Caselles et al. (2019), Reinhardt et al. (2020), Toro-Delgado et al. (2022)
47	Pyrgus armoricanus	Rosales	Rosaceae	Rosa canina L.	Claim only	Iberian Peninsula		Blázquez Caselles et al. (2019)
47	Pyrgus armoricanus	Rosales	Rosaceae	Rubus fruticosus L.	Claim only		Iberian Peninsula	Blázquez Caselles et al. (2019)
47	Pyrgus armoricanus	Rosales	Rosaceae	Rubus idaeus L.	Claim only	Iberian Peninsula		Blázquez Caselles et al. (2019)
49	Pyrgus cinarae	Rosales	Rosaceae	Filipendula vulgaris Moench	Larvae	Iberian Peninsula, Spain		Blázquez Caselles et al. (2019), García-Barros et al. (2013), Hernández-Roldán et al. (2012a), Hernández-Roldán et al. (2012b), Hernández Roldán (2012), Pérez-Fernández (2018), Toro-Delgado et al. (2022)
49	Pyrgus cinarae	Rosales	Rosaceae	Potentilla asturica Rothm.	Larvae	Spain		Toro-Delgado et al. (2022)
49	Pyrgus cinarae	Rosales	Rosaceae	Potentilla hirta L.	Eggs	Spain	Greece	Blázquez Caselles et al. (2019), Hernández-Roldán et al. (2012b), Hernández Roldán (2012)
49	Pyrgus cinarae	Rosales	Rosaceae	Potentilla inclinata Vill.	Larvae	Serbia		Toro-Delgado et al. (2022)
49	Pyrgus cinarae	Rosales	Rosaceae	Potentilla recta L.	Larvae	Greece, Iberian Peninsula, Spain		Blázquez Caselles et al. (2019), García-Barros et al. (2013), Hernández-Roldán et al. (2012a), Hernández-Roldán et al. (2012b), Hernández Roldán (2012), Lafranchis (2019), Toro-Delgado et al. (2022), Wagner (2009b)
49	Pyrgus cinarae	Rosales	Rosaceae	Potentilla recta subsp. laciniosa (Waldst. & Kit. ex Nestl.) Nyman	Larvae	Serbia		Toro-Delgado et al. (2022)
49	Pyrgus cinarae	Rosales	Rosaceae	Potentilla reptans L.	Larvae	Spain		Blázquez Caselles et al. (2019)
50	Pyrgus cirsii	Rosales	Rosaceae	Potentilla cinerea Chaix ex Vill.	Larvae	France, Spain		Blázquez Caselles et al. (2019), García-Barros et al. (2013), Hernández-Roldán et al. (2012b), Hernández Roldán (2012), Lafranchis et al. (2015), Toro-Delgado et al. (2022)
50	Pyrgus cirsii	Rosales	Rosaceae	Potentilla erecta (L.) Raeusch.	Claim only	Spain		Blázquez Caselles et al. (2019)
50	Pyrgus cirsii	Rosales	Rosaceae	Potentilla grandiflora L.	Claim only	Spain		Blázquez Caselles et al. (2019)
50	Pyrgus cirsii	Rosales	Rosaceae	Potentilla heptaphylla L.	Claim only	Germany		Reinhardt et al. (2020)
50	Pyrgus cirsii	Rosales	Rosaceae	Potentilla hirta L.	Larvae	France, Spain		Blázquez Caselles et al. (2019), Lafranchis et al. (2015), Nel (1985b)
50	Pyrgus cirsii	Rosales	Rosaceae	Potentilla incana P.Gaertn., B.Mey. & Scherb.	Claim only	Switzerland	Spain	Blázquez Caselles et al. (2019), LSPN (1999)
50	Pyrgus cirsii	Rosales	Rosaceae	Potentilla pusilla Host	Larvae	France, Germany, Switzerland	Spain	Blázquez Caselles et al. (2019), Hernández-Roldán et al. (2012b), Hernández Roldán (2012), Kauffmann (1951), Lafranchis et al. (2015)
50	Pyrgus cirsii	Rosales	Rosaceae	Potentilla reptans L.	Larvae	France, northwest Europe, Spain		Bink (1992), Blázquez Caselles et al. (2019), García-Barros et al. (2013), Hernández-Roldán et al. (2012b), Hernández Roldán (2012), Lafranchis et al. (2015)
50	Pyrgus cirsii	Rosales	Rosaceae	Potentilla sterilis (L.) Garcke	Claim only	Spain		Blázquez Caselles et al. (2019)
50	Pyrgus cirsii	Rosales	Rosaceae	Potentilla verna L.	Larvae	France, Germany, Spain		Blázquez Caselles et al. (2019), Hernández-Roldán et al. (2012b), Hernández Roldán (2012), Nel (1985b), Reinhardt et al. (2020), Wagner (2006)
51	Pyrgus carlinae	Malvales	Cistaceae	Helianthemum Mill.	Claim only	Italy		Villa et al. (2009)
51	Pyrgus carlinae	Malvales	Cistaceae	Helianthemum nummularium subsp. grandiflorum (Scop.) Schinz & Thell.	Larvae	Switzerland		Lafranchis et al. (2015), LSPN (1999)
51	Pyrgus carlinae	Rosales	Rosaceae	Geum montanum L.	Larvae	France		Lafranchis et al. (2015)
51	Pyrgus carlinae	Rosales	Rosaceae	Potentilla crantzii (Crantz) Beck ex Fritsch	Claim only	Switzerland		LSPN (1999)
51	Pyrgus carlinae	Rosales	Rosaceae	Potentilla erecta (L.) Raeusch.	Claim only	Switzerland		Kauffmann (1951)
51	Pyrgus carlinae	Rosales	Rosaceae	Potentilla grandiflora L.	Larvae	France, Switzerland		Hernández Roldán (2012), Lafranchis et al. (2015)
51	Pyrgus carlinae	Rosales	Rosaceae	Potentilla L.	Eggs	Switzerland		Hernández-Roldán et al. (2012b), Wagner (2006)
51	Pyrgus carlinae	Rosales	Rosaceae	Potentilla pusilla Host	Larvae	France, Switzerland		Hernández-Roldán et al. (2012b), Hernández Roldán (2012), Kauffmann (1951), Lafranchis et al. (2015), LSPN (1999), Wagner (2006)
51	Pyrgus carlinae	Rosales	Rosaceae	Potentilla verna L.	Claim only	Italy		Villa et al. (2009)
52	Pyrgus onopordi	Malvales	Cistaceae	Cistus lasianthus Lam.	Claim only	Iberian Peninsula		Blázquez Caselles et al. (2019)
52	Pyrgus onopordi	Malvales	Cistaceae	Helianthemum apenninum (L.) Mill.	Larvae	Iberian Peninsula, Spain		Blázquez Caselles et al. (2019), García-Barros et al. (2013), Hernández-Roldán et al. (2012b), Hernández Roldán (2012), Lafranchis et al. (2015), Wagner (2009a)
52	Pyrgus onopordi	Malvales	Cistaceae	Helianthemum hirtum (L.) Mill.	Larvae	Iberian Peninsula, Spain		Blázquez Caselles et al. (2019), García-Barros et al. (2013), Hernández-Roldán et al. (2012b), Hernández Roldán (2012), Lafranchis et al. (2015)
52	Pyrgus onopordi	Malvales	Cistaceae	Helianthemum Mill.	Claim only	Switzerland		LSPN (1999)
52	Pyrgus onopordi	Malvales	Cistaceae	Helianthemum nummularium (L.) Mill.	Claim only	Germany		Reinhardt et al. (2020)
52	Pyrgus onopordi	Malvales	Malvaceae	Malope malacoides L.	Claim only	Iberian Peninsula		Blázquez Caselles et al. (2019)
52	Pyrgus onopordi	Malvales	Malvaceae	Malva neglecta Wallr.	Larvae	France, Germany, Iberian Peninsula, Spain		Blázquez Caselles et al. (2019), García-Barros et al. (2013), Hernández-Roldán et al. (2012b), Hernández Roldán (2012), Lafranchis et al. (2015), Reinhardt et al. (2020), Wagner (2009a)
52	Pyrgus onopordi	Malvales	Malvaceae	Malva parviflora L.	Larvae	Iberian Peninsula, Spain		Blázquez Caselles et al. (2019), García-Barros et al. (2013), Hernández-Roldán et al. (2012b), Hernández Roldán (2012), Lafranchis et al. (2015)
52	Pyrgus onopordi	Malvales	Malvaceae	Malva sylvestris L.	Claim only	Iberian Peninsula		Blázquez Caselles et al. (2019)
52	Pyrgus onopordi	Rosales	Rosaceae	Potentilla erecta (L.) Raeusch.	Claim only	Iberian Peninsula		Blázquez Caselles et al. (2019)
52	Pyrgus onopordi	Rosales	Rosaceae	Potentilla hirta L.	Larvae	France, Iberian Peninsula, Italy	Germany	Balletto et al. (2023), Blázquez Caselles et al. (2019), Hernández-Roldán et al. (2012b), Hernández Roldán (2012), Lafranchis et al. (2015), Nel (1985b), Reinhardt et al. (2020), Villa et al. (2009), Wagner (2006)
52	Pyrgus onopordi	Rosales	Rosaceae	Potentilla L.	Claim only	Switzerland		LSPN (1999)
52	Pyrgus onopordi	Rosales	Rosaceae	Potentilla pusilla Host	Larvae	France, Germany, Italy	Iberian Peninsula	Balletto et al. (2023), Blázquez Caselles et al. (2019), Hernández-Roldán et al. (2012b), Hernández Roldán (2012), Lafranchis et al. (2015), Reinhardt et al. (2020), Wagner (2006)
52	Pyrgus onopordi	Rosales	Rosaceae	Potentilla recta L.	Larvae	France, Iberian Peninsula		Blázquez Caselles et al. (2019), Lafranchis et al. (2015), Nel (1985b)
52	Pyrgus onopordi	Rosales	Rosaceae	Potentilla reptans L.	Larvae	France, Germany, Iberian Peninsula, Spain		Blázquez Caselles et al. (2019), García-Barros et al. (2013), Hernández-Roldán et al. (2012b), Hernández Roldán (2012), Lafranchis et al. (2015), Reinhardt et al. (2020), Toro-Delgado et al. (2022), Wagner (2009a)
52	Pyrgus onopordi	Rosales	Rosaceae	Potentilla sterilis (L.) Garcke	Claim only	Iberian Peninsula		Blázquez Caselles et al. (2019)
52	Pyrgus onopordi	Rosales	Rosaceae	Potentilla verna L.	Claim only	France, Iberian Peninsula		Blázquez Caselles et al. (2019), Nel (1985b)
53	Pyrgus warrenensis	Malvales	Cistaceae	Helianthemum canum subsp. canum	Larvae	Austria, Germany, Switzerland		Gros (1998a), Reinhardt et al. (2020), Wagner (2006)
53	Pyrgus warrenensis	Malvales	Cistaceae	Helianthemum nummularium (L.) Mill.	Claim only	Switzerland		Kauffmann (1951)
53	Pyrgus warrenensis	Malvales	Cistaceae	Helianthemum nummularium subsp. grandiflorum (Scop.) Schinz & Thell.	Larvae	Switzerland	Germany	Lafranchis et al. (2015), LSPN (1999), Reinhardt et al. (2020)
53	Pyrgus warrenensis	Malvales	Cistaceae	Helianthemum oelandicum (L.) Dum.Cours.	Larvae	Austria, Switzerland		Hernández Roldán (2012)
53	Pyrgus warrenensis	Malvales	Cistaceae	Helianthemum oelandicum subsp. alpestre (Jacq.) Ces.	Larvae	Austria, France, Switzerland		Gros (1998b), Hernández-Roldán et al. (2012b), Lafranchis et al. (2015)
54	Pyrgus foulquieri	Malvales	Cistaceae	Helianthemum apenninum (L.) Mill.	Larvae	France, Italy, Spain		Blázquez Caselles et al. (2019), Lafranchis et al. (2015), Nel (1985a), Nel (1985b), Villa et al. (2009)
54	Pyrgus foulquieri	Malvales	Cistaceae	Helianthemum canum subsp. canum	Larvae	France, Spain		Lafranchis et al. (2015)
54	Pyrgus foulquieri	Malvales	Cistaceae	Helianthemum hirtum (L.) Mill.	Larvae	France, Spain		Blázquez Caselles et al. (2019), Hernández-Roldán et al. (2012b), Hernández Roldán (2012), Lafranchis et al. (2015), Nel (1985a), Nel (1985b), Wagner (2006)
54	Pyrgus foulquieri	Malvales	Cistaceae	Helianthemum Mill.	Larvae	Iberian Peninsula, Italy		Balletto et al. (2023), García-Barros et al. (2013), Hellmann and Bertaccini (2004), Villa et al. (2009)
54	Pyrgus foulquieri	Malvales	Cistaceae	Helianthemum nummularium (L.) Mill.	Larvae	France, Italy, Spain		Blázquez Caselles et al. (2019), Hernández-Roldán et al. (2012b), Hernández Roldán (2012), Lafranchis et al. (2015), Nel (1985a)
54	Pyrgus foulquieri	Malvales	Cistaceae	Helianthemum nummularium subsp. grandiflorum (Scop.) Schinz & Thell.	Larvae	Italy		Wagner (2006)
54	Pyrgus foulquieri	Malvales	Cistaceae	Helianthemum nummularium subsp. nummularium	Claim only	France		Nel (1985b)
54	Pyrgus foulquieri	Malvales	Cistaceae	Helianthemum oelandicum (L.) Dum.Cours.	Larvae	France, Spain		Blázquez Caselles et al. (2019), García-Barros et al. (2013), Hernández-Roldán et al. (2012b), Hernández Roldán (2012), Nel (1985a), Nel (1985b)
55	Pyrgus alveus	Asterales	Asteraceae	Carduus L.	Claim only	Slovakia		Reiprich (1960)
55	Pyrgus alveus	Dipsacales	Caprifoliaceae	Dipsacus L.	Claim only	Slovakia		Reiprich (1960)
55	Pyrgus alveus	Fabales	Polygalaceae	Polygala Tourn. ex L.	Claim only	Hungary, Lithuania, North Caucasus		Gozmány (1968), Ilyina and Morgun (2010), Kazlauskas (1984)
55	Pyrgus alveus	Fabales	Polygalaceae	Polygala vulgaris L.	Claim only	Belgium		de Tré (1987)
55	Pyrgus alveus	Fabales	Polygalaceae	Polygaloides chamaebuxus (L.) O.Schwarz	Claim only		Belgium	de Tré (1987)
55	Pyrgus alveus	Malvales	Cistaceae	Cistus lasianthus Lam.	Larvae	Iberian Peninsula, Spain		García-Barros et al. (2013), Hernández-Roldán et al. (2012b), Hernández Roldán (2012), Lafranchis et al. (2015)
55	Pyrgus alveus	Malvales	Cistaceae	Cistus lasianthus subsp. alyssoides (Lam.) Demoly	Larvae	Iberian Peninsula		Blázquez Caselles et al. (2019)
55	Pyrgus alveus	Malvales	Cistaceae	Helianthemum hirtum (L.) Mill.	Larvae	Iberian Peninsula, Spain		Blázquez Caselles et al. (2019), García-Barros et al. (2013), Hernández-Roldán et al. (2012b), Hernández Roldán (2012), Lafranchis et al. (2015)
55	Pyrgus alveus	Malvales	Cistaceae	Helianthemum Mill.	Claim only	Andorra, Austria, Belgium, Croatia, Italy, Lithuania, Poland, Slovakia, Switzerland		Buszko and Masłowski (1993), Crozier (1999), de Tré (1987), Embacher (1996), Kazlauskas (1984), Lorković (2009), LSPN (1999), Reiprich (1960), Villa et al. (2009)
55	Pyrgus alveus	Malvales	Cistaceae	Helianthemum nummularium (L.) Mill.	Larvae	Austria, France, Germany, Iberian Peninsula, northwest Europe, Poland, Serbia, Spain, Sweden, Switzerland		Bink (1992), Blázquez Caselles et al. (2019), Eliasson et al. (2005), García-Barros et al. (2013), Hernández-Roldán et al. (2012b), Hernández Roldán (2012), Lafranchis et al. (2015), LSPN (1999), Popović and Đurić (2012), Reinhardt et al. (2020), Wagner (2002), Wagner (2006), Warecki (2011)
55	Pyrgus alveus	Malvales	Cistaceae	Helianthemum nummularium subsp. grandiflorum (Scop.) Schinz & Thell.	Larvae	France, Iberian Peninsula, Switzerland		Blázquez Caselles et al. (2019), Nel (1985a), Nel (1985b), Wagner (2006)
55	Pyrgus alveus	Malvales	Cistaceae	Helianthemum nummularium subsp. obscurum (Pers.) Holub	Eggs	Iberian Peninsula	Austria	Blázquez Caselles et al. (2019), Gros (1998a), Gros (1998b)
55	Pyrgus alveus	Malvales	Cistaceae	Helianthemum oelandicum (L.) Dum.Cours.	Claim only	northwest Europe, Sweden		Bink (1992), Eliasson et al. (2005)
55	Pyrgus alveus	Poales	Poaceae	Aira L.	Mistake	Slovakia		Reiprich (1960)
55	Pyrgus alveus	Rosales	Rosaceae	Agrimonia eupatoria L.	Claim only	Belgium, Hungary		de Tré (1987), Gozmány (1968)
55	Pyrgus alveus	Rosales	Rosaceae	Potentilla argentea L.	Larvae	Germany		Sobczyk and Bolz (2006)
55	Pyrgus alveus	Rosales	Rosaceae	Potentilla erecta (L.) Raeusch.	Claim only	Belgium, Poland		de Tré (1987), Warecki (2011)
55	Pyrgus alveus	Rosales	Rosaceae	Potentilla incana P.Gaertn., B.Mey. & Scherb.	Claim only	Poland		Warecki (2011)
55	Pyrgus alveus	Rosales	Rosaceae	Potentilla L.	Claim only	Andorra, Austria, Belgium, Finland, Germany, Lithuania, North Caucasus, Poland, Serbia		Buszko and Masłowski (1993), Crozier (1999), de Tré (1987), Embacher (1996), Ilyina and Morgun (2010), Kazlauskas (1984), Marttila et al. (1991), Popović and Đurić (2012), Reinhardt et al. (2020)
55	Pyrgus alveus	Rosales	Rosaceae	Potentilla pusilla Host	Larvae	Switzerland		Lafranchis et al. (2015), LSPN (1999)
55	Pyrgus alveus	Rosales	Rosaceae	Potentilla reptans L.	Larvae	Germany, Poland		Sobczyk and Bolz (2006), Warecki (2011)
55	Pyrgus alveus	Rosales	Rosaceae	Potentilla sterilis (L.) Garcke	Larvae	Belgium, Switzerland		de Tré (1987), Lafranchis et al. (2015), LSPN (1999)
55	Pyrgus alveus	Rosales	Rosaceae	Potentilla verna L.	Larvae	Germany, Switzerland		Hernández-Roldán et al. (2012b), Hernández Roldán (2012), Sobczyk and Bolz (2006)
55	Pyrgus alveus	Rosales	Rosaceae	Rubus L.	Claim only	Andorra, Belgium, Poland		Buszko and Masłowski (1993), Crozier (1999), de Tré (1987)
56	Heteropterus morpheus	Poales	Cyperaceae	Eriophorum L.	Claim only	Lithuania		Kazlauskas (1984)
56	Heteropterus morpheus	Poales	Poaceae	Brachypodium P.Beauv.	Claim only	Belgium, Iberian Peninsula, Italy, North Caucasus		de Tré (1987), García-Barros et al. (2013), Mamedova (2014), Villa et al. (2009)
56	Heteropterus morpheus	Poales	Poaceae	Brachypodium pinnatum (L.) P.Beauv.	Larvae	Spain		Blázquez Caselles et al. (2019)
56	Heteropterus morpheus	Poales	Poaceae	Brachypodium sylvaticum (Huds.) P.Beauv.	Claim only	Romania, Spain		Blázquez Caselles et al. (2019), Burnaz (2008)
56	Heteropterus morpheus	Poales	Poaceae	Calamagrostis Adans.	Claim only	Hungary, Lithuania		Gozmány (1968), Kazlauskas (1984)
56	Heteropterus morpheus	Poales	Poaceae	Calamagrostis canescens (Weber) Roth	Larvae	Belgium, Denmark, Germany, Italy, Netherlands, northwest Europe, Poland, Spain		Balletto et al. (2023), Bink (1992), Blázquez Caselles et al. (2019), Bos et al. (2006a), Bos et al. (2006b), de Tré (1987), Eliasson et al. (2005), Reinhardt et al. (2020), Richert and Brauner (2018), Villa et al. (2009), Warecki (2011)
56	Heteropterus morpheus	Poales	Poaceae	Glyceria notata Chevall.	Claim only	Spain		Blázquez Caselles et al. (2019)
56	Heteropterus morpheus	Poales	Poaceae	Molinia caerulea (L.) Moench	Larvae	Belgium, Denmark, France, Germany, Iberian Peninsula, Italy, Netherlands, northwest Europe, Poland, Romania, Spain, Switzerland		Balletto et al. (2023), Bink (1992), Blázquez Caselles et al. (2019), Bos et al. (2006a), Bos et al. (2006b), Burnaz (2008), de Tré (1987), Eliasson et al. (2005), García-Barros et al. (2013), Hellmann and Bertaccini (2004), Lafranchis et al. (2015), LSPN (1999), Villa et al. (2009), Warecki (2011)
56	Heteropterus morpheus	Poales	Poaceae	Molinia Schrank	Claim only	Germany		Reinhardt et al. (2020)
56	Heteropterus morpheus	Poales	Poaceae	Phalaris arundinacea L.	Larvae	Germany		Reinhardt et al. (2020), Richert and Brauner (2018)
56	Heteropterus morpheus	Poales	Poaceae	Phragmites Adans.	Claim only	Hungary		Gozmány (1968)
56	Heteropterus morpheus	Poales	Poaceae	Phragmites australis (Cav.) Trin. ex Steud.	Claim only	Poland, Serbia, Spain		Blázquez Caselles et al. (2019), Popović and Đurić (2012), Warecki (2011)
56	Heteropterus morpheus	Poales	Poaceae	Poa L.	Claim only	North Caucasus		Mamedova (2014)
57	Carterocephalus silvicola	Poales	Poaceae	Brachypodium sylvaticum (Huds.) P.Beauv.	Claim only	Germany, Poland		Reinhardt et al. (2020), Warecki (2011)
57	Carterocephalus silvicola	Poales	Poaceae	Calamagrostis arundinacea (L.) Roth	Claim only	Germany		Richert and Brauner (2018)
57	Carterocephalus silvicola	Poales	Poaceae	Calamagrostis canescens (Weber) Roth	Claim only	Denmark, Germany, Nordic, northwest Europe, Poland		Bink (1992), Eliasson et al. (2005), Reinhardt et al. (2020), Richert and Brauner (2018), Stoltze (1996), Warecki (2011)
57	Carterocephalus silvicola	Poales	Poaceae	Calamagrostis purpurea (Trin.) Trin.	Claim only	Finland		Marttila et al. (1991)
57	Carterocephalus silvicola	Poales	Poaceae	Cynosurus cristatus L.	Claim only	Nordic		Eliasson et al. (2005)
57	Carterocephalus silvicola	Poales	Poaceae	Dactylis L.	Claim only	Germany		Reinhardt et al. (2020)
57	Carterocephalus silvicola	Poales	Poaceae	Elymus repens (L.) Gould	Claim only	Finland		Marttila et al. (1991)
57	Carterocephalus silvicola	Poales	Poaceae	Milium effusum L.	Claim only	Denmark, Germany, Nordic, northwest Europe, Poland		Bink (1992), Eliasson et al. (2005), Richert and Brauner (2018), Stoltze (1996), Warecki (2011)
57	Carterocephalus silvicola	Poales	Poaceae	Milium L.	Claim only	Lithuania		Kazlauskas (1984)
57	Carterocephalus silvicola	Poales	Poaceae	Molinia caerulea (L.) Moench	Claim only	Germany		Richert and Brauner (2018)
57	Carterocephalus silvicola	Poales	Poaceae	Molinia Schrank	Claim only	Germany		Reinhardt et al. (2020)
57	Carterocephalus silvicola	Poales	Poaceae	Phalaris arundinacea L.	Claim only	Germany, Lithuania		Kazlauskas (1984), Reinhardt et al. (2020)
58	Carterocephalus palaemon	Lamiales	Plantaginaceae	Plantago L.	Mistake	Slovakia		Reiprich (1960)
58	Carterocephalus palaemon	Lamiales	Plantaginaceae	Plantago lanceolata L.	Mistake	Belgium		de Tré (1987)
58	Carterocephalus palaemon	Lamiales	Plantaginaceae	Plantago major L.	Mistake	Lithuania		Kazlauskas (1984)
58	Carterocephalus palaemon	Poales	Poaceae	Alopecurus pratensis L.	Larvae	Germany		Ebert and Rennwald (1991b), Lafranchis et al. (2015)
58	Carterocephalus palaemon	Poales	Poaceae	Brachypodium P.Beauv.	Claim only	Switzerland		Kauffmann (1951)
58	Carterocephalus palaemon	Poales	Poaceae	Brachypodium pinnatum (L.) P.Beauv.	Larvae	Germany, northwest Europe, Spain, United Kingdom		Bink (1992), Blázquez Caselles et al. (2019), Ebert and Rennwald (1991b), Lafranchis et al. (2015), Reinhardt et al. (2020)
58	Carterocephalus palaemon	Poales	Poaceae	Brachypodium sylvaticum (Huds.) P.Beauv.	Proven	Belgium, Europe, France, Germany, Italy, northwest Europe, Poland, Spain, United Kingdom		Asher et al. (2001), Balletto et al. (2023), Barrett (1893), Bink (1992), Blázquez Caselles et al. (2019), de Tré (1987), Frohawk (1924b), Lafranchis et al. (2015), Ravenscroft and Warren (1992), Reinhardt et al. (2020), Rollason (1908), Scorer (1913), Tutt (1906), Villa et al. (2009), Warecki (2011), Wood (1908)
58	Carterocephalus palaemon	Poales	Poaceae	Bromus L.	Claim only	Austria, Belgium, Italy, Lithuania, Poland, Spain, Switzerland, United Kingdom		Blázquez Caselles et al. (2019), Buszko and Masłowski (1993), de Tré (1987), Embacher (1996), Frohawk (1892), Kauffmann (1951), Kazlauskas (1984), Scorer (1913), Villa et al. (2009)
58	Carterocephalus palaemon	Poales	Poaceae	Bromus ramosus Huds.	Larvae	Europe, United Kingdom		Lafranchis et al. (2015), Tutt (1906)
58	Carterocephalus palaemon	Poales	Poaceae	Calamagrostis canescens (Weber) Roth	Larvae	Netherlands, northwest Europe, Spain		Bink (1992), Blázquez Caselles et al. (2019), Bos et al. (2006a), Lafranchis et al. (2015)
58	Carterocephalus palaemon	Poales	Poaceae	Calamagrostis epigejos (L.) Roth	Larvae	France, Germany, Poland		Ebert and Rennwald (1991b), Lafranchis et al. (2015), Ravenscroft and Warren (1992), Reinhardt et al. (2020), Warecki (2011)
58	Carterocephalus palaemon	Poales	Poaceae	Calamagrostis villosa (Chaix) J.F.Gmel.	Larvae	Switzerland	Spain	Blázquez Caselles et al. (2019), Lafranchis et al. (2015), LSPN (1999)
58	Carterocephalus palaemon	Poales	Poaceae	Cynosurus cristatus L.	Larvae	Europe, Italy, Spain, Switzerland		Balletto et al. (2023), Blázquez Caselles et al. (2019), Kauffmann (1951), Tutt (1906), Villa et al. (2009)
58	Carterocephalus palaemon	Poales	Poaceae	Cynosurus L.	Claim only	Lithuania		Kazlauskas (1984)
58	Carterocephalus palaemon	Poales	Poaceae	Dactylis glomerata L.	Larvae	Germany, Poland		Ebert and Rennwald (1991b), Lafranchis et al. (2015), Warecki (2011)
58	Carterocephalus palaemon	Poales	Poaceae	Digitaria sanguinalis (L.) Scop.	Claim only	Italy, Switzerland		Balletto et al. (2023), Kauffmann (1951), Villa et al. (2009)
58	Carterocephalus palaemon	Poales	Poaceae	Echinochloa crus-galli (L.) P.Beauv.	Claim only	Switzerland		Kauffmann (1951)
58	Carterocephalus palaemon	Poales	Poaceae	Elymus repens (L.) Gould	Claim only	Belgium, Switzerland		de Tré (1987), Kauffmann (1951)
58	Carterocephalus palaemon	Poales	Poaceae	Holcus lanatus L.	Larvae	Germany, northwest Europe, Spain		Bink (1992), Blázquez Caselles et al. (2019), Ebert and Rennwald (1991b), Lafranchis et al. (2015)
58	Carterocephalus palaemon	Poales	Poaceae	Lolium giganteum (L.) Darbysh.	Claim only	northwest Europe, Spain		Bink (1992), Blázquez Caselles et al. (2019)
58	Carterocephalus palaemon	Poales	Poaceae	Lolium pratense (Huds.) Darbysh.	Claim only	northwest Europe, Spain		Bink (1992), Blázquez Caselles et al. (2019)
58	Carterocephalus palaemon	Poales	Poaceae	Milium effusum L.	Larvae	France, Germany		Lafranchis et al. (2015)
58	Carterocephalus palaemon	Poales	Poaceae	Molinia arundinacea Schrank	Larvae	Germany		Ebert and Rennwald (1991b), Lafranchis et al. (2015), Reinhardt et al. (2020)
58	Carterocephalus palaemon	Poales	Poaceae	Molinia caerulea (L.) Moench	Larvae	Belgium, France, Germany, Italy, Netherlands, northwest Europe, Poland, Spain, United Kingdom		Asher et al. (2001), Balletto et al. (2023), Bink (1992), Blázquez Caselles et al. (2019), Bos et al. (2006a), de Tré (1987), Ebert and Rennwald (1991b), Lafranchis et al. (2015), Ravenscroft (1994), Ravenscroft (1995), Ravenscroft and Warren (1992), Reinhardt et al. (2020), Villa et al. (2009), Warecki (2011)
58	Carterocephalus palaemon	Poales	Poaceae	Phalaris arundinacea L.	Claim only	Germany		Reinhardt et al. (2020)
58	Carterocephalus palaemon	Poales	Poaceae	Phleum pratense L.	Larvae	Germany, Poland		Ebert and Rennwald (1991b), Lafranchis et al. (2015), Warecki (2011)
58	Carterocephalus palaemon	Poales	Poaceae	Phragmites australis (Cav.) Trin. ex Steud.	Claim only	Germany		Reinhardt et al. (2020)
58	Carterocephalus palaemon	Poales	Poaceae	Poa trivialis L.	Larvae	Austria		Lafranchis et al. (2015)
59	Borbo borbonica	Poales	Poaceae	Polypogon viridis (Gouan) Breistr.	Proven	Spain		Blázquez Caselles et al. (2019), Muñoz Sariot (2013), Toro-Delgado et al. (2022)
59	Borbo borbonica	Poales	Poaceae	Sorghum halepense (L.) Pers.	Claim only	Spain		Blázquez Caselles et al. (2019)
60	Pelopidas thrax	Poales	Poaceae	Oloptum miliaceum (L.) Röser & Hamasha	Eggs		Cyprus	John and Makris (2022)
60	Pelopidas thrax	Poales	Poaceae	Phragmites australis (Cav.) Trin. ex Steud.	Claim only	Cyprus		John and Makris (2022)
61	Gegenes nostrodamus	Poales	Poaceae	Aeluropus lagopoides (L.) Thwaites	Claim only		Iberian Peninsula	Blázquez Caselles et al. (2019)
61	Gegenes nostrodamus	Poales	Poaceae	Aeluropus Trin.	Claim only	North Caucasus		Mamedova (2014)
61	Gegenes nostrodamus	Poales	Poaceae	Bothriochloa ischaemum (L.) Keng	Claim only	Iberian Peninsula, Italy		Balletto et al. (2023), Blázquez Caselles et al. (2019), Villa and Righini (2004), Villa et al. (2009)
61	Gegenes nostrodamus	Poales	Poaceae	Cynodon dactylon (L.) Pers.	Breeding only	Italy		Balletto et al. (2023), Villa and Righini (2004)
61	Gegenes nostrodamus	Poales	Poaceae	Digitaria sanguinalis (L.) Scop.	Breeding only	Italy		Balletto et al. (2023), Villa and Righini (2004)
61	Gegenes nostrodamus	Poales	Poaceae	Imperata cylindrica (L.) Raeusch.	Claim only	Iberian Peninsula, Italy		Balletto et al. (2023), Blázquez Caselles et al. (2019)
61	Gegenes nostrodamus	Poales	Poaceae	Oryza sativa L.	Claim only	Iberian Peninsula		Blázquez Caselles et al. (2019)
61	Gegenes nostrodamus	Poales	Poaceae	Panicum L.	Claim only	Iberian Peninsula, North Caucasus		Blázquez Caselles et al. (2019), Mamedova (2014)
61	Gegenes nostrodamus	Poales	Poaceae	Phragmites australis (Cav.) Trin. ex Steud.	Larvae	Greece		Lafranchis (2004)
61	Gegenes nostrodamus	Poales	Poaceae	Setaria adhaerens (Forssk.) Chiov.	Claim only	Spain		Obregón and Prunier (2014)
61	Gegenes nostrodamus	Poales	Poaceae	Setaria viridis (L.) P.Beauv.	Breeding only	Italy		Balletto et al. (2023), Villa and Righini (2004)
61	Gegenes nostrodamus	Poales	Poaceae	Sorghum halepense (L.) Pers.	Larvae	Iberian Peninsula, Spain		Blázquez Caselles et al. (2019), Obregón and Prunier (2014)
61	Gegenes nostrodamus	Poales	Poaceae	Zea mays L.	Claim only	Iberian Peninsula		Blázquez Caselles et al. (2019), García-Barros et al. (2013)
62	Gegenes pumilio	Poales	Poaceae	Anthoxanthum odoratum L.	Claim only	Italy		Balletto et al. (2023)
62	Gegenes pumilio	Poales	Poaceae	Cynodon dactylon (L.) Pers.	Breeding only	Malta		Sammut and Valletta (1983)
62	Gegenes pumilio	Poales	Poaceae	Elymus repens (L.) Gould	Claim only	Italy		Balletto et al. (2023)
62	Gegenes pumilio	Poales	Poaceae	Hyparrhenia hirta (L.) Stapf	Proven	Cyprus, France, Greece, Iberian Peninsula, Italy		Balletto et al. (2023), García-Barros et al. (2013), John and Makris (2022), Lafranchis (2005), Lafranchis et al. (2015), Nel (1983a), Nel (1991), Villa et al. (2009)
62	Gegenes pumilio	Poales	Poaceae	Imperata cylindrica (L.) Raeusch.	Larvae	Greece, Italy		Balletto et al. (2023), Lafranchis (2005), Lafranchis et al. (2015), Villa et al. (2009)
62	Gegenes pumilio	Poales	Poaceae	Phragmites australis (Cav.) Trin. ex Steud.	Larvae	Greece		Lafranchis (2005), Lafranchis et al. (2015)
62	Gegenes pumilio	Poales	Poaceae	Setaria verticillata (L.) P.Beauv.	Larvae	Cyprus		John and Makris (2022), Lafranchis et al. (2015)
62	Gegenes pumilio	Poales	Poaceae	Sorghum halepense (L.) Pers.	Larvae	Greece		Lafranchis (2005), Lafranchis et al. (2015)
62	Gegenes pumilio	Poales	Poaceae	Thinopyrum intermedium subsp. intermedium	Claim only	Italy		Balletto et al. (2023)
64	Thymelicus acteon	Poales	Cyperaceae	Carex caryophyllea Latourr.	Larvae	Switzerland		Lafranchis et al. (2015), LSPN (1999)
64	Thymelicus acteon	Poales	Poaceae	Achnatherum calamagrostis (L.) P.Beauv.	Larvae	France, Iberian Peninsula		Blázquez Caselles et al. (2019), Lafranchis et al. (2015)
64	Thymelicus acteon	Poales	Poaceae	Arrhenatherum elatius (L.) P.Beauv. ex J.Presl & C.Presl	Claim only	Belgium		de Tré (1987)
64	Thymelicus acteon	Poales	Poaceae	Avena barbata Pott ex Link	Claim only	Iberian Peninsula		Blázquez Caselles et al. (2019)
64	Thymelicus acteon	Poales	Poaceae	Brachypodium P.Beauv.	Claim only	Spain		Obregón and Prunier (2014)
64	Thymelicus acteon	Poales	Poaceae	Brachypodium phoenicoides (L.) Roem. & Schult.	Larvae	France, Iberian Peninsula		Blázquez Caselles et al. (2019), García-Barros et al. (2013), Lafranchis et al. (2015)
64	Thymelicus acteon	Poales	Poaceae	Brachypodium pinnatum (L.) P.Beauv.	Larvae	Andorra, Belgium, Europe, Germany, Iberian Peninsula, Italy, northwest Europe, Poland, Serbia, Switzerland, United Kingdom		Asher et al. (2001), Balletto et al. (2023), Barrett (1893), Bink (1992), Blázquez Caselles et al. (2019), Bourn and Warren (1997), Buszko and Masłowski (1993), Crozier (1999), de Tré (1987), Ebert and Rennwald (1991b), Fartmann (2004), Frohawk (1924b), Kauffmann (1951), Lafranchis et al. (2015), Popović and Đurić (2012), Reinhardt et al. (2020), Scorer (1913), Thomas (1983a), Tutt (1906), Villa …
64	Thymelicus acteon	Poales	Poaceae	Brachypodium retusum (Pers.) P.Beauv.	Larvae	Greece, Iberian Peninsula		Blázquez Caselles et al. (2019), Wagner (2020)
64	Thymelicus acteon	Poales	Poaceae	Brachypodium sylvaticum (Huds.) P.Beauv.	Proven	Europe, Greece, Iberian Peninsula, Italy, Serbia, Switzerland		Balletto et al. (2023), Blázquez Caselles et al. (2019), Kauffmann (1951), Popović and Đurić (2012), Tutt (1906), Villa et al. (2009), Wagner (2020)
64	Thymelicus acteon	Poales	Poaceae	Bromus erectus Huds.	Larvae	France, Iberian Peninsula, northwest Europe, Switzerland		Bink (1992), Blázquez Caselles et al. (2019), Lafranchis et al. (2015), LSPN (1999)
64	Thymelicus acteon	Poales	Poaceae	Bromus L.	Claim only	Andorra, Belgium, Italy, Poland		Balletto et al. (2023), Buszko and Masłowski (1993), Crozier (1999), de Tré (1987), Villa et al. (2009)
64	Thymelicus acteon	Poales	Poaceae	Bromus rigidus Roth	Claim only	Iberian Peninsula		Blázquez Caselles et al. (2019)
64	Thymelicus acteon	Poales	Poaceae	Bromus rubens L.	Claim only	Iberian Peninsula		Blázquez Caselles et al. (2019)
64	Thymelicus acteon	Poales	Poaceae	Calamagrostis epigejos (L.) Roth	Larvae	Belgium, Europe, Germany, Iberian Peninsula, Switzerland		Barrett (1893), Blázquez Caselles et al. (2019), de Tré (1987), Kauffmann (1951), Reinhardt et al. (2020), Tutt (1906)
64	Thymelicus acteon	Poales	Poaceae	Calamagrostis villosa (Chaix) J.F.Gmel.	Larvae	France	Iberian Peninsula	Blázquez Caselles et al. (2019), Lafranchis et al. (2015)
64	Thymelicus acteon	Poales	Poaceae	Dactylis glomerata L.	Claim only	Iberian Peninsula		Blázquez Caselles et al. (2019)
64	Thymelicus acteon	Poales	Poaceae	Elymus athericus (Link) Kerguélen	Claim only	Iberian Peninsula		Blázquez Caselles et al. (2019)
64	Thymelicus acteon	Poales	Poaceae	Elymus pungens (Pers.) Melderis	Proven	Europe		Tutt (1906)
64	Thymelicus acteon	Poales	Poaceae	Elymus repens (L.) Gould	Proven	Belgium, Europe, Germany, Iberian Peninsula, Italy, northwest Europe, Switzerland		Balletto et al. (2023), Bink (1992), Blázquez Caselles et al. (2019), de Tré (1987), Ebert and Rennwald (1991b), Kauffmann (1951), Lafranchis et al. (2015), LSPN (1999), Reinhardt et al. (2020), Tutt (1906), Villa et al. (2009)
64	Thymelicus acteon	Poales	Poaceae	Festuca Tourn. ex L.	Claim only	Belgium		de Tré (1987)
64	Thymelicus acteon	Poales	Poaceae	Holcus lanatus L.	Claim only	Iberian Peninsula		Blázquez Caselles et al. (2019)
64	Thymelicus acteon	Poales	Poaceae	Holcus mollis L.	Claim only	Iberian Peninsula		Blázquez Caselles et al. (2019)
64	Thymelicus acteon	Poales	Poaceae	Hordeum murinum subsp. leporinum (Link) Arcang.	Claim only	Iberian Peninsula		Blázquez Caselles et al. (2019)
64	Thymelicus acteon	Poales	Poaceae	Hyparrhenia hirta (L.) Stapf	Larvae	France, Iberian Peninsula		Blázquez Caselles et al. (2019), Lafranchis et al. (2015)
64	Thymelicus acteon	Poales	Poaceae	Lolium arundinaceum (Schreb.) Darbysh.	Claim only	Iberian Peninsula		Blázquez Caselles et al. (2019)
64	Thymelicus acteon	Poales	Poaceae	Lygeum spartum Loefl. ex L.	Claim only	Iberian Peninsula		Blázquez Caselles et al. (2019)
64	Thymelicus acteon	Poales	Poaceae	Phragmites australis (Cav.) Trin. ex Steud.	Larvae	Greece		Wagner (2020)
64	Thymelicus acteon	Poales	Poaceae	Phragmites australis subsp. australis	Larvae	Germany		Barrett (1893)
64	Thymelicus acteon	Poales	Poaceae	Poa annua L.	Claim only	Belgium, Iberian Peninsula, Switzerland		Blázquez Caselles et al. (2019), de Tré (1987), Kauffmann (1951)
64	Thymelicus acteon	Poales	Poaceae	Setaria adhaerens (Forssk.) Chiov.	Claim only	Spain		Obregón and Prunier (2014)
64	Thymelicus acteon	Poales	Poaceae	Stipa pennata L.	Larvae	Switzerland		Lafranchis et al. (2015), LSPN (1999)
64	Thymelicus acteon	Poales	Poaceae	Thinopyrum junceum (L.) Á.Löve	Proven	Europe		Tutt (1906)
64	Thymelicus acteon	Poales	Poaceae	Triticum L.	Claim only	Hungary		Gozmány (1968)
65	Thymelicus hyrax	Poales	Poaceae	Achnatherum bromoides (L.) P.Beauv.	Larvae	Greece		Wagner (2020)
65	Thymelicus hyrax	Poales	Poaceae	Oloptum miliaceum (L.) Röser & Hamasha	Eggs	Greece		Lafranchis (2004)
66	Thymelicus sylvestris	Poales	Poaceae	Aegilops L.	Eggs	Greece		Lafranchis (2004)
66	Thymelicus sylvestris	Poales	Poaceae	Aira L.	Claim only	Belgium		de Tré (1987)
66	Thymelicus sylvestris	Poales	Poaceae	Alopecurus geniculatus L.	Claim only	Netherlands		Bos et al. (2006a)
66	Thymelicus sylvestris	Poales	Poaceae	Alopecurus L.	Claim only	Italy		Balletto et al. (2023), Villa et al. (2009)
66	Thymelicus sylvestris	Poales	Poaceae	Alopecurus pratensis L.	Larvae	Europe, Iberian Peninsula, northwest Europe, Switzerland, United Kingdom		Asher et al. (2001), Bink (1992), Blázquez Caselles et al. (2019), Kauffmann (1951), Lafranchis et al. (2015), LSPN (1999), Tutt (1906)
66	Thymelicus sylvestris	Poales	Poaceae	Anthoxanthum odoratum L.	Larvae	Iberian Peninsula, Switzerland		Blázquez Caselles et al. (2019), Lafranchis et al. (2015), LSPN (1999)
66	Thymelicus sylvestris	Poales	Poaceae	Avena barbata Pott ex Link	Larvae	Greece		Lafranchis (2019), Lafranchis et al. (2015)
66	Thymelicus sylvestris	Poales	Poaceae	Avenella flexuosa (L.) Drejer	Larvae	Austria		Lafranchis et al. (2015)
66	Thymelicus sylvestris	Poales	Poaceae	Avenella flexuosa subsp. flexuosa	Larvae	Europe		Tutt (1906)
66	Thymelicus sylvestris	Poales	Poaceae	Brachypodium P.Beauv.	Claim only	Spain		Obregón and Prunier (2014)
66	Thymelicus sylvestris	Poales	Poaceae	Brachypodium phoenicoides (L.) Roem. & Schult.	Larvae	Iberian Peninsula, Spain		Blázquez Caselles et al. (2019), García-Barros et al. (2013), Lafranchis et al. (2015)
66	Thymelicus sylvestris	Poales	Poaceae	Brachypodium pinnatum (L.) P.Beauv.	Larvae	Germany, Iberian Peninsula, northwest Europe, United Kingdom		Bink (1992), Blázquez Caselles et al. (2019), Frohawk (1924b), Richert and Brauner (2018)
66	Thymelicus sylvestris	Poales	Poaceae	Brachypodium sylvaticum (Huds.) P.Beauv.	Larvae	Belgium, Europe, Iberian Peninsula, Italy, northwest Europe, Switzerland, United Kingdom		Asher et al. (2001), Balletto et al. (2023), Barrett (1893), Bink (1992), Blázquez Caselles et al. (2019), de Tré (1987), Kauffmann (1951), Lafranchis et al. (2015), Scorer (1913), Tutt (1906), Villa et al. (2009)
66	Thymelicus sylvestris	Poales	Poaceae	Bromus erectus Huds.	Larvae	Switzerland		Lafranchis et al. (2015), LSPN (1999)
66	Thymelicus sylvestris	Poales	Poaceae	Bromus hordeaceus L.	Claim only	Iberian Peninsula		Blázquez Caselles et al. (2019)
66	Thymelicus sylvestris	Poales	Poaceae	Bromus L.	Claim only	Italy		Balletto et al. (2023), Villa et al. (2009)
66	Thymelicus sylvestris	Poales	Poaceae	Calamagrostis canescens (Weber) Roth	Claim only	Denmark, Iberian Peninsula, northwest Europe		Bink (1992), Blázquez Caselles et al. (2019), Eliasson et al. (2005)
66	Thymelicus sylvestris	Poales	Poaceae	Calamagrostis epigejos (L.) Roth	Claim only	Poland		Warecki (2011)
66	Thymelicus sylvestris	Poales	Poaceae	Catapodium rigidum (L.) C.E.Hubb.	Larvae	Europe		Tutt (1906)
66	Thymelicus sylvestris	Poales	Poaceae	Cynosurus cristatus L.	Larvae	Iberian Peninsula, Switzerland		Blázquez Caselles et al. (2019), Lafranchis et al. (2015), LSPN (1999)
66	Thymelicus sylvestris	Poales	Poaceae	Cynosurus echinatus L.	Larvae	Greece		Lafranchis (2004), Lafranchis et al. (2015)
66	Thymelicus sylvestris	Poales	Poaceae	Dactylis glomerata L.	Larvae	France, Greece, Iberian Peninsula, Switzerland, United Kingdom		Asher et al. (2001), Blázquez Caselles et al. (2019), Lafranchis (2004), Lafranchis et al. (2015), LSPN (1999)
66	Thymelicus sylvestris	Poales	Poaceae	Deschampsia cespitosa (L.) P.Beauv.	Claim only	Belgium, Iberian Peninsula		Blázquez Caselles et al. (2019), de Tré (1987)
66	Thymelicus sylvestris	Poales	Poaceae	Elymus repens (L.) Gould	Larvae	Belgium, Germany, Iberian Peninsula, northwest Europe		Bink (1992), Blázquez Caselles et al. (2019), de Tré (1987), García-Barros et al. (2013), Lafranchis et al. (2015)
66	Thymelicus sylvestris	Poales	Poaceae	Eragrostis minor Host	Larvae	Europe		Tutt (1906)
66	Thymelicus sylvestris	Poales	Poaceae	Festuca Tourn. ex L.	Larvae	Europe, Lithuania, Switzerland		Kauffmann (1951), Kazlauskas (1984), Tutt (1906)
66	Thymelicus sylvestris	Poales	Poaceae	Holcus annuus Salzm. ex C.A.Mey.	Larvae	Iberian Peninsula		Blázquez Caselles et al. (2019)
66	Thymelicus sylvestris	Poales	Poaceae	Holcus lanatus L.	Larvae	Belgium, Denmark, Europe, France, Germany, Iberian Peninsula, Italy, Netherlands, Poland, Slovenia, United Kingdom		Asher et al. (2001), Balletto et al. (2023), Barrett (1893), Blázquez Caselles et al. (2019), Bos et al. (2006a), de Tré (1987), Ebert and Rennwald (1991b), Eliasson et al. (2005), Fartmann (2004), Lafranchis et al. (2015), Reinhardt et al. (2020), Scorer (1913), Stoltze (1996), Tutt (1906), Villa et al. (2009), Warecki (2011)
66	Thymelicus sylvestris	Poales	Poaceae	Holcus mollis L.	Larvae	Denmark, Germany, Netherlands, Poland, United Kingdom		Asher et al. (2001), Bos et al. (2006a), Ebert and Rennwald (1991b), Frohawk (1924b), Lafranchis et al. (2015), Reinhardt et al. (2020), Richert and Brauner (2018), Stoltze (1996), Warecki (2011)
66	Thymelicus sylvestris	Poales	Poaceae	Hordeum murinum L.	Claim only	Iberian Peninsula		Blázquez Caselles et al. (2019)
66	Thymelicus sylvestris	Poales	Poaceae	Lolium pratense (Huds.) Darbysh.	Claim only	Belgium, Iberian Peninsula, northwest Europe		Bink (1992), Blázquez Caselles et al. (2019), de Tré (1987)
66	Thymelicus sylvestris	Poales	Poaceae	Melica ciliata L.	Larvae	Iberian Peninsula, Switzerland		Blázquez Caselles et al. (2019), Lafranchis et al. (2015), LSPN (1999)
66	Thymelicus sylvestris	Poales	Poaceae	Molinia caerulea (L.) Moench	Claim only	Denmark, Iberian Peninsula, Netherlands		Blázquez Caselles et al. (2019), Bos et al. (2006a), Eliasson et al. (2005)
66	Thymelicus sylvestris	Poales	Poaceae	Oloptum miliaceum (L.) Röser & Hamasha	Larvae	Europe, Greece, Iberian Peninsula		Blázquez Caselles et al. (2019), Lafranchis (2004), Tutt (1906)
66	Thymelicus sylvestris	Poales	Poaceae	Phalaris brachystachys Link	Claim only	Italy		Balletto et al. (2023), Villa et al. (2009)
66	Thymelicus sylvestris	Poales	Poaceae	Phalaris canariensis L.	Larvae	Greece		Lafranchis (2019), Lafranchis et al. (2015)
66	Thymelicus sylvestris	Poales	Poaceae	Phleum alpinum L.	Larvae	Iberian Peninsula, Switzerland		Blázquez Caselles et al. (2019), Lafranchis et al. (2015), LSPN (1999)
66	Thymelicus sylvestris	Poales	Poaceae	Phleum L.	Eggs	Greece, Lithuania		Kazlauskas (1984), Lafranchis (2004)
66	Thymelicus sylvestris	Poales	Poaceae	Phleum phleoides (L.) H.Karst.	Claim only	Italy		Villa et al. (2009)
66	Thymelicus sylvestris	Poales	Poaceae	Phleum pratense L.	Larvae	Belgium, Denmark, Europe, France, Iberian Peninsula, Netherlands, Poland, Switzerland, United Kingdom		Asher et al. (2001), Blázquez Caselles et al. (2019), Bos et al. (2006a), de Tré (1987), Frohawk (1924b), Kauffmann (1951), Lafranchis et al. (2015), Stoltze (1996), Tutt (1906), Warecki (2011)
66	Thymelicus sylvestris	Poales	Poaceae	Poa annua L.	Claim only	Iberian Peninsula		Blázquez Caselles et al. (2019)
66	Thymelicus sylvestris	Poales	Poaceae	Poa pratensis L.	Claim only	Iberian Peninsula, Switzerland		Blázquez Caselles et al. (2019), Kauffmann (1951)
66	Thymelicus sylvestris	Poales	Poaceae	Triticum L.	Claim only	Lithuania		Kazlauskas (1984)
67	Thymelicus lineola	Poales	Cyperaceae	Carex acutiformis Ehrh.	Larvae	Germany, Iberian Peninsula		Blázquez Caselles et al. (2019), Ebert and Rennwald (1991b), Lafranchis et al. (2015), Reinhardt et al. (2020)
67	Thymelicus lineola	Poales	Poaceae	Agrostis capillaris L.	Larvae	France, Germany, Iberian Peninsula		Blázquez Caselles et al. (2019), Ebert and Rennwald (1991b), Lafranchis et al. (2015)
67	Thymelicus lineola	Poales	Poaceae	Alopecurus L.	Claim only	Nordic		Eliasson et al. (2005)
67	Thymelicus lineola	Poales	Poaceae	Alopecurus pratensis L.	Larvae	Germany, Iberian Peninsula, northwest Europe, United Kingdom		Asher et al. (2001), Bink (1992), Blázquez Caselles et al. (2019), Ebert and Rennwald (1991b), Lafranchis et al. (2015)
67	Thymelicus lineola	Poales	Poaceae	Anthoxanthum odoratum L.	Larvae	Germany, Iberian Peninsula, Switzerland		Blázquez Caselles et al. (2019), Ebert and Rennwald (1991b), Lafranchis et al. (2015), LSPN (1999)
67	Thymelicus lineola	Poales	Poaceae	Arrhenatherum elatius (L.) P.Beauv. ex J.Presl & C.Presl	Larvae	Austria, Belgium, Europe, Germany, Iberian Peninsula, Italy, Poland		Balletto et al. (2023), Blázquez Caselles et al. (2019), de Tré (1987), Ebert and Rennwald (1991b), Embacher (1996), Lafranchis et al. (2015), Reinhardt et al. (2020), Tutt (1906), Villa et al. (2009), Warecki (2011)
67	Thymelicus lineola	Poales	Poaceae	Arrhenatherum P.Beauv.	Claim only	Hungary, Switzerland		Gozmány (1968), Kauffmann (1951)
67	Thymelicus lineola	Poales	Poaceae	Avenella flexuosa (L.) Drejer	Eggs	Germany		Richert and Brauner (2018)
67	Thymelicus lineola	Poales	Poaceae	Brachypodium P.Beauv.	Claim only	Italy, Spain		Obregón and Prunier (2014), Villa et al. (2009)
67	Thymelicus lineola	Poales	Poaceae	Brachypodium phoenicoides (L.) Roem. & Schult.	Claim only	Iberian Peninsula		Blázquez Caselles et al. (2019), García-Barros et al. (2013)
67	Thymelicus lineola	Poales	Poaceae	Brachypodium pinnatum (L.) P.Beauv.	Larvae	Germany, Iberian Peninsula, Italy, Nordic, northwest Europe, United Kingdom		Asher et al. (2001), Balletto et al. (2023), Bink (1992), Blázquez Caselles et al. (2019), Ebert and Rennwald (1991b), Eliasson et al. (2005), Frohawk (1924b), Lafranchis et al. (2015)
67	Thymelicus lineola	Poales	Poaceae	Brachypodium sylvaticum (Huds.) P.Beauv.	Larvae	Belgium, Iberian Peninsula, Switzerland, United Kingdom		Asher et al. (2001), Blázquez Caselles et al. (2019), de Tré (1987), Lafranchis et al. (2015), LSPN (1999)
67	Thymelicus lineola	Poales	Poaceae	Bromus erectus Huds.	Larvae	France, Iberian Peninsula, Switzerland		Blázquez Caselles et al. (2019), Lafranchis et al. (2015), LSPN (1999)
67	Thymelicus lineola	Poales	Poaceae	Bromus hordeaceus L.	Larvae	Iberian Peninsula, United Kingdom		Blázquez Caselles et al. (2019), Lafranchis et al. (2015)
67	Thymelicus lineola	Poales	Poaceae	Bromus racemosus L.	Larvae	France, Iberian Peninsula		Blázquez Caselles et al. (2019), Lafranchis et al. (2015)
67	Thymelicus lineola	Poales	Poaceae	Bromus sterilis L.	Larvae	Iberian Peninsula, Switzerland		Blázquez Caselles et al. (2019), Lafranchis et al. (2015), LSPN (1999)
67	Thymelicus lineola	Poales	Poaceae	Calamagrostis epigejos (L.) Roth	Larvae	Germany, Iberian Peninsula, Nordic, Poland		Blázquez Caselles et al. (2019), Ebert and Rennwald (1991b), Eliasson et al. (2005), Lafranchis et al. (2015), Reinhardt et al. (2020), Warecki (2011)
67	Thymelicus lineola	Poales	Poaceae	Calamagrostis purpurea (Trin.) Trin.	Claim only	Finland		Marttila et al. (1991)
67	Thymelicus lineola	Poales	Poaceae	Dactylis glomerata L.	Larvae	Belgium, Germany, Iberian Peninsula, Italy, Netherlands, Nordic, northwest Europe, Poland, United Kingdom		Asher et al. (2001), Balletto et al. (2023), Bink (1992), Blázquez Caselles et al. (2019), Bos et al. (2006a), de Tré (1987), Ebert and Rennwald (1991b), Eliasson et al. (2005), Lafranchis et al. (2015), Reinhardt et al. (2020), Villa et al. (2009), Warecki (2011)
67	Thymelicus lineola	Poales	Poaceae	Dactylis glomerata subsp. hispanica (Roth) Nyman	Claim only	Iberian Peninsula		Blázquez Caselles et al. (2019)
67	Thymelicus lineola	Poales	Poaceae	Deschampsia cespitosa subsp. cespitosa	Claim only	Finland		Marttila et al. (1991)
67	Thymelicus lineola	Poales	Poaceae	Elymus athericus (Link) Kerguélen	Larvae	United Kingdom		Barrett (1893)
67	Thymelicus lineola	Poales	Poaceae	Elymus L.	Claim only	Germany		Reinhardt et al. (2020)
67	Thymelicus lineola	Poales	Poaceae	Elymus repens (L.) Gould	Larvae	Belgium, Denmark, Finland, Germany, Iberian Peninsula, Italy, Lithuania, Netherlands, Nordic, northwest Europe, Poland, United Kingdom		Asher et al. (2001), Barrett (1893), Bink (1992), Blázquez Caselles et al. (2019), Bos et al. (2006a), de Tré (1987), Ebert and Rennwald (1991b), Eliasson et al. (2005), Frohawk (1924b), Kazlauskas (1984), Lafranchis et al. (2015), Marttila et al. (1991), Scorer (1913), Stoltze (1996), Villa et al. (2009), Warecki (2011)
67	Thymelicus lineola	Poales	Poaceae	Festuca ovina L.	Larvae	Switzerland	Iberian Peninsula	Blázquez Caselles et al. (2019), Lafranchis et al. (2015), LSPN (1999)
67	Thymelicus lineola	Poales	Poaceae	Festuca rubra L.	Claim only	Iberian Peninsula		Blázquez Caselles et al. (2019)
67	Thymelicus lineola	Poales	Poaceae	Festuca Tourn. ex L.	Claim only	Belgium		de Tré (1987)
67	Thymelicus lineola	Poales	Poaceae	Holcus annuus Salzm. ex C.A.Mey.	Larvae	Iberian Peninsula		Blázquez Caselles et al. (2019)
67	Thymelicus lineola	Poales	Poaceae	Holcus lanatus L.	Larvae	France, Iberian Peninsula, northwest Europe, United Kingdom		Asher et al. (2001), Bink (1992), Blázquez Caselles et al. (2019), Lafranchis et al. (2015)
67	Thymelicus lineola	Poales	Poaceae	Holcus mollis L.	Larvae	Belgium, Germany, Iberian Peninsula, Netherlands, Nordic, Poland, United Kingdom		Asher et al. (2001), Blázquez Caselles et al. (2019), Bos et al. (2006a), Ebert and Rennwald (1991b), Eliasson et al. (2005), Lafranchis et al. (2015), Warecki (2011)
67	Thymelicus lineola	Poales	Poaceae	Lolium perenne L.	Larvae	Germany, Iberian Peninsula, Nordic, northwest Europe, Switzerland		Bink (1992), Blázquez Caselles et al. (2019), Ebert and Rennwald (1991b), Eliasson et al. (2005), Lafranchis et al. (2015), Reinhardt et al. (2020)
67	Thymelicus lineola	Poales	Poaceae	Lolium pratense (Huds.) Darbysh.	Claim only	Iberian Peninsula, Nordic, northwest Europe		Bink (1992), Blázquez Caselles et al. (2019), Eliasson et al. (2005)
67	Thymelicus lineola	Poales	Poaceae	Phalaris arundinacea L.	Larvae	Germany, Iberian Peninsula		Blázquez Caselles et al. (2019), Ebert and Rennwald (1991b), Lafranchis et al. (2015)
67	Thymelicus lineola	Poales	Poaceae	Phleum pratense L.	Larvae	Germany, Iberian Peninsula, Italy, Netherlands, Nordic, northwest Europe, Norway, United Kingdom		Aarvik et al. (2009), Asher et al. (2001), Balletto et al. (2023), Bink (1992), Blázquez Caselles et al. (2019), Bos et al. (2006a), Ebert and Rennwald (1991b), Eliasson et al. (2005), Frohawk (1924b), Lafranchis et al. (2015), Reinhardt et al. (2020), Villa et al. (2009)
67	Thymelicus lineola	Poales	Poaceae	Poa pratensis L.	Larvae	Germany, Nordic, northwest Europe		Bink (1992), Eliasson et al. (2005), Lafranchis et al. (2015)
67	Thymelicus lineola	Poales	Poaceae	Thinopyrum intermedium (Host) Barkworth & D.R.Dewey	Claim only	Italy		Villa et al. (2009)
67	Thymelicus lineola	Poales	Poaceae	Trisetum Pers.	Claim only	Austria		Embacher (1996)
67	Thymelicus lineola	Poales	Poaceae	Triticum aestivum L.	Larvae	Germany, Iberian Peninsula		Blázquez Caselles et al. (2019), Ebert and Rennwald (1991b), Lafranchis et al. (2015)
67	Thymelicus lineola	Poales	Poaceae	Triticum L.	Larvae	Europe, Hungary, Switzerland		Gozmány (1968), Kauffmann (1951), Tutt (1906)
68	Ochlodes sylvanus	Poales	Cyperaceae	Carex diandra Schrank	Claim only	Iberian Peninsula, northwest Europe		Bink (1992), Blázquez Caselles et al. (2019)
68	Ochlodes sylvanus	Poales	Juncaceae	Juncus effusus L.	Larvae	Germany, Iberian Peninsula		Blázquez Caselles et al. (2019), Lafranchis et al. (2015)
68	Ochlodes sylvanus	Poales	Juncaceae	Juncus L.	Claim only	Belgium		de Tré (1987)
68	Ochlodes sylvanus	Poales	Juncaceae	Luzula pilosa (L.) Willd.	Larvae	Europe, Iberian Peninsula, Italy, Switzerland, United Kingdom		Balletto et al. (2023), Barrett (1893), Blázquez Caselles et al. (2019), Kauffmann (1951), Lafranchis et al. (2015), Scorer (1913), Tutt (1906), Villa et al. (2009)
68	Ochlodes sylvanus	Poales	Poaceae	Agrostis capillaris L.	Larvae	Germany, Iberian Peninsula		Blázquez Caselles et al. (2019), Ebert and Rennwald (1991b), Lafranchis et al. (2015)
68	Ochlodes sylvanus	Poales	Poaceae	Agrostis stolonifera L.	Larvae	France		Lafranchis et al. (2015)
68	Ochlodes sylvanus	Poales	Poaceae	Alopecurus pratensis L.	Claim only	Finland, Iberian Peninsula, northwest Europe		Bink (1992), Blázquez Caselles et al. (2019), Marttila et al. (1991)
68	Ochlodes sylvanus	Poales	Poaceae	Avena sativa L.	Claim only	Iberian Peninsula		Blázquez Caselles et al. (2019)
68	Ochlodes sylvanus	Poales	Poaceae	Avenella flexuosa (L.) Drejer	Claim only	Finland		Marttila et al. (1991)
68	Ochlodes sylvanus	Poales	Poaceae	Avenula (Dumort.) Dumort.	Claim only	Belgium		de Tré (1987)
68	Ochlodes sylvanus	Poales	Poaceae	Avenula pubescens (Huds.) Dumort.	Larvae	Europe, Switzerland		Kauffmann (1951), Tutt (1906)
68	Ochlodes sylvanus	Poales	Poaceae	Brachypodium P.Beauv.	Claim only	Denmark, North Caucasus		Mamedova (2014), Stoltze (1996)
68	Ochlodes sylvanus	Poales	Poaceae	Brachypodium pinnatum (L.) P.Beauv.	Larvae	Austria, France, Germany, Iberian Peninsula, northwest Europe, Poland, United Kingdom		Asher et al. (2001), Bink (1992), Blázquez Caselles et al. (2019), Ebert and Rennwald (1991b), Lafranchis et al. (2015), Reinhardt et al. (2020), Warecki (2011)
68	Ochlodes sylvanus	Poales	Poaceae	Brachypodium sylvaticum (Huds.) P.Beauv.	Larvae	Belgium, Iberian Peninsula, Switzerland, United Kingdom		Asher et al. (2001), Blázquez Caselles et al. (2019), de Tré (1987), Frohawk (1924b), Lafranchis et al. (2015), LSPN (1999)
68	Ochlodes sylvanus	Poales	Poaceae	Bromus erectus Huds.	Larvae	Iberian Peninsula, Switzerland		Blázquez Caselles et al. (2019), Lafranchis et al. (2015), LSPN (1999)
68	Ochlodes sylvanus	Poales	Poaceae	Bromus sterilis L.	Larvae	Iberian Peninsula, Switzerland		Blázquez Caselles et al. (2019), Lafranchis et al. (2015), LSPN (1999)
68	Ochlodes sylvanus	Poales	Poaceae	Calamagrostis Adans.	Claim only	North Caucasus		Mamedova (2014)
68	Ochlodes sylvanus	Poales	Poaceae	Calamagrostis canescens (Weber) Roth	Eggs	Germany, Iberian Peninsula, Nordic, northwest Europe		Bink (1992), Blázquez Caselles et al. (2019), Eliasson et al. (2005), Richert and Brauner (2018)
68	Ochlodes sylvanus	Poales	Poaceae	Calamagrostis epigejos (L.) Roth	Larvae	Denmark, Germany, Iberian Peninsula, Nordic, Poland, United Kingdom		Asher et al. (2001), Blázquez Caselles et al. (2019), Ebert and Rennwald (1991b), Eliasson et al. (2005), Lafranchis et al. (2015), Reinhardt et al. (2020), Richert and Brauner (2018), Stoltze (1996), Warecki (2011)
68	Ochlodes sylvanus	Poales	Poaceae	Calamagrostis purpurea (Trin.) Trin.	Claim only	Finland		Marttila et al. (1991)
68	Ochlodes sylvanus	Poales	Poaceae	Cynodon dactylon (L.) Pers.	Claim only	Iberian Peninsula		Blázquez Caselles et al. (2019), García-Barros et al. (2013)
68	Ochlodes sylvanus	Poales	Poaceae	Dactylis glomerata L.	Larvae	Belgium, Denmark, Europe, Finland, Germany, Iberian Peninsula, Italy, Nordic, northwest Europe, Poland, Spain, Switzerland, United Kingdom		Asher et al. (2001), Barrett (1893), Bink (1992), Blázquez Caselles et al. (2019), de Tré (1987), Ebert and Rennwald (1991b), Eliasson et al. (2005), García-Barros et al. (2013), Kauffmann (1951), Lafranchis (2020), Lafranchis et al. (2015), LSPN (1999), Marttila et al. (1991), Scorer (1913), Stefanescu et al. (2007), Stoltze (1996), Tutt (1906), Villa et al. (2009), Warecki (2011)
68	Ochlodes sylvanus	Poales	Poaceae	Dactylis L.	Claim only	Germany, North Caucasus		Mamedova (2014), Reinhardt et al. (2020)
68	Ochlodes sylvanus	Poales	Poaceae	Danthonia decumbens (L.) DC.	Claim only	Iberian Peninsula, northwest Europe		Bink (1992), Blázquez Caselles et al. (2019)
68	Ochlodes sylvanus	Poales	Poaceae	Deschampsia cespitosa (L.) P.Beauv.	Claim only	Iberian Peninsula, northwest Europe		Bink (1992), Blázquez Caselles et al. (2019)
68	Ochlodes sylvanus	Poales	Poaceae	Elymus repens (L.) Gould	Larvae	Belgium, Europe, Germany, Iberian Peninsula, Italy, northwest Europe, Switzerland, United Kingdom		Balletto et al. (2023), Barrett (1893), Bink (1992), Blázquez Caselles et al. (2019), de Tré (1987), Kauffmann (1951), Lafranchis et al. (2015), Tutt (1906), Villa et al. (2009)
68	Ochlodes sylvanus	Poales	Poaceae	Festuca ovina L.	Claim only	Switzerland	Iberian Peninsula	Blázquez Caselles et al. (2019), Kauffmann (1951)
68	Ochlodes sylvanus	Poales	Poaceae	Festuca rubra L.	Larvae	Europe		Tutt (1906)
68	Ochlodes sylvanus	Poales	Poaceae	Festuca Tourn. ex L.	Claim only	Belgium, Norway		Aarvik et al. (2009), de Tré (1987)
68	Ochlodes sylvanus	Poales	Poaceae	Glyceria fluitans (L.) R.Br.	Claim only	Iberian Peninsula, northwest Europe		Bink (1992), Blázquez Caselles et al. (2019)
68	Ochlodes sylvanus	Poales	Poaceae	Holcus lanatus L.	Larvae	Belgium, Europe, Iberian Peninsula, Italy, Switzerland, United Kingdom		Balletto et al. (2023), Barrett (1893), Blázquez Caselles et al. (2019), de Tré (1987), Kauffmann (1951), Lafranchis et al. (2015), Scorer (1913), Tutt (1906), Villa et al. (2009)
68	Ochlodes sylvanus	Poales	Poaceae	Holcus mollis L.	Claim only	Iberian Peninsula		Blázquez Caselles et al. (2019)
68	Ochlodes sylvanus	Poales	Poaceae	Lolium arundinaceum (Schreb.) Darbysh.	Larvae	Germany, Iberian Peninsula, northwest Europe		Bink (1992), Blázquez Caselles et al. (2019), Lafranchis et al. (2015)
68	Ochlodes sylvanus	Poales	Poaceae	Lolium giganteum (L.) Darbysh.	Claim only	Iberian Peninsula, northwest Europe		Bink (1992), Blázquez Caselles et al. (2019)
68	Ochlodes sylvanus	Poales	Poaceae	Lolium perenne L.	Larvae	Iberian Peninsula, Switzerland		Blázquez Caselles et al. (2019), Lafranchis et al. (2015), LSPN (1999)
68	Ochlodes sylvanus	Poales	Poaceae	Lolium pratense (Huds.) Darbysh.	Claim only	Iberian Peninsula, northwest Europe		Bink (1992), Blázquez Caselles et al. (2019)
68	Ochlodes sylvanus	Poales	Poaceae	Molinia arundinacea Schrank	Larvae	Germany		Ebert and Rennwald (1991b)
68	Ochlodes sylvanus	Poales	Poaceae	Molinia caerulea (L.) Moench	Larvae	Belgium, Denmark, Germany, Iberian Peninsula, Italy, Nordic, northwest Europe, Switzerland, United Kingdom		Asher et al. (2001), Balletto et al. (2023), Bink (1992), Blázquez Caselles et al. (2019), Ebert and Rennwald (1991b), Eliasson et al. (2005), Lafranchis et al. (2015), Stoltze (1996), Villa et al. (2009)
68	Ochlodes sylvanus	Poales	Poaceae	Molinia Schrank	Claim only	Germany		Reinhardt et al. (2020)
68	Ochlodes sylvanus	Poales	Poaceae	Oloptum miliaceum (L.) Röser & Hamasha	Larvae	Greece		Lafranchis (2019), Lafranchis et al. (2015)
68	Ochlodes sylvanus	Poales	Poaceae	Phalaris arundinacea L.	Larvae	Europe, Finland, Germany, Switzerland, United Kingdom		Barrett (1893), Kauffmann (1951), Marttila et al. (1991), Richert and Brauner (2018), Tutt (1906)
68	Ochlodes sylvanus	Poales	Poaceae	Phleum pratense L.	Larvae	Denmark, Germany, Iberian Peninsula, Nordic, northwest Europe		Bink (1992), Blázquez Caselles et al. (2019), Ebert and Rennwald (1991b), Eliasson et al. (2005), Lafranchis et al. (2015), Stoltze (1996)
68	Ochlodes sylvanus	Poales	Poaceae	Phragmites australis (Cav.) Trin. ex Steud.	Larvae	Spain		Lafranchis (2020)
68	Ochlodes sylvanus	Poales	Poaceae	Poa annua L.	Claim only	Belgium, Iberian Peninsula, Switzerland		Blázquez Caselles et al. (2019), de Tré (1987), Kauffmann (1951)
68	Ochlodes sylvanus	Poales	Poaceae	Poa compressa L.	Larvae	France, Iberian Peninsula		Blázquez Caselles et al. (2019), Lafranchis et al. (2015)
68	Ochlodes sylvanus	Poales	Poaceae	Poa L.	Larvae	Belgium, Europe, Norway		Aarvik et al. (2009), de Tré (1987), Tutt (1906)
68	Ochlodes sylvanus	Poales	Poaceae	Poa nemoralis L.	Larvae	France, Iberian Peninsula		Blázquez Caselles et al. (2019), Lafranchis et al. (2015)
68	Ochlodes sylvanus	Poales	Poaceae	Poa pratensis L.	Larvae	Germany, Iberian Peninsula, northwest Europe		Bink (1992), Blázquez Caselles et al. (2019), Lafranchis et al. (2015), Richert and Brauner (2018)
68	Ochlodes sylvanus	Poales	Poaceae	Poa trivialis L.	Claim only	Iberian Peninsula		Blázquez Caselles et al. (2019)
68	Ochlodes sylvanus	Poales	Poaceae	Triticum L.	Claim only	Belgium, Iberian Peninsula		Blázquez Caselles et al. (2019), de Tré (1987)
69	Hesperia comma	Fabales	Fabaceae	Coronilla varia L.	Mistake	Switzerland		Kauffmann (1951)
69	Hesperia comma	Fabales	Fabaceae	Lotus corniculatus L.	Mistake	Switzerland		Kauffmann (1951)
69	Hesperia comma	Fabales	Fabaceae	Ornithopus perpusillus L.	Mistake	Switzerland		Kauffmann (1951)
69	Hesperia comma	Poales	Poaceae	Agrostis capillaris L.	Claim only	Iberian Peninsula		Blázquez Caselles et al. (2019)
69	Hesperia comma	Poales	Poaceae	Agrostis vinealis Schreb.	Larvae	northwest Europe, Sweden	Iberian Peninsula	Bink (1992), Blázquez Caselles et al. (2019), Lafranchis et al. (2015)
69	Hesperia comma	Poales	Poaceae	Aira L.	Claim only	Switzerland		Kauffmann (1951)
69	Hesperia comma	Poales	Poaceae	Avenella flexuosa (L.) Drejer	Larvae	France		Lafranchis et al. (2015)
69	Hesperia comma	Poales	Poaceae	Corynephorus canescens (L.) P.Beauv.	Larvae	Belgium, Denmark, Germany, Iberian Peninsula, northwest Europe, Poland		Bink (1992), Blázquez Caselles et al. (2019), de Tré (1987), Lafranchis et al. (2015), Stoltze (1996), Warecki (2011)
69	Hesperia comma	Poales	Poaceae	Deschampsia cespitosa (L.) P.Beauv.	Claim only	Belgium, Italy		Balletto et al. (2023), de Tré (1987), Villa et al. (2009)
69	Hesperia comma	Poales	Poaceae	Deschampsia cespitosa subsp. cespitosa	Larvae	Europe		Tutt (1906)
69	Hesperia comma	Poales	Poaceae	Elymus repens (L.) Gould	Claim only	Belgium, Iberian Peninsula		Blázquez Caselles et al. (2019), de Tré (1987)
69	Hesperia comma	Poales	Poaceae	Festuca liviensis (Verg.) Markgr.-Dann.	Claim only	Iberian Peninsula		García-Barros et al. (2013)
69	Hesperia comma	Poales	Poaceae	Festuca ovina L.	Larvae	Belgium, Denmark, Europe, France, Netherlands, northwest Europe, Norway, Poland, Serbia, Sweden, Switzerland, United Kingdom	Iberian Peninsula, Spain	Aarvik et al. (2009), Asher et al. (2001), Barnett and Warren (1995), Bink (1992), Blázquez Caselles et al. (2019), Bos et al. (2006a), de Tré (1987), Eliasson et al. (2005), Frohawk (1924b), García-Barros et al. (2013), Kauffmann (1951), Lafranchis et al. (2015), Popović and Đurić (2012), Thomas et al. (1986), Tutt (1906), Warecki (2011)
69	Hesperia comma	Poales	Poaceae	Festuca rubra L.	Larvae	Denmark, Germany, Iberian Peninsula, northwest Europe, Sweden, Switzerland		Bink (1992), Blázquez Caselles et al. (2019), Lafranchis et al. (2015), Stoltze (1996)
69	Hesperia comma	Poales	Poaceae	Festuca Tourn. ex L.	Eggs	Andorra, Germany, Italy, Switzerland		Crozier (1999), Fartmann (2004), LSPN (1999), Reinhardt et al. (2020), Villa et al. (2009)
69	Hesperia comma	Poales	Poaceae	Holcus L.	Larvae	Europe, Italy, Switzerland		Kauffmann (1951), Tutt (1906), Villa et al. (2009)
69	Hesperia comma	Poales	Poaceae	Lolium perenne L.	Eggs	Germany, Iberian Peninsula, Poland		Blázquez Caselles et al. (2019), Ebert and Rennwald (1991b), Warecki (2011)
69	Hesperia comma	Poales	Poaceae	Lolium pratense (Huds.) Darbysh.	Larvae	France, Iberian Peninsula		Blázquez Caselles et al. (2019), Lafranchis et al. (2015)
69	Hesperia comma	Poales	Poaceae	Nardus stricta L.	Larvae	Germany, Iberian Peninsula, Switzerland		Blázquez Caselles et al. (2019), Lafranchis et al. (2015), LSPN (1999)
69	Hesperia comma	Poales	Poaceae	Poa annua L.	Claim only	Belgium, Iberian Peninsula		Blázquez Caselles et al. (2019), de Tré (1987)
69	Hesperia comma	Poales	Poaceae	Poa L.	Larvae	Andorra, Europe, Italy, Switzerland		Crozier (1999), Kauffmann (1951), Tutt (1906), Villa et al. (2009)
69	Hesperia comma	Poales	Poaceae	Poa pratensis L.	Claim only	Iberian Peninsula		Blázquez Caselles et al. (2019)
69	Hesperia comma	Poales	Poaceae	Triticum L.	Larvae	Europe, Italy, Switzerland		Kauffmann (1951), Tutt (1906), Villa et al. (2009)
70	Leptidea duponcheli	Fabales	Fabaceae	Lathyrus aphaca L.	Claim only	Serbia		Popović and Đurić (2012)
70	Leptidea duponcheli	Fabales	Fabaceae	Onobrychis alba (Waldst. & Kit.) Desv.	Eggs	Greece		Lafranchis (2004)
70	Leptidea duponcheli	Fabales	Fabaceae	Onobrychis arenaria (Kit.) DC.	Eggs	Greece		Lafranchis (2019)
70	Leptidea duponcheli	Fabales	Fabaceae	Onobrychis Mill.	Larvae	Greece		Lafranchis et al. (2015)
70	Leptidea duponcheli	Fabales	Fabaceae	Onobrychis saxatilis (L.) Lam.	Proven	France	North Macedonia	Lafranchis et al. (2015), Nel (1992a)
70	Leptidea duponcheli	Fabales	Fabaceae	Onobrychis supina (Vill.) DC.	Larvae	France		Lafranchis et al. (2015)
71	Leptidea morsei	Fabales	Fabaceae	Lathyrus niger (L.) Bernh.	Proven	Austria, Croatia, Romania, Slovenia		Čelik (2013), Gascoigne-Pees et al. (2008), Höttinger (2004), Lorković (2009)
71	Leptidea morsei	Fabales	Fabaceae	Lathyrus pratensis L.	Claim only	Hungary, Poland		Buszko and Masłowski (1993), Gozmány (1968)
71	Leptidea morsei	Fabales	Fabaceae	Lathyrus vernus (L.) Bernh.	Claim only	Poland		Buszko and Masłowski (1993)
71	Leptidea morsei	Fabales	Fabaceae	Lotus corniculatus L.	Claim only	Hungary		Gozmány (1968)
72	Leptidea juvernica	Fabales	Fabaceae	Coronilla varia L.	Larvae	Germany, Poland		Lafranchis et al. (2015), Warecki (2011)
72	Leptidea juvernica	Fabales	Fabaceae	Lathyrus linifolius (Reichard) Bässler	Proven	Sweden		Friberg et al. (2007a), Friberg et al. (2007b), Friberg et al. (2008)
72	Leptidea juvernica	Fabales	Fabaceae	Lathyrus pratensis L.	Proven	Germany, Ireland, Italy, Nordic, Norway, Poland, Serbia, Sweden		Aarvik et al. (2009), Balletto et al. (2023), Eliasson et al. (2005), Friberg et al. (2007a), Friberg et al. (2007b), Friberg et al. (2008), Lafranchis et al. (2015), Nash et al. (2012), O’Neill and Montgomery (2018), Popović and Đurić (2012), Reinhardt et al. (2020), Richert and Brauner (2018), Warecki (2011)
72	Leptidea juvernica	Fabales	Fabaceae	Lathyrus vernus (L.) Bernh.	Breeding only	Sweden		Friberg et al. (2007a), Friberg et al. (2007b)
72	Leptidea juvernica	Fabales	Fabaceae	Lotus corniculatus L.	Proven	Germany, Ireland, Netherlands, Poland, Sweden		Bos et al. (2006a), Friberg et al. (2007a), Friberg et al. (2007b), Friberg et al. (2008), Lafranchis et al. (2015), Nash et al. (2012), Reinhardt et al. (2020), Warecki (2011)
72	Leptidea juvernica	Fabales	Fabaceae	Lotus pedunculatus Cav.	Larvae	Ireland		Lafranchis et al. (2015)
72	Leptidea juvernica	Fabales	Fabaceae	Medicago falcata L.	Larvae	Germany		Lafranchis et al. (2015)
72	Leptidea juvernica	Fabales	Fabaceae	Vicia cracca L.	Proven	Germany, Ireland, Poland, Sweden		Friberg et al. (2007a), Friberg et al. (2007b), Friberg et al. (2008), Lafranchis et al. (2015), Reinhardt et al. (2020), Warecki (2011)
72	Leptidea juvernica	Fabales	Fabaceae	Vicia sepium L.	Larvae	Ireland		Lafranchis et al. (2015)
72	Leptidea juvernica	Fabales	Fabaceae	Vicia sylvatica L.	Breeding only	Sweden		Friberg et al. (2007a), Friberg et al. (2007b)
73	Leptidea sinapis	Fabales	Fabaceae	Coronilla varia L.	Claim only	Croatia, Germany, Poland		Lorković (2009), Reinhardt et al. (2020), Warecki (2011)
73	Leptidea sinapis	Fabales	Fabaceae	Hippocrepis emerus (L.) Lassen	Claim only	Italy		Balletto et al. (2023), Villa et al. (2009)
73	Leptidea sinapis	Fabales	Fabaceae	Lathyrus L.	Larvae	Andorra, Spain, United Kingdom		Barrett (1893), Crozier (1999), Obregón and Prunier (2014)
73	Leptidea sinapis	Fabales	Fabaceae	Lathyrus linifolius (Reichard) Bässler	Proven	Ireland, Nordic, Norway, Sweden, United Kingdom	North Caucasus	Aarvik et al. (2009), Asher et al. (2001), Barrett (1893), Eliasson et al. (2005), Friberg et al. (2007a), Friberg et al. (2007b), Friberg et al. (2008), Frohawk (1924a), Kruys (1991), Mamedova (2014), Nash et al. (2012), Warren (1984)
73	Leptidea sinapis	Fabales	Fabaceae	Lathyrus niger (L.) Bernh.	Claim only	North Caucasus		Mamedova (2014)
73	Leptidea sinapis	Fabales	Fabaceae	Lathyrus pratensis L.	Proven	Croatia, France, Germany, Iberian Peninsula, Ireland, Italy, Lithuania, Netherlands, North Caucasus, Poland, Serbia, Sweden, United Kingdom		Amiet (2004), Asher et al. (2001), Bos et al. (2006a), Clarke et al. (2010), Friberg et al. (2007a), Friberg et al. (2007b), Friberg et al. (2008), García-Barros et al. (2013), Kazlauskas (1984), Lafranchis et al. (2015), Lorković (2009), Mamedova (2014), Nash et al. (2012), Popović and Đurić (2012), Reinhardt et al. (2020), Scorer (1913), Villa et al. (2009), Warecki (2011), Warren (1984)
73	Leptidea sinapis	Fabales	Fabaceae	Lathyrus sylvestris L.	Larvae	United Kingdom		Lafranchis et al. (2015)
73	Leptidea sinapis	Fabales	Fabaceae	Lathyrus tuberosus L.	Larvae	North Caucasus, United Kingdom		Lafranchis et al. (2015), Mamedova (2014), Scorer (1913)
73	Leptidea sinapis	Fabales	Fabaceae	Lathyrus vernus (L.) Bernh.	Breeding only	Sweden		Friberg et al. (2007a), Friberg et al. (2007b)
73	Leptidea sinapis	Fabales	Fabaceae	Lotus corniculatus L.	Proven	Croatia, France, Germany, Iberian Peninsula, Ireland, Italy, Netherlands, North Caucasus, Poland, Sweden, United Kingdom		Amiet (2004), Asher et al. (2001), Balletto et al. (2023), Bos et al. (2006a), Clarke et al. (2010), Friberg et al. (2007a), Friberg et al. (2007b), Friberg et al. (2008), García-Barros et al. (2013), Lafranchis et al. (2015), Lorković (2009), Mamedova (2014), Nash et al. (2012), Reinhardt et al. (2020), Scorer (1913), Villa et al. (2009), Warecki (2011), Warren (1984)
73	Leptidea sinapis	Fabales	Fabaceae	Lotus dorycnium L.	Eggs	France, Iberian Peninsula, Spain	Croatia	Amiet (2004), García-Barros et al. (2013), Lafranchis (2020), Lorković (2009)
73	Leptidea sinapis	Fabales	Fabaceae	Lotus hirsutus L.	Eggs	France, Iberian Peninsula, Spain		Amiet (2004), García-Barros et al. (2013), Lafranchis (2020)
73	Leptidea sinapis	Fabales	Fabaceae	Lotus L.	Claim only	Andorra, Lithuania, North Caucasus		Crozier (1999), Kazlauskas (1984), Mamedova (2014)
73	Leptidea sinapis	Fabales	Fabaceae	Lotus pedunculatus Cav.	Larvae	United Kingdom		Asher et al. (2001), Clarke et al. (2010), Lafranchis et al. (2015)
73	Leptidea sinapis	Fabales	Fabaceae	Lotus pedunculatus subsp. pedunculatus	Larvae	United Kingdom		Warren (1984)
73	Leptidea sinapis	Fabales	Fabaceae	Trifolium arvense L.	Eggs	Germany		Reinhardt et al. (2020), Richert and Brauner (2018)
73	Leptidea sinapis	Fabales	Fabaceae	Trifolium dubium Sibth.	Claim only	Iberian Peninsula		García-Barros et al. (2013)
73	Leptidea sinapis	Fabales	Fabaceae	Vicia cracca L.	Proven	Croatia, France, Germany, Iberian Peninsula, Ireland, Sweden, United Kingdom		Amiet (2004), Asher et al. (2001), Barrett (1893), Clarke et al. (2010), Friberg et al. (2007a), Friberg et al. (2007b), Friberg et al. (2008), García-Barros et al. (2013), Lafranchis et al. (2015), Lorković (2009), Nash et al. (2012), Reinhardt et al. (2020), Richert and Brauner (2018), Scorer (1913), Warren (1984)
73	Leptidea sinapis	Fabales	Fabaceae	Vicia L.	Claim only	Lithuania		Kazlauskas (1984)
73	Leptidea sinapis	Fabales	Fabaceae	Vicia sativa L.	Larvae	Iberian Peninsula, United Kingdom		García-Barros et al. (2013), Lafranchis et al. (2015), Scorer (1913)
73	Leptidea sinapis	Fabales	Fabaceae	Vicia sativa subsp. nigra Ehrh.	Claim only	Germany		Reinhardt et al. (2020)
73	Leptidea sinapis	Fabales	Fabaceae	Vicia sepium L.	Proven	Sweden		Friberg et al. (2007b), Friberg et al. (2008)
73	Leptidea sinapis	Fabales	Fabaceae	Vicia sylvatica L.	Proven	Sweden		Friberg et al. (2007a), Friberg et al. (2007b), Friberg et al. (2008)
73	Leptidea sinapis	Fabales	Fabaceae	Vicia tenuifolia Roth	Eggs	Germany		Richert and Brauner (2018)
74	Leptidea reali	Fabales	Fabaceae	Lathyrus pratensis L.	Proven	France, Italy, Spain		Amiet (2004), García-Barros et al. (2013), Lafranchis et al. (2015), Villa et al. (2009)
75	Gonepteryx rhamni	Rosales	Rhamnaceae	Frangula alnus Mill.	Proven	Austria, Belgium, Croatia, Denmark, Finland, France, Germany, Hungary, Iberian Peninsula, Ireland, Italy, Netherlands, Nordic, northwest Europe, Norway, Poland, Spain, Sweden, Switzerland, United Kingdom		Aarvik et al. (2009), Asher et al. (2001), Balletto et al. (2023), Barrett (1893), Bink (1992), Bos et al. (2006a), Buszko and Masłowski (1993), de Tré (1987), Ebert and Rennwald (1991a), Eliasson et al. (2005), Embacher (1996), Fartmann (2004), Frohawk (1924a), García-Barros et al. (2013), Gozmány (1968), Gutiérrez and Thomas (2000), Lafranchis et al. (2015), Lorković (2009), LSPN (1987), Martti…
75	Gonepteryx rhamni	Rosales	Rhamnaceae	Frangula Mill.	Claim only	Andorra, Lithuania, North Caucasus, Slovakia		Crozier (1999), Ilyina and Morgun (2010), Kazlauskas (1984), Reiprich (1960)
75	Gonepteryx rhamni	Rosales	Rhamnaceae	Rhamnus alaternus L.	Larvae	France, Iberian Peninsula, Italy, Spain	United Kingdom	Balletto et al. (2023), Barrett (1893), García-Barros et al. (2013), Gutiérrez and Thomas (2000), Lafranchis et al. (2015), Obregón and Prunier (2014), Villa et al. (2009)
75	Gonepteryx rhamni	Rosales	Rhamnaceae	Rhamnus alpina L.	Larvae	France		Lafranchis et al. (2015)
75	Gonepteryx rhamni	Rosales	Rhamnaceae	Rhamnus cathartica L.	Larvae	Austria, Belgium, Croatia, Denmark, Finland, France, Germany, Hungary, Ireland, Italy, Lithuania, Netherlands, Nordic, northwest Europe, Norway, Poland, Serbia, Switzerland, United Kingdom		Aarvik et al. (2009), Asher et al. (2001), Balletto et al. (2023), Barrett (1893), Bibby (1983), Bink (1992), Bos et al. (2006a), Buszko and Masłowski (1993), de Tré (1987), Ebert and Rennwald (1991a), Eliasson et al. (2005), Embacher (1996), Fartmann (2004), Frohawk (1924a), Gozmány (1968), Gutiérrez and Thomas (2000), Kazlauskas (1984), Lafranchis et al. (2015), Lorković (2009), LSPN (1987), Ma…
75	Gonepteryx rhamni	Rosales	Rhamnaceae	Rhamnus L.	Claim only	Andorra, North Caucasus, Slovakia		Crozier (1999), Ilyina and Morgun (2010), Reiprich (1960)
75	Gonepteryx rhamni	Rosales	Rosaceae	Prunus spinosa L.	Mistake	Belgium, North Caucasus		de Tré (1987), Ilyina and Morgun (2010)
76	Gonepteryx cleobule	Rosales	Rhamnaceae	Rhamnus crenulata Aiton	Larvae	Canary Islands		Ziegler and Jost (1990)
76	Gonepteryx cleobule	Rosales	Rhamnaceae	Rhamnus glandulosa Aiton	Larvae	Canary Islands		Wiemers (1995a)
77	Gonepteryx farinosa	Rosales	Rhamnaceae	Rhamnus lycioides L.	Larvae	Greece		Lafranchis (2004)
77	Gonepteryx farinosa	Rosales	Rhamnaceae	Rhamnus lycioides subsp. graeca (Boiss. & Reut.) Tutin	Larvae	Greece		Lafranchis (2019)
78	Gonepteryx cleopatra	Rosales	Rhamnaceae	Rhamnus alaternus L.	Larvae	Cyprus, France, Greece, Iberian Peninsula, Italy, Malta, Spain	Switzerland	Balletto et al. (2023), García-Barros et al. (2013), John and Makris (2022), Lafranchis (2004), Lafranchis (2020), Lafranchis et al. (2015), LSPN (1987), Obregón and Prunier (2014), Valletta (1972), Villa et al. (2009)
78	Gonepteryx cleopatra	Rosales	Rhamnaceae	Rhamnus alpina L.	Claim only	Switzerland		LSPN (1987)
78	Gonepteryx cleopatra	Rosales	Rhamnaceae	Rhamnus cathartica L.	Claim only	Switzerland		LSPN (1987)
78	Gonepteryx cleopatra	Rosales	Rhamnaceae	Rhamnus infectoria L.	Larvae	France		Lafranchis et al. (2015), Powell (1920)
78	Gonepteryx cleopatra	Rosales	Rhamnaceae	Rhamnus lycioides subsp. graeca (Boiss. & Reut.) Tutin	Claim only	Cyprus		John and Makris (2022)
78	Gonepteryx cleopatra	Rosales	Rhamnaceae	Rhamnus oleoides L.	Larvae	Malta, Spain	Cyprus	Lafranchis et al. (2015), Obregón and Prunier (2014), Valletta (1972)
79	Gonepteryx maderensis	Rosales	Rhamnaceae	Rhamnus glandulosa Aiton	Proven	Madeira Islands		Franquinho Aguiar et al. (2009), Wakeham-Dawson and Aguiar (2003), Wakeham-Dawson et al. (2001)
80	Catopsilia florella	Fabales	Fabaceae	Cassia L.	Claim only		Cyprus	John and Makris (2022)
80	Catopsilia florella	Fabales	Fabaceae	Senna didymobotrya (Fresen.) H.S.Irwin & Barneby	Larvae	Canary Islands	Madeira Islands	Aguia (2000), Aguia and Wakeham-Dawson (2001), Allcard and Valletta (1978), Allcard and Valletta (1982), Báez (1998), Hall (1998), Owen and Wiemers (1992), Tennent et al. (2004), Wiemers et al. (2013)
80	Catopsilia florella	Fabales	Fabaceae	Senna Mill.	Claim only	Cyprus		John and Makris (2022)
81	Colias hyale	Fabales	Fabaceae	Chamaecytisus ratisbonensis (Schaeff.) Rothm.	Claim only	Poland		Warecki (2011)
81	Colias hyale	Fabales	Fabaceae	Coronilla L.	Claim only	Belgium		de Tré (1987)
81	Colias hyale	Fabales	Fabaceae	Coronilla varia L.	Larvae	Germany, Italy, northwest Europe, Poland		Balletto et al. (2023), Bink (1992), Ebert and Rennwald (1991a), Lafranchis et al. (2015), Richert and Brauner (2018), Villa et al. (2009), Warecki (2011)
81	Colias hyale	Fabales	Fabaceae	Hippocrepis comosa L.	Larvae	Belgium, Germany, northwest Europe		Bink (1992), de Tré (1987), Hermann (1999), Lafranchis et al. (2015)
81	Colias hyale	Fabales	Fabaceae	Lotus corniculatus L.	Larvae	Belgium, France, Germany, Nordic, Norway, Poland, United Kingdom		Aarvik et al. (2009), Duprez (2004), Ebert and Rennwald (1991a), Eliasson et al. (2005), Fartmann (2004), Lafranchis et al. (2015), Richert and Brauner (2018), Warecki (2011)
81	Colias hyale	Fabales	Fabaceae	Lotus L.	Claim only	Austria, Lithuania		Embacher (1996), Kazlauskas (1984)
81	Colias hyale	Fabales	Fabaceae	Medicago × varia Martyn	Eggs		Germany	Reinhardt et al. (2020), Richert and Brauner (2018)
81	Colias hyale	Fabales	Fabaceae	Medicago L.	Eggs	Belgium, Lithuania, North Caucasus, Norway, Poland, Slovakia, South European Russia		Aarvik et al. (2009), Buszko and Masłowski (1993), de Tré (1987), Ilyina and Morgun (2010), Kazlauskas (1984), Morgun (2003), Reiprich (1960), Warecki (2011)
81	Colias hyale	Fabales	Fabaceae	Medicago lupulina L.	Larvae	Belgium, Croatia, Denmark, France, Germany, Nordic, United Kingdom		Duprez (2004), Ebert and Rennwald (1991a), Eliasson et al. (2005), Lafranchis et al. (2015), Lorković (2009), Richert and Brauner (2018), Stoltze (1996)
81	Colias hyale	Fabales	Fabaceae	Medicago sativa L.	Larvae	Belgium, Denmark, France, Germany, Italy, Nordic, northwest Europe, United Kingdom		Asher et al. (2001), Balletto et al. (2023), Barrett (1893), Bink (1992), de Tré (1987), Duprez (2004), Ebert and Rennwald (1991a), Eliasson et al. (2005), Lafranchis et al. (2015), Stoltze (1996), Villa et al. (2009)
81	Colias hyale	Fabales	Fabaceae	Onobrychis Mill.	Claim only	North Caucasus		Ilyina and Morgun (2010)
81	Colias hyale	Fabales	Fabaceae	Trifolium pratense L.	Larvae	Denmark, Germany, Italy, Nordic, northwest Europe, Poland, United Kingdom		Balletto et al. (2023), Bink (1992), Ebert and Rennwald (1991a), Eliasson et al. (2005), Fartmann (2004), Lafranchis et al. (2015), Reinhardt et al. (2020), Stoltze (1996), Villa et al. (2009), Warecki (2011)
81	Colias hyale	Fabales	Fabaceae	Trifolium repens L.	Larvae	Belgium, Denmark, France, Germany, Italy, Nordic, Poland, United Kingdom		Balletto et al. (2023), Barrett (1893), Duprez (2004), Ebert and Rennwald (1991a), Eliasson et al. (2005), Lafranchis et al. (2015), Reinhardt et al. (2020), Richert and Brauner (2018), Stoltze (1996), Warecki (2011)
81	Colias hyale	Fabales	Fabaceae	Trifolium subterraneum L.	Larvae	United Kingdom		Barrett (1893)
81	Colias hyale	Fabales	Fabaceae	Trifolium Tourn. ex L.	Larvae	Austria, Belgium, Germany, Hungary, Lithuania, North Caucasus, Norway, Slovakia, United Kingdom		Aarvik et al. (2009), Asher et al. (2001), de Tré (1987), Ebert and Rennwald (1991a), Embacher (1996), Gozmány (1968), Ilyina and Morgun (2010), Kazlauskas (1984), Reiprich (1960)
81	Colias hyale	Fabales	Fabaceae	Vicia cracca L.	Larvae	Belgium, Finland, France, Germany, Poland		Duprez (2004), Ebert and Rennwald (1991a), Lafranchis et al. (2015), Marttila et al. (1991), Richert and Brauner (2018), Warecki (2011)
81	Colias hyale	Fabales	Fabaceae	Vicia hirsuta (L.) Gray	Larvae	Germany		Ebert and Rennwald (1991a), Lafranchis et al. (2015)
81	Colias hyale	Fabales	Fabaceae	Vicia L.	Claim only	Austria, Belgium, Denmark, Lithuania, North Caucasus		de Tré (1987), Embacher (1996), Ilyina and Morgun (2010), Kazlauskas (1984), Stoltze (1996)
81	Colias hyale	Fabales	Fabaceae	Vicia sativa subsp. nigra Ehrh.	Eggs	Germany		Richert and Brauner (2018)
81	Colias hyale	Fabales	Fabaceae	Vicia tetrasperma (L.) Schreb.	Larvae	Belgium, France, Germany		Duprez (2004), Ebert and Rennwald (1991a), Lafranchis et al. (2015)
82	Colias alfacariensis	Fabales	Fabaceae	Anthyllis L.	Larvae	Italy		Hellmann and Bertaccini (2004)
82	Colias alfacariensis	Fabales	Fabaceae	Astragalus monspessulanus L.	Larvae	Romania		Lafranchis et al. (2015)
82	Colias alfacariensis	Fabales	Fabaceae	Coronilla L.	Larvae	Italy, North Caucasus		Hellmann and Bertaccini (2004), Ilyina and Morgun (2010)
82	Colias alfacariensis	Fabales	Fabaceae	Coronilla securidaca L.	Claim only	Italy		Balletto et al. (2023), Villa et al. (2009)
82	Colias alfacariensis	Fabales	Fabaceae	Coronilla varia L.	Larvae	Belgium, Denmark, France, Germany, Hungary, Italy, North Caucasus, northwest Europe, Poland, Slovakia, Switzerland		Balletto et al. (2023), Bink (1992), Buszko and Masłowski (1993), de Tré (1987), Duprez (2004), Gozmány (1968), Hermann (1999), Lafranchis et al. (2015), LSPN (1987), Mamedova (2014), Reinhardt et al. (2020), Stoltze (1996), Villa et al. (2009), Warecki (2011)
82	Colias alfacariensis	Fabales	Fabaceae	Dorycnopsis gerardi (L.) Boiss.	Larvae	France	Belgium	Duprez (2004), Lafranchis et al. (2015), Nel (1991)
82	Colias alfacariensis	Fabales	Fabaceae	Hippocrepis comosa L.	Larvae	Belgium, France, Germany, Hungary, northwest Europe, Spain, Switzerland, United Kingdom	Poland	Asher et al. (2001), Bink (1992), Buszko and Masłowski (1993), de Tré (1987), Ebert and Rennwald (1991a), Gozmány (1968), Hermann (1999), Lafranchis et al. (2015), LSPN (1987), Nel (1991), Reinhardt et al. (2020)
82	Colias alfacariensis	Fabales	Fabaceae	Hippocrepis emerus (L.) Lassen	Claim only	Germany		Reinhardt et al. (2020)
82	Colias alfacariensis	Fabales	Fabaceae	Hippocrepis glauca Ten.	Larvae	France	Belgium	Duprez (2004), Lafranchis et al. (2015)
82	Colias alfacariensis	Fabales	Fabaceae	Hippocrepis L.	Larvae	Italy, North Caucasus		Hellmann and Bertaccini (2004), Ilyina and Morgun (2010)
82	Colias alfacariensis	Fabales	Fabaceae	Lotus L.	Claim only	North Caucasus		Ilyina and Morgun (2010)
83	Colias chrysotheme	Fabales	Fabaceae	Astragalus austriacus Jacq.	Eggs	Hungary		András (2018)
83	Colias chrysotheme	Fabales	Fabaceae	Astragalus onobrychis L.	Eggs	Hungary		András (2018)
83	Colias chrysotheme	Fabales	Fabaceae	Trigonella caerulea (L.) Ser.	Eggs		Hungary	András (2018)
83	Colias chrysotheme	Fabales	Fabaceae	Vicia cracca L.	Eggs	Hungary		András (2018)
83	Colias chrysotheme	Fabales	Fabaceae	Vicia hirsuta (L.) Gray	Eggs	Hungary		András (2018), Gozmány (1968)
83	Colias chrysotheme	Fabales	Fabaceae	Vicia lathyroides L.	Eggs	Hungary		András (2018)
84	Colias aurorina	Fabales	Fabaceae	Astragalus cylleneus Fisch.	Larvae	Greece		Lafranchis (2004)
84	Colias aurorina	Fabales	Fabaceae	Astragalus denudatus Steven	Larvae	North Caucasus		Ilyina and Morgun (2010)
84	Colias aurorina	Fabales	Fabaceae	Astragalus L.	Larvae	North Caucasus		Ilyina and Morgun (2010)
84	Colias aurorina	Fabales	Fabaceae	Astragalus parnassi Boiss.	Larvae	Greece		Lafranchis (2004)
84	Colias aurorina	Fabales	Fabaceae	Astragalus rumelicus Bunge	Larvae	Greece		Lafranchis (2004), Lafranchis (2019)
84	Colias aurorina	Fabales	Fabaceae	Astragalus thracicus Griseb.	Eggs		Albania	Verovnik and Popovic (2013)
85	Colias phicomone	Fabales	Fabaceae	Coronilla varia L.	Claim only	Germany		Reinhardt et al. (2020)
85	Colias phicomone	Fabales	Fabaceae	Hippocrepis comosa L.	Larvae	Austria, France, Germany, Iberian Peninsula, Switzerland		García-Barros et al. (2013), Lafranchis et al. (2015), LSPN (1987), Reinhardt et al. (2020)
85	Colias phicomone	Fabales	Fabaceae	Hippocrepis L.	Claim only	Austria		Embacher (1996)
85	Colias phicomone	Fabales	Fabaceae	Lotus alpinus (Ser.) Schleich. ex Ramond	Claim only	Italy		Villa et al. (2009)
85	Colias phicomone	Fabales	Fabaceae	Lotus corniculatus L.	Larvae	Austria, France, Germany, Iberian Peninsula, Italy, Switzerland		Balletto et al. (2023), Duprez (2004), Embacher (1996), García-Barros et al. (2013), Lafranchis et al. (2015), LSPN (1987), Reinhardt et al. (2020), Villa et al. (2009)
85	Colias phicomone	Fabales	Fabaceae	Trifolium pallescens Schreb.	Larvae	France		Lafranchis et al. (2015)
85	Colias phicomone	Fabales	Fabaceae	Trifolium repens L.	Claim only	Iberian Peninsula		García-Barros et al. (2013)
85	Colias phicomone	Fabales	Fabaceae	Vicia cracca L.	Claim only	Italy		Balletto et al. (2023)
85	Colias phicomone	Fabales	Fabaceae	Vicia L.	Claim only	Austria, Iberian Peninsula		Embacher (1996), García-Barros et al. (2013)
86	Colias erate	Fabales	Fabaceae	Astragalus L.	Claim only	North Caucasus, South European Russia		Ilyina and Morgun (2010), Morgun (2003)
86	Colias erate	Fabales	Fabaceae	Glycyrrhiza Tourn. ex L.	Claim only	North Caucasus		Mamedova (2014)
86	Colias erate	Fabales	Fabaceae	Lotus corniculatus L.	Claim only	Poland		Warecki (2011)
86	Colias erate	Fabales	Fabaceae	Medicago × varia Martyn	Claim only		Germany	Reinhardt et al. (2020), Richert and Brauner (2018)
86	Colias erate	Fabales	Fabaceae	Medicago L.	Claim only	North Caucasus		Ilyina and Morgun (2010)
86	Colias erate	Fabales	Fabaceae	Medicago sativa L.	Claim only	Bulgaria, North Caucasus, Poland, Serbia		Abadjiev (1992), Mamedova (2014), Mansell (1987), Popović and Đurić (2012), Warecki (2011)
86	Colias erate	Fabales	Fabaceae	Melilotus Mill.	Claim only	North Caucasus		Mamedova (2014)
86	Colias erate	Fabales	Fabaceae	Onobrychis Mill.	Claim only	North Caucasus		Ilyina and Morgun (2010), Mamedova (2014)
86	Colias erate	Fabales	Fabaceae	Trifolium Tourn. ex L.	Claim only	North Caucasus, Poland		Ilyina and Morgun (2010), Mamedova (2014), Warecki (2011)
86	Colias erate	Fabales	Fabaceae	Vicia L.	Claim only	North Caucasus		Ilyina and Morgun (2010)
87	Colias crocea	Fabales	Fabaceae	Alhagi maurorum Medik.	Claim only	Cyprus		John and Makris (2022)
87	Colias crocea	Fabales	Fabaceae	Astragalus alopecuroides L.	Claim only	Iberian Peninsula		García-Barros et al. (2013)
87	Colias crocea	Fabales	Fabaceae	Astragalus angustifolius Lam.	Larvae	Greece		Lafranchis (2004), Lafranchis et al. (2015)
87	Colias crocea	Fabales	Fabaceae	Astragalus cylleneus Fisch.	Larvae	Greece		Lafranchis (2004), Lafranchis et al. (2015)
87	Colias crocea	Fabales	Fabaceae	Astragalus depressus L.	Larvae	Greece		Lafranchis (2019), Lafranchis et al. (2015)
87	Colias crocea	Fabales	Fabaceae	Astragalus glycyphyllos L.	Larvae	France		Lafranchis et al. (2015)
87	Colias crocea	Fabales	Fabaceae	Astragalus L.	Claim only	North Caucasus		Ilyina and Morgun (2010), Mamedova (2014)
87	Colias crocea	Fabales	Fabaceae	Astragalus monspessulanus L.	Larvae	Spain		Lafranchis (2020), Lafranchis et al. (2015)
87	Colias crocea	Fabales	Fabaceae	Chamaecytisus Link	Claim only	North Caucasus		Mamedova (2014)
87	Colias crocea	Fabales	Fabaceae	Colutea arborescens L.	Larvae	Belgium, France, Greece, Switzerland		Duprez (2004), Lafranchis (2019), Lafranchis et al. (2015), Powell (1911a)
87	Colias crocea	Fabales	Fabaceae	Coronilla varia L.	Larvae	Austria, Belgium, France, Germany, Italy, North Caucasus, northwest Europe, Poland		Balletto et al. (2023), Bink (1992), Duprez (2004), Ebert and Rennwald (1991a), Lafranchis et al. (2015), Mamedova (2014), Reinhardt et al. (2020), Villa et al. (2009), Warecki (2011)
87	Colias crocea	Fabales	Fabaceae	Cytisophyllum O.Lang	Claim only		Hungary	Gozmány (1968)
87	Colias crocea	Fabales	Fabaceae	Cytisus Desf.	Claim only		North Caucasus	Mamedova (2014)
87	Colias crocea	Fabales	Fabaceae	Dorycnopsis gerardi (L.) Boiss.	Larvae	France	Belgium	Duprez (2004), Lafranchis et al. (2015)
87	Colias crocea	Fabales	Fabaceae	Erophaca baetica (L.) Boiss.	Larvae	Cyprus, Iberian Peninsula, Spain		García-Barros et al. (2013), John and Makris (2022), Jordano Barbudo and Rodríguez González (1988)
87	Colias crocea	Fabales	Fabaceae	Erophaca baetica subsp. orientalis (Chater & Meikle) Podlech	Larvae	Cyprus		Lafranchis et al. (2015)
87	Colias crocea	Fabales	Fabaceae	Erythrostemon gilliesii (Hook.) Klotzsch	Eggs		Cyprus	John and Makris (2022)
87	Colias crocea	Fabales	Fabaceae	Hippocrepis comosa L.	Larvae	France, Germany, Greece, northwest Europe		Bink (1992), Hermann (1999), Lafranchis (2019), Lafranchis et al. (2015)
87	Colias crocea	Fabales	Fabaceae	Hippocrepis glauca Ten.	Larvae	France	Belgium	Duprez (2004), Lafranchis et al. (2015)
87	Colias crocea	Fabales	Fabaceae	Hippocrepis L.	Claim only	Cyprus		John and Makris (2022)
87	Colias crocea	Fabales	Fabaceae	Hippocrepis multisiliquosa L.	Larvae	Cyprus		Lafranchis et al. (2015)
87	Colias crocea	Fabales	Fabaceae	Lotus angustissimus L.	Larvae	Greece		Lafranchis (2019), Lafranchis et al. (2015)
87	Colias crocea	Fabales	Fabaceae	Lotus corniculatus L.	Larvae	Andorra, Austria, Belgium, Cyprus, Denmark, France, Germany, Greece, Iberian Peninsula, Ireland, Nordic, Norway, Poland, Spain, United Kingdom		Aarvik et al. (2009), Asher et al. (2001), Barrett (1893), Buszko and Masłowski (1993), Crozier (1999), Duprez (2004), Ebert and Rennwald (1991a), Eliasson et al. (2005), Embacher (1996), García-Barros et al. (2013), Lafranchis (2004), Lafranchis et al. (2015), Nash et al. (2012), Scorer (1913), Stefanescu et al. (2007), Stoltze (1996), Warecki (2011)
87	Colias crocea	Fabales	Fabaceae	Lotus dorycnium L.	Larvae	France	Belgium	Duprez (2004), Lafranchis et al. (2015)
87	Colias crocea	Fabales	Fabaceae	Lotus L.	Proven	Belgium, Cyprus, Hungary, Malta, North Caucasus, Spain		de Tré (1987), Gozmány (1968), Ilyina and Morgun (2010), John and Makris (2022), Mamedova (2014), Valletta (1972), Walker (1890)
87	Colias crocea	Fabales	Fabaceae	Lotus pedunculatus Cav.	Larvae	Greece		Lafranchis (2004), Lafranchis et al. (2015)
87	Colias crocea	Fabales	Fabaceae	Lupinus luteus L.	Claim only		northwest Europe	Bink (1992)
87	Colias crocea	Fabales	Fabaceae	Medicago × varia Martyn	Claim only		Germany	Reinhardt et al. (2020), Richert and Brauner (2018)
87	Colias crocea	Fabales	Fabaceae	Medicago arabica (L.) Huds.	Claim only	northwest Europe		Bink (1992)
87	Colias crocea	Fabales	Fabaceae	Medicago coronata (L.) Bartal.	Larvae	Greece		Lafranchis (2019), Lafranchis et al. (2015)
87	Colias crocea	Fabales	Fabaceae	Medicago falcata L.	Larvae	France, Germany, Greece		Lafranchis (2004), Lafranchis (2019), Lafranchis et al. (2015), Reinhardt et al. (2020)
87	Colias crocea	Fabales	Fabaceae	Medicago L.	Larvae	Belgium, Germany, Hungary, Madeira Islands, Norway, Poland, Spain		Aarvik et al. (2009), Aguiar and Karsholt (2006), Buszko and Masłowski (1993), de Tré (1987), Ebert and Rennwald (1991a), Gozmány (1968), Obregón and Prunier (2014)
87	Colias crocea	Fabales	Fabaceae	Medicago lupulina L.	Larvae	France, Greece, Iberian Peninsula, Spain		García-Barros et al. (2013), Lafranchis (2004), Lafranchis et al. (2015), Stefanescu et al. (2007)
87	Colias crocea	Fabales	Fabaceae	Medicago marina L.	Larvae	France	Belgium	Duprez (2004), Lafranchis et al. (2015)
87	Colias crocea	Fabales	Fabaceae	Medicago minima (L.) Bartal.	Larvae	Greece		Lafranchis (2004), Lafranchis et al. (2015)
87	Colias crocea	Fabales	Fabaceae	Medicago orbicularis (L.) Bartal.	Larvae	Greece		Lafranchis (2019), Lafranchis et al. (2015)
87	Colias crocea	Fabales	Fabaceae	Medicago polymorpha L.	Larvae	Greece, Iberian Peninsula, North Caucasus, Spain		García-Barros et al. (2013), Lafranchis (2019), Lafranchis (2020), Lafranchis et al. (2015), Mamedova (2014), Stefanescu et al. (2007)
87	Colias crocea	Fabales	Fabaceae	Medicago praecox DC.	Larvae	Greece		Lafranchis (2004), Lafranchis et al. (2015)
87	Colias crocea	Fabales	Fabaceae	Medicago rigidula (L.) All.	Larvae	France		Lafranchis et al. (2015)
87	Colias crocea	Fabales	Fabaceae	Medicago sativa L.	Proven	Andorra, Belgium, Cyprus, Denmark, France, Germany, Greece, Iberian Peninsula, Italy, Madeira Islands, Netherlands, Nordic, North Caucasus, northwest Europe, Poland, Spain, United Kingdom		Asher et al. (2001), Balletto et al. (2023), Bink (1992), Bos et al. (2006a), Crozier (1999), de Tré (1987), Duprez (2004), Ebert and Rennwald (1991a), Eliasson et al. (2005), García-Barros et al. (2013), John and Makris (2022), Lafranchis (2004), Lafranchis (2020), Lafranchis et al. (2015), Mamedova (2014), Stefanescu et al. (2007), Stoltze (1996), Villa et al. (2009), Wakeham-Dawson et al. (200…
87	Colias crocea	Fabales	Fabaceae	Medicago truncatula Gaertn.	Larvae	Greece, Spain		Lafranchis (2004), Lafranchis (2020), Lafranchis et al. (2015)
87	Colias crocea	Fabales	Fabaceae	Melilotus albus Medik.	Claim only	Iberian Peninsula		García-Barros et al. (2013)
87	Colias crocea	Fabales	Fabaceae	Melilotus indicus (L.) All.	Larvae	Greece		Lafranchis (2019), Lafranchis et al. (2015)
87	Colias crocea	Fabales	Fabaceae	Melilotus Mill.	Larvae	Belgium, Malta, United Kingdom		Barrett (1893), de Tré (1987), Scorer (1913), Valletta (1972)
87	Colias crocea	Fabales	Fabaceae	Melilotus neapolitanus Ten.	Larvae	Greece		Lafranchis (2019), Lafranchis et al. (2015)
87	Colias crocea	Fabales	Fabaceae	Melilotus officinalis (L.) Lam.	Larvae	Greece		Lafranchis (2004), Lafranchis et al. (2015)
87	Colias crocea	Fabales	Fabaceae	Onobrychis alba (Waldst. & Kit.) Desv.	Larvae	Greece		Lafranchis (2004)
87	Colias crocea	Fabales	Fabaceae	Onobrychis ebenoides Boiss. & Spruner	Larvae	Greece		Lafranchis (2019), Lafranchis et al. (2015)
87	Colias crocea	Fabales	Fabaceae	Onobrychis Mill.	Larvae	Greece, North Caucasus		Ilyina and Morgun (2010), Lafranchis et al. (2015)
87	Colias crocea	Fabales	Fabaceae	Onobrychis montana DC.	Larvae	Greece		Lafranchis et al. (2015)
87	Colias crocea	Fabales	Fabaceae	Onobrychis montana subsp. scardica (Griseb.) P.W.Ball	Claim only	Greece		Lafranchis (2019)
87	Colias crocea	Fabales	Fabaceae	Onobrychis supina (Vill.) DC.	Larvae	France		Lafranchis et al. (2015)
87	Colias crocea	Fabales	Fabaceae	Onobrychis viciifolia Scop.	Claim only	Belgium, Poland		Buszko and Masłowski (1993), de Tré (1987)
87	Colias crocea	Fabales	Fabaceae	Ononis spinosa L.	Claim only	Cyprus, Greece		John and Makris (2022), Lafranchis (2019)
87	Colias crocea	Fabales	Fabaceae	Ononis spinosa subsp. procurrens (Wallr.) Briq.	Larvae	Greece	Cyprus	Lafranchis et al. (2015)
87	Colias crocea	Fabales	Fabaceae	Ornithopus compressus L.	Claim only	Iberian Peninsula		García-Barros et al. (2013)
87	Colias crocea	Fabales	Fabaceae	Robinia pseudoacacia L.	Larvae	Greece, Iberian Peninsula, Spain		García-Barros et al. (2013), Lafranchis (2019), Lafranchis (2020), Lafranchis et al. (2015)
87	Colias crocea	Fabales	Fabaceae	Scorpiurus L.	Claim only	Spain		Obregón and Prunier (2014)
87	Colias crocea	Fabales	Fabaceae	Trifolium dubium Sibth.	Larvae	Germany, Greece		Lafranchis (2004), Lafranchis et al. (2015)
87	Colias crocea	Fabales	Fabaceae	Trifolium fragiferum L.	Claim only	Iberian Peninsula, Spain		García-Barros et al. (2013), Stefanescu et al. (2007)
87	Colias crocea	Fabales	Fabaceae	Trifolium physodes Steven ex M.Bieb.	Larvae	Greece		Lafranchis (2004)
87	Colias crocea	Fabales	Fabaceae	Trifolium pratense L.	Larvae	Belgium, Denmark, France, Germany, Iberian Peninsula, Italy, northwest Europe, Spain, United Kingdom		Balletto et al. (2023), Bink (1992), Duprez (2004), García-Barros et al. (2013), Lafranchis et al. (2015), Stefanescu et al. (2007), Stoltze (1996), Villa et al. (2009)
87	Colias crocea	Fabales	Fabaceae	Trifolium repens L.	Larvae	Belgium, France, Greece, Iberian Peninsula, Madeira Islands, United Kingdom		Aguiar and Karsholt (2006), Duprez (2004), García-Barros et al. (2013), Lafranchis (2004), Lafranchis et al. (2015), Wakeham-Dawson et al. (2001)
87	Colias crocea	Fabales	Fabaceae	Trifolium Tourn. ex L.	Larvae	Andorra, Belgium, Bulgaria, Cyprus, Germany, Ireland, Malta, Netherlands, North Caucasus, Poland, Spain, United Kingdom		Abadjiev (1992), Asher et al. (2001), Bos et al. (2006a), Crozier (1999), de Tré (1987), Ebert and Rennwald (1991a), Ilyina and Morgun (2010), John and Makris (2022), Nash et al. (2012), Obregón and Prunier (2014), Scorer (1913), Valletta (1972), Warecki (2011)
87	Colias crocea	Fabales	Fabaceae	Vicia cracca L.	Claim only	Iberian Peninsula		García-Barros et al. (2013)
87	Colias crocea	Fabales	Fabaceae	Vicia L.	Claim only	Belgium, Netherlands, North Caucasus		Bos et al. (2006a), de Tré (1987), Ilyina and Morgun (2010)
87	Colias crocea	Fabales	Fabaceae	Vicia sativa L.	Larvae	Greece		Lafranchis (2004), Lafranchis et al. (2015)
87	Colias crocea	Fabales	Fabaceae	Vicia villosa Roth	Larvae	Greece		Lafranchis (2004), Lafranchis et al. (2015)
88	Colias caucasica	Fabales	Fabaceae	Chamaecytisus eriocarpus (Boiss.) Rothm.	Eggs	Bulgaria		Abadjiev (1994a)
88	Colias caucasica	Fabales	Fabaceae	Chamaecytisus hirsutus (L.) Link	Eggs	Greece, Serbia		Lafranchis (2019), Popović and Đurić (2012)
88	Colias caucasica	Fabales	Fabaceae	Chamaecytisus hirsutus subsp. hirsutus	Larvae	Bosnia and Herzegovina		Schawerda (1912)
89	Colias thisoa	Fabales	Fabaceae	Astragalus L.	Eggs	North Caucasus		Ilyina and Morgun (2010)
90	Colias myrmidone	Fabales	Fabaceae	Chamaecytisus austriacus (L.) Link	Eggs	Czech Republic, Slovakia	Germany	Dolek et al. (2005), Konvicka et al. (2008b), Marhoul and Dolek (2012)
90	Colias myrmidone	Fabales	Fabaceae	Chamaecytisus Link	Claim only	Croatia		Lorković (2009)
90	Colias myrmidone	Fabales	Fabaceae	Chamaecytisus ratisbonensis (Schaeff.) Rothm.	Claim only	Poland, Romania	Germany, northwest Europe	Bink (1992), Kudrna and Mayer (1990), Marhoul and Dolek (2012), Reinhardt et al. (2020), Warecki (2011)
90	Colias myrmidone	Fabales	Fabaceae	Chamaecytisus ruthenicus (Fisch. ex Woł.) Klásk.	Larvae	Poland		Klimczuk (2011), Sielezniew et al. (2019), Warecki (2011)
90	Colias myrmidone	Fabales	Fabaceae	Chamaecytisus supinus (L.) Link	Claim only	Germany, Hungary, Romania, Slovakia		Kudrna and Mayer (1990), Marhoul and Dolek (2012)
90	Colias myrmidone	Fabales	Fabaceae	Chamaecytisus triflorus (Lam.) Skalická	Larvae	Romania		Marhoul and Dolek (2012), Nippen et al. (2021), Szentirmai et al. (2014)
90	Colias myrmidone	Fabales	Fabaceae	Cytisophyllum O.Lang	Claim only		Hungary, Poland	Buszko and Masłowski (1993), Gozmány (1968)
90	Colias myrmidone	Fabales	Fabaceae	Cytisus nigricans L.	Claim only	Poland		Warecki (2011)
91	Colias hecla	Fabales	Fabaceae	Astragalus alpinus L.	Claim only	Nordic, Norway		Aarvik et al. (2009), Eliasson et al. (2005)
91	Colias hecla	Fabales	Fabaceae	Astragalus frigidus (L.) A.Gray	Claim only	Finland		Marttila et al. (1991)
92	Colias palaeno	Ericales	Ericaceae	Andromeda polifolia L.	Larvae	Germany		Dolek and Georgi (2017)
92	Colias palaeno	Ericales	Ericaceae	Vaccinium myrtillus L.	Larvae	Finland, France, Norway, Sweden		Aarvik et al. (2009), Duprez (2004), Lafranchis et al. (2015), Marttila et al. (1991), Thiele and Berlin (2007)
92	Colias palaeno	Ericales	Ericaceae	Vaccinium uliginosum L.	Proven	Austria, Belgium, Czech Republic, Denmark, Finland, France, Germany, Italy, Lithuania, Nordic, northwest Europe, Norway, Poland, Sweden, Switzerland	Hungary	Aarvik et al. (2009), Balletto et al. (2023), Bink (1992), Buszko and Masłowski (1993), de Tré (1987), Dolek and Georgi (2017), Duprez (2004), Ebert and Rennwald (1991a), Eliasson et al. (2005), Embacher (1996), Gozmány (1968), Hellmann and Bertaccini (2004), Kazlauskas (1984), Kruys (1991), Lafranchis et al. (2015), LSPN (1987), Marttila et al. (1991), Reinhardt et al. (2020), Richert and Braune…
93	Colias tyche	Fabales	Fabaceae	Astragalus alpinus L.	Claim only	Nordic, Norway		Aarvik et al. (2009), Eliasson et al. (2005)
93	Colias tyche	Fabales	Fabaceae	Astragalus frigidus (L.) A.Gray	Claim only	Finland, Nordic, Norway		Aarvik et al. (2009), Eliasson et al. (2005), Marttila et al. (1991)
94	Colotis evagore	Brassicales	Capparaceae	Capparis spinosa L.	Proven	Iberian Peninsula, Spain		Fernandez Haeger and Jordano Barbudo (1986), García-Barros et al. (2013), Montagud and García-Alamá (2007)
94	Colotis evagore	Ericales	Primulaceae	Lysimachia nemorum L.	Claim only	Iberian Peninsula		García-Barros et al. (2013)
94	Colotis evagore	Ericales	Primulaceae	Primula elatior (L.) Hill	Claim only	Iberian Peninsula		García-Barros et al. (2013)
94	Colotis evagore	Ericales	Primulaceae	Primula veris L.	Claim only	Iberian Peninsula		García-Barros et al. (2013)
94	Colotis evagore	Ericales	Primulaceae	Primula vulgaris Huds.	Claim only	Iberian Peninsula		García-Barros et al. (2013)
95	Iberochloe tagis	Brassicales	Brassicaceae	Biscutella laevigata L.	Proven	Italy, Spain		Casini (1996), Olivares Villegas and Back (2004)
95	Iberochloe tagis	Brassicales	Brassicaceae	Eruca vesicaria (L.) Cav.	Larvae	Spain		Olivares Villegas and Back (2004)
95	Iberochloe tagis	Brassicales	Brassicaceae	Iberis amara L.	Larvae	France, Iberian Peninsula		García-Barros et al. (2013), Lafranchis et al. (2015)
95	Iberochloe tagis	Brassicales	Brassicaceae	Iberis carnosa subsp. granatensis (Boiss. & Reut.) Moreno	Larvae	Spain		Lafranchis et al. (2015), Olivares Villegas and Back (2004)
95	Iberochloe tagis	Brassicales	Brassicaceae	Iberis ciliata All.	Larvae	France		Lafranchis et al. (2015)
95	Iberochloe tagis	Brassicales	Brassicaceae	Iberis contracta Pers.	Larvae	Portugal, Spain		Marabuto (2008), Marabuto (2009), Obregón and Prunier (2014), Olivares Villegas and Back (2004)
95	Iberochloe tagis	Brassicales	Brassicaceae	Iberis contracta subsp. contracta	Larvae	Spain		Huertas Dionisio (1986), Olivares Villegas and Back (2004)
95	Iberochloe tagis	Brassicales	Brassicaceae	Iberis gibraltarica L.	Eggs	Spain		Marabuto (2009)
95	Iberochloe tagis	Brassicales	Brassicaceae	Iberis linifolia L.	Larvae	France, Iberian Peninsula, Spain		García-Barros et al. (2013), Lafranchis et al. (2015)
95	Iberochloe tagis	Brassicales	Brassicaceae	Iberis nazarita Moreno	Claim only	Iberian Peninsula		García-Barros et al. (2013)
95	Iberochloe tagis	Brassicales	Brassicaceae	Iberis pinnata L.	Proven	France, Iberian Peninsula		Descimon (1991), García-Barros et al. (2013), Lafranchis et al. (2015)
95	Iberochloe tagis	Brassicales	Brassicaceae	Iberis procumbens subsp. microcarpa Franco & P.Silva	Larvae	Portugal		Marabuto (2008), Marabuto (2009)
95	Iberochloe tagis	Brassicales	Brassicaceae	Iberis saxatilis L.	Proven	France, Iberian Peninsula, Spain		Descimon (1991), García-Barros et al. (2013), Lafranchis et al. (2015)
95	Iberochloe tagis	Brassicales	Brassicaceae	Iberis semperflorens L.	Claim only	Italy		Balletto et al. (2023)
95	Iberochloe tagis	Brassicales	Brassicaceae	Iberis sempervirens L.	Larvae	Italy		Back (2001a), Casini (2001), Lafranchis et al. (2015)
95	Iberochloe tagis	Brassicales	Brassicaceae	Iberis umbellata L.	Larvae	Italy		Balletto et al. (2023), Casini (2001), Lafranchis et al. (2015), Villa et al. (2009)
96	Elphinstonia charlonia	Brassicales	Brassicaceae	Carrichtera annua (L.) DC.	Larvae	Canary Islands		Gascoigne-Pees et al. (2002), Owen and Wiemers (1992)
96	Elphinstonia charlonia	Brassicales	Resedaceae	Reseda lancerotae Webb ex Delile	Larvae	Canary Islands		Back (1991), Gascoigne-Pees et al. (2002), Leestmans and Back (1992), Owen (1988)
97	Elphinstonia bazae	Brassicales	Brassicaceae	Eruca vesicaria (L.) Cav.	Proven	Iberian Peninsula, Spain		Back et al. (2005), García-Barros et al. (2013), Munguira et al. (2017), Muñoz Sariot (2016), Olivares and Jiménex (1996)
97	Elphinstonia bazae	Brassicales	Brassicaceae	Vella aspera Pers.	Eggs	Iberian Peninsula, Spain		García-Barros et al. (2013), Munguira et al. (2017), Murria and Redondo (1995), Redondo and Murria (1994)
97	Elphinstonia bazae	Brassicales	Resedaceae	Reseda phyteuma L.	Eggs	Iberian Peninsula, Spain		García-Barros et al. (2013), Murria and Redondo (1995)
98	Elphinstonia penia	Brassicales	Brassicaceae	Matthiola fruticulosa subsp. fruticulosa	Larvae	North Macedonia		Back and Eitschhberger (1976), Pinker (1957)
98	Elphinstonia penia	Brassicales	Brassicaceae	Matthiola fruticulosa subsp. valesiaca (J.Gay ex Gaudin) P.W.Ball	Larvae	Greece		Lafranchis (2019)
99	Anthocharis euphenoides	Brassicales	Brassicaceae	Biscutella ambigua DC.	Larvae	Italy		Hellmann and Bertaccini (2004)
99	Anthocharis euphenoides	Brassicales	Brassicaceae	Biscutella auriculata L.	Claim only	Spain		Obregón and Prunier (2014)
99	Anthocharis euphenoides	Brassicales	Brassicaceae	Biscutella didyma L.	Larvae	Italy		Hellmann and Bertaccini (2004)
99	Anthocharis euphenoides	Brassicales	Brassicaceae	Biscutella flexuosa Jord.	Larvae	France		Lafranchis et al. (2015)
99	Anthocharis euphenoides	Brassicales	Brassicaceae	Biscutella L.	Proven	France, Spain		Bousseau (1972), Walker (1890)
99	Anthocharis euphenoides	Brassicales	Brassicaceae	Biscutella laevigata L.	Proven	Andorra, France, Italy, Spain, Switzerland		Balletto et al. (2023), Crozier (1999), Descimon (1991), Hellmann and Bertaccini (2004), Lafranchis (2020), Lafranchis et al. (2015), LSPN (1987), Villa et al. (2009)
99	Anthocharis euphenoides	Brassicales	Brassicaceae	Biscutella sempervirens L.	Claim only	Iberian Peninsula		García-Barros et al. (2013)
99	Anthocharis euphenoides	Brassicales	Brassicaceae	Biscutella valentina (Loefl. ex L.) Heywood	Claim only	Iberian Peninsula		García-Barros et al. (2013)
99	Anthocharis euphenoides	Brassicales	Brassicaceae	Erucastrum nasturtiifolium (Poir.) O.E.Schulz	Larvae	France		Lafranchis et al. (2015)
99	Anthocharis euphenoides	Brassicales	Brassicaceae	Hirschfeldia incana (L.) Lagr.-Foss.	Larvae	Spain		Lafranchis (2020)
100	Anthocharis cardamines	Brassicales	Brassicaceae	Alliaria Heist. ex Fabr.	Claim only	North Caucasus		Ilyina and Morgun (2010)
100	Anthocharis cardamines	Brassicales	Brassicaceae	Alliaria petiolata (M.Bieb.) Cavara & Grande	Larvae	Belgium, Croatia, Cyprus, Denmark, France, Germany, Greece, Iberian Peninsula, Ireland, Italy, Netherlands, Nordic, northwest Europe, Poland, Serbia, Spain, Sweden, United Kingdom		Asher et al. (2001), Balletto et al. (2023), Barrett (1893), Bink (1992), Bos et al. (2006a), Buszko and Masłowski (1993), Courtney (1981), Courtney (1982a), Courtney (1982b), Courtney and Courtney (1982), Courtney and Duggan (1983), de Tré (1987), Dennis (1982), Ebert and Rennwald (1991a), Eliasson et al. (2005), Fartmann (2004), Frohawk (1924a), García-Barros et al. (2013), John and Makris (202…
100	Anthocharis cardamines	Brassicales	Brassicaceae	Arabidopsis arenosa (L.) Lawalrée	Larvae	Croatia, Finland, Poland, Sweden		Lafranchis et al. (2015), Lorković (2009), Thiele and Berlin (2007), Warecki (2011)
100	Anthocharis cardamines	Brassicales	Brassicaceae	Arabidopsis Heynh.	Claim only	Finland		Marttila et al. (1991)
100	Anthocharis cardamines	Brassicales	Brassicaceae	Arabidopsis thaliana (L.) Heynh.	Larvae	Denmark, Germany, Iberian Peninsula, Spain, Sweden		Ebert and Rennwald (1991a), García-Barros et al. (2013), Lafranchis et al. (2015), Stefanescu and Dantart (2004), Stoltze (1996), Wiklund (1984), Wiklund and Åhrberg (1978)
100	Anthocharis cardamines	Brassicales	Brassicaceae	Arabis alpina L.	Larvae	Finland, Germany		Lafranchis et al. (2015), Thiele and Berlin (2007)
100	Anthocharis cardamines	Brassicales	Brassicaceae	Arabis hirsuta (L.) Scop.	Larvae	Austria, Belgium, France, Germany, Greece, northwest Europe, Spain, Sweden, United Kingdom		Asher et al. (2001), Bink (1992), Courtney and Duggan (1983), Ebert and Rennwald (1991a), Lafranchis (2004), Lafranchis et al. (2015)
100	Anthocharis cardamines	Brassicales	Brassicaceae	Arabis L.	Larvae	Andorra, Croatia, Denmark, Germany, Hungary, Nordic, Spain, Sweden, United Kingdom		Courtney (1982a), Crozier (1999), Eliasson et al. (2005), Fartmann (2004), Gozmány (1968), Lafranchis (2020), Lorković (2009), Stefanescu and Dantart (2004), Stoltze (1996), Wiklund (1984), Wiklund and Åhrberg (1978)
100	Anthocharis cardamines	Brassicales	Brassicaceae	Arabis nova Vill.	Larvae	France		Lafranchis et al. (2015)
100	Anthocharis cardamines	Brassicales	Brassicaceae	Arabis sagittata (Bertol.) DC.	Larvae	France, Greece, Italy		Balletto et al. (2023), Lafranchis (2019), Lafranchis et al. (2015), Villa et al. (2009)
100	Anthocharis cardamines	Brassicales	Brassicaceae	Armoracia rusticana G.Gaertn., B.Mey. & Scherb.	Larvae	Germany, Poland, Sweden, United Kingdom		Courtney and Duggan (1983), Ebert and Rennwald (1991a), Fartmann (2004), Lafranchis et al. (2015), Warecki (2011), Wiklund (1984), Wiklund and Åhrberg (1978)
100	Anthocharis cardamines	Brassicales	Brassicaceae	Aubrieta Adans.	Larvae	United Kingdom		Courtney and Duggan (1983)
100	Anthocharis cardamines	Brassicales	Brassicaceae	Barbarea verna (Mill.) Asch.	Eggs	Spain		Stefanescu and Dantart (2004)
100	Anthocharis cardamines	Brassicales	Brassicaceae	Barbarea vulgaris subsp. vulgaris	Larvae	Germany, Sweden, United Kingdom		Courtney and Duggan (1983), Dennis (1982), Lafranchis et al. (2015)
100	Anthocharis cardamines	Brassicales	Brassicaceae	Barbarea vulgaris W.T.Aiton	Larvae	Germany, North Caucasus, United Kingdom		Asher et al. (2001), Courtney (1981), Courtney (1982a), Courtney (1982b), Ebert and Rennwald (1991a), Frohawk (1924a), Mamedova (2014)
100	Anthocharis cardamines	Brassicales	Brassicaceae	Barbarea W.T.Aiton	Claim only	Finland, Lithuania		Kazlauskas (1984), Marttila et al. (1991)
100	Anthocharis cardamines	Brassicales	Brassicaceae	Biscutella coronopifolia L.	Larvae	France		Lafranchis et al. (2015)
100	Anthocharis cardamines	Brassicales	Brassicaceae	Biscutella didyma L.	Larvae	Cyprus, Greece		John and Makris (2022), Lafranchis (2019), Lafranchis et al. (2015)
100	Anthocharis cardamines	Brassicales	Brassicaceae	Biscutella L.	Claim only	Iberian Peninsula		García-Barros et al. (2013)
100	Anthocharis cardamines	Brassicales	Brassicaceae	Biscutella laevigata L.	Proven	France, Germany, Italy, Poland, Spain		Casini (1996), Ebert and Rennwald (1991a), Lafranchis et al. (2015), Stefanescu and Dantart (2004), Warecki (2011)
100	Anthocharis cardamines	Brassicales	Brassicaceae	Biscutella mollis Loisel.	Larvae	Italy		Balletto et al. (2023), Lafranchis et al. (2015)
100	Anthocharis cardamines	Brassicales	Brassicaceae	Bornmuellera emarginata (Boiss.) Rešetnik	Larvae	Greece		Lafranchis (2004), Lafranchis et al. (2015)
100	Anthocharis cardamines	Brassicales	Brassicaceae	Brassica napus L.	Eggs		United Kingdom	Courtney and Duggan (1983)
100	Anthocharis cardamines	Brassicales	Brassicaceae	Brassica oleracea L.	Larvae	United Kingdom		Courtney (1982b)
100	Anthocharis cardamines	Brassicales	Brassicaceae	Brassica rapa L.	Larvae	Sweden, United Kingdom		Asher et al. (2001), Courtney (1981), Courtney (1982b), Courtney and Duggan (1983), Lafranchis et al. (2015), Wiklund and Åhrberg (1978)
100	Anthocharis cardamines	Brassicales	Brassicaceae	Capsella bursa-pastoris (L.) Medik.	Larvae	Finland, Germany, North Caucasus, Spain, Sweden, United Kingdom		Courtney and Duggan (1983), Fartmann (2004), Lafranchis et al. (2015), Mamedova (2014), Marttila et al. (1991), Stefanescu and Dantart (2004), Wiklund (1984), Wiklund and Åhrberg (1978)
100	Anthocharis cardamines	Brassicales	Brassicaceae	Capsella Medik.	Claim only	Iberian Peninsula, Lithuania		García-Barros et al. (2013), Kazlauskas (1984)
100	Anthocharis cardamines	Brassicales	Brassicaceae	Cardamine amara L.	Larvae	France, Germany, northwest Europe, Spain, United Kingdom		Asher et al. (2001), Bink (1992), Courtney (1981), Courtney (1982a), Courtney (1982b), Courtney and Duggan (1983), Dennis (1982), Ebert and Rennwald (1991a), Lafranchis et al. (2015), Richards (1940), Stefanescu and Dantart (2004)
100	Anthocharis cardamines	Brassicales	Brassicaceae	Cardamine bulbifera (L.) Crantz	Larvae	Germany, Poland		Ebert and Rennwald (1991a), Lafranchis et al. (2015), Warecki (2011)
100	Anthocharis cardamines	Brassicales	Brassicaceae	Cardamine flexuosa With.	Larvae	Germany		Ebert and Rennwald (1991a), Lafranchis et al. (2015)
100	Anthocharis cardamines	Brassicales	Brassicaceae	Cardamine hirsuta L.	Larvae	France, Ireland, United Kingdom		Courtney (1982a), Dennis (1982), Lafranchis et al. (2015), Nash et al. (2012)
100	Anthocharis cardamines	Brassicales	Brassicaceae	Cardamine impatiens L.	Larvae	Austria, Germany, Spain, United Kingdom		Ebert and Rennwald (1991a), Lafranchis et al. (2015), Stefanescu and Dantart (2004)
100	Anthocharis cardamines	Brassicales	Brassicaceae	Cardamine L.	Claim only	Andorra, Austria, Hungary, Lithuania		Crozier (1999), Embacher (1996), Gozmány (1968), Kazlauskas (1984)
100	Anthocharis cardamines	Brassicales	Brassicaceae	Cardamine pratensis L.	Proven	Belgium, Denmark, Finland, France, Germany, Ireland, Netherlands, Nordic, North Caucasus, northwest Europe, Norway, Poland, Serbia, Sweden, Switzerland, United Kingdom		Aarvik et al. (2009), Asher et al. (2001), Barrett (1893), Bink (1992), Bos et al. (2006a), Buszko and Masłowski (1993), Courtney (1981), Courtney (1982a), Courtney (1982b), Courtney and Duggan (1983), de Tré (1987), Dempster (1997), Dennis (1982), Duggan (1985), Ebert and Rennwald (1991a), Eliasson et al. (2005), Fartmann (2004), Frohawk (1924a), Ilyina and Morgun (2010), Lafranchis et al. (2015…
100	Anthocharis cardamines	Brassicales	Brassicaceae	Cardamine pratensis subsp. paludosa (Knaf) Čelak.	Proven	Germany, Sweden		Boalt et al. (2010), Richert and Brauner (2018)
100	Anthocharis cardamines	Brassicales	Brassicaceae	Cardamine pratensis subsp. pratensis	Proven	Sweden		Boalt et al. (2010)
100	Anthocharis cardamines	Brassicales	Brassicaceae	Cochlearia officinalis L.	Larvae	United Kingdom		Courtney (1982a), Courtney (1982b), Courtney and Duggan (1983)
100	Anthocharis cardamines	Brassicales	Brassicaceae	Coincya monensis subsp. cheiranthos (Vill.) C.Aedo Pérez, Leadlay & Muñoz Garm.	Larvae	Germany, Spain		Ebert and Rennwald (1991a), Lafranchis et al. (2015), Stefanescu and Dantart (2004)
100	Anthocharis cardamines	Brassicales	Brassicaceae	Conringia orientalis (L.) C.Presl	Larvae	Germany		Ebert and Rennwald (1991a), Lafranchis et al. (2015)
100	Anthocharis cardamines	Brassicales	Brassicaceae	Descurainia sophia (L.) Webb ex Prantl	Eggs	Germany		Fartmann (2004)
100	Anthocharis cardamines	Brassicales	Brassicaceae	Diplotaxis erucoides (L.) DC.	Eggs	Spain		Lafranchis (2020)
100	Anthocharis cardamines	Brassicales	Brassicaceae	Draba muralis L.	Larvae	Sweden		Lafranchis et al. (2015), Wiklund (1984)
100	Anthocharis cardamines	Brassicales	Brassicaceae	Draba verna L.	Larvae	France		Lafranchis et al. (2015)
100	Anthocharis cardamines	Brassicales	Brassicaceae	Erucaria hispanica (L.) Druce	Claim only	Cyprus		John and Makris (2022)
100	Anthocharis cardamines	Brassicales	Brassicaceae	Erucastrum nasturtiifolium (Poir.) O.E.Schulz	Larvae	France		Lafranchis et al. (2015)
100	Anthocharis cardamines	Brassicales	Brassicaceae	Erysimum Tourn. ex L.	Claim only	Belgium		de Tré (1987)
100	Anthocharis cardamines	Brassicales	Brassicaceae	Hesperis laciniata All.	Larvae		Germany	Lafranchis et al. (2015)
100	Anthocharis cardamines	Brassicales	Brassicaceae	Hesperis matronalis L.	Larvae	Belgium, France, Germany, Ireland, northwest Europe, Sweden, United Kingdom		Asher et al. (2001), Barrett (1893), Bink (1992), Courtney (1981), Courtney (1982a), Courtney (1982b), Courtney and Courtney (1982), Courtney and Duggan (1983), de Tré (1987), Dennis (1982), Ebert and Rennwald (1991a), Lafranchis et al. (2015), Nash et al. (2012), Richards (1940), Wiklund (1984), Wiklund and Åhrberg (1978)
100	Anthocharis cardamines	Brassicales	Brassicaceae	Hirschfeldia incana (L.) Lagr.-Foss.	Larvae	Cyprus, Greece		John and Makris (2022), Lafranchis (2019), Lafranchis et al. (2015)
100	Anthocharis cardamines	Brassicales	Brassicaceae	Hornungia alpina (L.) O.Appel	Claim only	Poland		Warecki (2011)
100	Anthocharis cardamines	Brassicales	Brassicaceae	Isatis tinctoria L.	Larvae	Denmark, Italy, Scilly, Sweden	North Caucasus	Balletto et al. (2023), Jutzeler et al. (1998a), Lafranchis et al. (2015), Mamedova (2014), Nardelli (1987), Stoltze (1996), Wiklund and Åhrberg (1978)
100	Anthocharis cardamines	Brassicales	Brassicaceae	Lepidium campestre (L.) W.T.Aiton	Larvae	France, Germany, Spain		Lafranchis et al. (2015), Richert and Brauner (2018), Stefanescu and Dantart (2004)
100	Anthocharis cardamines	Brassicales	Brassicaceae	Lepidium draba L.	Larvae	Germany, Greece		Ebert and Rennwald (1991a), Lafranchis (2019), Lafranchis et al. (2015)
100	Anthocharis cardamines	Brassicales	Brassicaceae	Lepidium villarsii Gren. & Godr.	Larvae	France		Lafranchis et al. (2015)
100	Anthocharis cardamines	Brassicales	Brassicaceae	Lunaria annua L.	Larvae	Denmark, France, Germany, Greece, Spain, United Kingdom		Asher et al. (2001), Courtney and Duggan (1983), Ebert and Rennwald (1991a), Lafranchis (2019), Lafranchis et al. (2015), Reinhardt et al. (2020), Richert and Brauner (2018), Shaw and Otto (2020), Stefanescu and Dantart (2004), Stoltze (1996)
100	Anthocharis cardamines	Brassicales	Brassicaceae	Lunaria annua subsp. annua	Claim only	United Kingdom		Frohawk (1924a)
100	Anthocharis cardamines	Brassicales	Brassicaceae	Lunaria rediviva L.	Larvae	Denmark, Germany		Ebert and Rennwald (1991a), Lafranchis et al. (2015), Richert and Brauner (2018), Stoltze (1996)
100	Anthocharis cardamines	Brassicales	Brassicaceae	Nasturtium officinale W.T.Aiton	Larvae	Ireland, northwest Europe, Spain	United Kingdom	Bink (1992), Courtney (1982a), Courtney (1982b), Courtney and Duggan (1983), Lafranchis et al. (2015), Nash et al. (2012), Stefanescu and Dantart (2004)
100	Anthocharis cardamines	Brassicales	Brassicaceae	Noccaea caerulescens (J.Presl & C.Presl) F.K.Mey.	Larvae	Sweden		Lafranchis et al. (2015)
100	Anthocharis cardamines	Brassicales	Brassicaceae	Noccaea caerulescens subsp. caerulescens	Larvae	Sweden, United Kingdom		Courtney (1982b), Courtney and Duggan (1983), Wiklund (1984), Wiklund and Åhrberg (1978)
100	Anthocharis cardamines	Brassicales	Brassicaceae	Noccaea perfoliata (L.) Al-Shehbaz	Larvae	Germany		Ebert and Rennwald (1991a), Lafranchis et al. (2015)
100	Anthocharis cardamines	Brassicales	Brassicaceae	Pseudoturritis turrita (L.) Al-Shehbaz	Larvae	Germany, Italy, Spain		Balletto et al. (2023), Richert and Brauner (2018), Stefanescu and Dantart (2004), Villa et al. (2009)
100	Anthocharis cardamines	Brassicales	Brassicaceae	Raphanus raphanistrum L.	Eggs	United Kingdom		Courtney and Duggan (1983)
100	Anthocharis cardamines	Brassicales	Brassicaceae	Rhamphospermum arvense (L.) Andrz. ex Besser	Larvae	Cyprus, Germany, Italy, United Kingdom		Asher et al. (2001), Courtney and Duggan (1983), Ebert and Rennwald (1991a), John and Makris (2022), Lafranchis et al. (2015), Villa et al. (2009)
100	Anthocharis cardamines	Brassicales	Brassicaceae	Rorippa amphibia (L.) Besser	Larvae	Germany		Ebert and Rennwald (1991a), Lafranchis et al. (2015)
100	Anthocharis cardamines	Brassicales	Brassicaceae	Rorippa austriaca (Crantz) Besser	Larvae	Germany		Ebert and Rennwald (1991a), Lafranchis et al. (2015)
100	Anthocharis cardamines	Brassicales	Brassicaceae	Rorippa pyrenaica (All.) Rchb.	Eggs	Spain		Stefanescu and Dantart (2004)
100	Anthocharis cardamines	Brassicales	Brassicaceae	Rorippa Scop.	Claim only	Finland		Marttila et al. (1991)
100	Anthocharis cardamines	Brassicales	Brassicaceae	Rorippa sylvestris (L.) Besser	Larvae		United Kingdom	Courtney (1982b), Courtney and Duggan (1983)
100	Anthocharis cardamines	Brassicales	Brassicaceae	Sinapis alba L.	Larvae	Cyprus, France, Greece		John and Makris (2022), Lafranchis (2004), Lafranchis et al. (2015)
100	Anthocharis cardamines	Brassicales	Brassicaceae	Sinapis L.	Claim only	Spain		Obregón and Prunier (2014)
100	Anthocharis cardamines	Brassicales	Brassicaceae	Sisymbrium irio L.	Larvae	Cyprus		John and Makris (2022), Lafranchis et al. (2015)
100	Anthocharis cardamines	Brassicales	Brassicaceae	Sisymbrium L.	Claim only	Belgium, Germany, Hungary, Iberian Peninsula		de Tré (1987), García-Barros et al. (2013), Gozmány (1968), Richert and Brauner (2018)
100	Anthocharis cardamines	Brassicales	Brassicaceae	Sisymbrium officinale (L.) Scop.	Larvae	France, Germany, Spain, United Kingdom		Asher et al. (2001), Courtney (1982b), Courtney and Duggan (1983), Fartmann (2004), Frohawk (1924a), Lafranchis et al. (2015), Richert and Brauner (2018), Shaw and Otto (2020), Stefanescu and Dantart (2004)
100	Anthocharis cardamines	Brassicales	Brassicaceae	Teesdalia nudicaulis (L.) W.T.Aiton	Eggs	Spain		Stefanescu and Dantart (2004)
100	Anthocharis cardamines	Brassicales	Brassicaceae	Thlaspi arvense L.	Larvae	France, Italy, Nordic, northwest Europe, Sweden, United Kingdom		Balletto et al. (2023), Bink (1992), Courtney and Duggan (1983), Eliasson et al. (2005), Lafranchis et al. (2015), Villa et al. (2009), Wiklund (1984), Wiklund and Åhrberg (1978)
100	Anthocharis cardamines	Brassicales	Brassicaceae	Thlaspi L.	Claim only	Finland, Lithuania, North Caucasus		Ilyina and Morgun (2010), Kazlauskas (1984), Marttila et al. (1991)
100	Anthocharis cardamines	Brassicales	Brassicaceae	Turritis brassica Leers	Larvae	France, Spain		Lafranchis et al. (2015), Stefanescu and Dantart (2004)
100	Anthocharis cardamines	Brassicales	Brassicaceae	Turritis glabra L.	Larvae	Denmark, Finland, France, Germany, Greece, Nordic, northwest Europe, Slovenia, Spain, Sweden, United Kingdom		Barrett (1893), Bink (1992), Ebert and Rennwald (1991a), Eliasson et al. (2005), Fartmann (2004), Lafranchis (2019), Lafranchis et al. (2015), Marttila et al. (1991), Reinhardt et al. (2020), Stefanescu and Dantart (2004), Stoltze (1996), Wiklund (1984), Wiklund and Åhrberg (1978)
100	Anthocharis cardamines	Brassicales	Brassicaceae	Turritis Tourn. ex L.	Claim only	Hungary		Gozmány (1968)
100	Anthocharis cardamines	Brassicales	Resedaceae	Reseda lutea L.	Eggs	United Kingdom		Courtney and Duggan (1983)
100	Anthocharis cardamines	Brassicales	Resedaceae	Reseda luteola L.	Eggs	United Kingdom		Courtney and Duggan (1983)
100	Anthocharis cardamines	Brassicales	Tropaeolaceae	Tropaeolum majus L.	Larvae	United Kingdom		Lafranchis et al. (2015)
101	Anthocharis damone	Brassicales	Brassicaceae	Isatis tinctoria L.	Proven	Greece, Italy, Scilly, Serbia		Balletto et al. (2023), Coutsis (1973a), Drndić et al. (2017), Jutzeler et al. (1998a), Lafranchis (2004), Lafranchis (2019), Nardelli (1987), Tolman and Bernhard (1994), Villa et al. (2009)
101	Anthocharis damone	Brassicales	Brassicaceae	Isatis tomentella Boiss. & Balansa	Larvae	Greece		Lafranchis (2019)
102	Anthocharis gruneri	Brassicales	Brassicaceae	Aethionema saxatile (L.) W.T.Aiton	Larvae	Greece		Coutsis (1976), Lafranchis (2004)
102	Anthocharis gruneri	Brassicales	Brassicaceae	Sisymbrium L.	Claim only	North Caucasus		Ilyina and Morgun (2010)
103	Zegris meridionalis	Brassicales	Brassicaceae	Hirschfeldia incana (L.) Lagr.-Foss.	Proven	Iberian Peninsula, Spain		Back (2012), García-Barros et al. (2013), Montagud and García-Alamá (2007), Obregón and Prunier (2014)
103	Zegris meridionalis	Brassicales	Brassicaceae	Rapistrum rugosum (L.) All.	Claim only	Iberian Peninsula		García-Barros et al. (2013)
103	Zegris meridionalis	Brassicales	Brassicaceae	Sisymbrium austriacum Jacq.	Claim only	Iberian Peninsula		García-Barros et al. (2013)
104	Zegris eupheme	Brassicales	Brassicaceae	Isatis Tourn. ex L.	Claim only	North Caucasus		Ilyina and Morgun (2010)
104	Zegris eupheme	Brassicales	Brassicaceae	Sisymbrium L.	Claim only	North Caucasus		Ilyina and Morgun (2010)
106	Euchloe eversi	Brassicales	Brassicaceae	Descurainia bourgaeana (E.Fourn.) Webb ex O.E.Schulz	Larvae	Canary Islands		Acosta Fernández (2008), Wiemers (1995a)
106	Euchloe eversi	Brassicales	Brassicaceae	Erysimum scoparium var. scoparium	Claim only	Canary Islands		Acosta Fernández (2008)
107	Euchloe grancanariensis	Brassicales	Brassicaceae	Hirschfeldia incana (L.) Lagr.-Foss.	Proven	Canary Islands		Acosta-Fernández (2010), Acosta Fernández (2008)
108	Euchloe hesperidum	Brassicales	Brassicaceae	Carrichtera annua (L.) DC.	Larvae	Canary Islands		Acosta Fernández (2008), Owen and Wiemers (1992)
108	Euchloe hesperidum	Brassicales	Brassicaceae	Descurainia bourgaeana (E.Fourn.) Webb ex O.E.Schulz	Proven	Canary Islands		Back (2001b)
108	Euchloe hesperidum	Brassicales	Brassicaceae	Hirschfeldia incana (L.) Lagr.-Foss.	Proven	Canary Islands		Acosta Fernández (2008), Back (2001b), Tennent et al. (2004)
108	Euchloe hesperidum	Brassicales	Brassicaceae	Sisymbrium erysimoides Desf.	Proven	Canary Islands		Acosta-Fernández (2010), Acosta Fernández (2008), Owen and Wiemers (1992), Tennent et al. (2004)
108	Euchloe hesperidum	Brassicales	Brassicaceae	Sisymbrium irio L.	Breeding only	Canary Islands		Acosta-Fernández (2010)
109	Euchloe belemia	Brassicales	Brassicaceae	Biscutella L.	Larvae	Malta, Spain		Valletta (1972), Walker (1890)
109	Euchloe belemia	Brassicales	Brassicaceae	Diplotaxis DC.	Claim only	Iberian Peninsula		García-Barros et al. (2013)
109	Euchloe belemia	Brassicales	Brassicaceae	Diplotaxis siifolia Kunze	Larvae	Spain		Huertas Dionisio (1986)
109	Euchloe belemia	Brassicales	Brassicaceae	Eruca Mill.	Claim only	Spain		Obregón and Prunier (2014)
109	Euchloe belemia	Brassicales	Brassicaceae	Erucastrum (DC.) C.Presl	Claim only	Iberian Peninsula		García-Barros et al. (2013)
109	Euchloe belemia	Brassicales	Brassicaceae	Hirschfeldia incana (L.) Lagr.-Foss.	Claim only	Spain		Obregón and Prunier (2014)
109	Euchloe belemia	Brassicales	Brassicaceae	Moricandia moricandioides (Boiss.) Heywood	Claim only	Spain		Obregón and Prunier (2014)
109	Euchloe belemia	Brassicales	Brassicaceae	Raphanus raphanistrum L.	Claim only	Spain		Obregón and Prunier (2014)
109	Euchloe belemia	Brassicales	Brassicaceae	Rapistrum rugosum (L.) All.	Larvae	Spain		Huertas Dionisio (1986)
109	Euchloe belemia	Brassicales	Brassicaceae	Sinapis L.	Larvae	Malta, Spain		Obregón and Prunier (2014), Valletta (1972)
109	Euchloe belemia	Brassicales	Brassicaceae	Sisymbrium L.	Claim only	Iberian Peninsula		García-Barros et al. (2013)
110	Euchloe ausonia	Brassicales	Brassicaceae	Biscutella laevigata L.	Proven	Italy		Casini (1996)
110	Euchloe ausonia	Brassicales	Brassicaceae	Biscutella mollis Loisel.	Claim only	Italy		Balletto et al. (2023), Villa et al. (2009)
110	Euchloe ausonia	Brassicales	Brassicaceae	Bunias erucago L.	Proven	Croatia, Greece		Lafranchis (2004), Lorkovic (1965)
110	Euchloe ausonia	Brassicales	Brassicaceae	Eruca vesicaria (L.) Cav.	Claim only	Greece		Lafranchis (2019)
110	Euchloe ausonia	Brassicales	Brassicaceae	Erucaria hispanica (L.) Druce	Claim only	Cyprus		John and Makris (2022)
110	Euchloe ausonia	Brassicales	Brassicaceae	Erysimum Tourn. ex L.	Claim only	North Caucasus		Ilyina and Morgun (2010)
110	Euchloe ausonia	Brassicales	Brassicaceae	Hirschfeldia incana (L.) Lagr.-Foss.	Claim only	Cyprus, Greece		John and Makris (2022), Lafranchis (2019)
110	Euchloe ausonia	Brassicales	Brassicaceae	Iberis Dill. ex L.	Claim only	North Caucasus		Ilyina and Morgun (2010)
110	Euchloe ausonia	Brassicales	Brassicaceae	Isatis tinctoria L.	Proven	Croatia, Greece, Italy, Scilly		Balletto et al. (2023), Jutzeler et al. (1998a), Lorkovic (1965), Lorković (2009), Nardelli (1987), Tolman and Bernhard (1994), Villa et al. (2009)
110	Euchloe ausonia	Brassicales	Brassicaceae	Isatis Tourn. ex L.	Claim only	Greece, North Caucasus		Coutsis (1972a), Ilyina and Morgun (2010)
110	Euchloe ausonia	Brassicales	Brassicaceae	Lepidium L.	Eggs	South European Russia		Morgun (2003)
110	Euchloe ausonia	Brassicales	Brassicaceae	Raphanus raphanistrum L.	Claim only	Greece		Lafranchis (2004)
110	Euchloe ausonia	Brassicales	Brassicaceae	Rapistrum rugosum (L.) All.	Claim only	Cyprus, Greece, Italy		Balletto et al. (2023), John and Makris (2022), Lafranchis (2019), Villa et al. (2009)
110	Euchloe ausonia	Brassicales	Brassicaceae	Rhamphospermum arvense (L.) Andrz. ex Besser	Claim only	Cyprus, Italy, Serbia, South European Russia		John and Makris (2022), Morgun (2003), Popović and Đurić (2012), Villa et al. (2009)
110	Euchloe ausonia	Brassicales	Brassicaceae	Rhamphospermum nigrum (L.) Al-Shehbaz	Larvae	Crete, Greece		Dennis (1995), Lafranchis (2004)
110	Euchloe ausonia	Brassicales	Brassicaceae	Sinapis alba L.	Claim only	Cyprus, Greece		John and Makris (2022), Lafranchis (2004)
110	Euchloe ausonia	Brassicales	Brassicaceae	Sisymbrium L.	Claim only	North Caucasus		Ilyina and Morgun (2010)
110	Euchloe ausonia	Brassicales	Brassicaceae	Sisymbrium officinale (L.) Scop.	Claim only	Greece		Lafranchis (2004)
110	Euchloe ausonia	Brassicales	Brassicaceae	Sisymbrium orientale L.	Claim only	Greece		Lafranchis (2019)
110	Euchloe ausonia	Brassicales	Brassicaceae	Turritis glabra L.	Claim only	Greece		Lafranchis (2004)
111	Euchloe simplonia	Brassicales	Brassicaceae	Arabis sagittata (Bertol.) DC.	Claim only	Italy		Villa et al. (2009)
111	Euchloe simplonia	Brassicales	Brassicaceae	Barbarea vulgaris W.T.Aiton	Claim only	Italy		Villa et al. (2009)
111	Euchloe simplonia	Brassicales	Brassicaceae	Biscutella L.	Larvae	France, Iberian Peninsula		García-Barros et al. (2013), Nel (1991)
111	Euchloe simplonia	Brassicales	Brassicaceae	Biscutella laevigata L.	Larvae	France, Italy, Switzerland		Back (1990), Hellmann and Bertaccini (2004), Lafranchis et al. (2015), LSPN (1987), Villa et al. (2009), Ziegler (1989)
111	Euchloe simplonia	Brassicales	Brassicaceae	Descurainia tanacetifolia (L.) Prantl	Larvae	France		Lafranchis et al. (2015)
111	Euchloe simplonia	Brassicales	Brassicaceae	Diplotaxis tenuifolia (L.) DC.	Breeding only	France		Nel (1991)
111	Euchloe simplonia	Brassicales	Brassicaceae	Erucastrum (DC.) C.Presl	Claim only	Iberian Peninsula		García-Barros et al. (2013)
111	Euchloe simplonia	Brassicales	Brassicaceae	Erucastrum nasturtiifolium (Poir.) O.E.Schulz	Larvae	Andorra, France, Switzerland		Lafranchis et al. (2015), LSPN (1987), Ziegler (1989)
111	Euchloe simplonia	Brassicales	Brassicaceae	Iberis Dill. ex L.	Claim only	Iberian Peninsula		García-Barros et al. (2013)
111	Euchloe simplonia	Brassicales	Brassicaceae	Isatis tinctoria L.	Larvae	France		Lafranchis et al. (2015)
111	Euchloe simplonia	Brassicales	Brassicaceae	Rhamphospermum arvense (L.) Andrz. ex Besser	Larvae	Italy		Lafranchis et al. (2015)
111	Euchloe simplonia	Brassicales	Brassicaceae	Sisymbrium austriacum Jacq.	Larvae	France		Lafranchis et al. (2015)
111	Euchloe simplonia	Brassicales	Brassicaceae	Sisymbrium L.	Claim only	Iberian Peninsula		García-Barros et al. (2013)
112	Euchloe insularis	Brassicales	Brassicaceae	Diplotaxis DC.	Claim only	Sardinia		Balletto et al. (2023)
112	Euchloe insularis	Brassicales	Brassicaceae	Hirschfeldia incana (L.) Lagr.-Foss.	Larvae	Corsica		Lafranchis et al. (2015)
112	Euchloe insularis	Brassicales	Brassicaceae	Isatis tinctoria L.	Larvae	Corsica		Lafranchis et al. (2015)
112	Euchloe insularis	Brassicales	Brassicaceae	Raphanus raphanistrum L.	Claim only	Sardinia		Balletto et al. (2023), Villa et al. (2009)
112	Euchloe insularis	Brassicales	Brassicaceae	Sisymbrium officinale (L.) Scop.	Larvae	Corsica, Sardinia		Balletto et al. (2023), Lafranchis et al. (2015), Villa et al. (2009)
113	Euchloe crameri	Brassicales	Brassicaceae	Arabis L.	Mistake	Belgium		de Tré (1987)
113	Euchloe crameri	Brassicales	Brassicaceae	Biscutella auriculata L.	Larvae	Iberian Peninsula, Spain		García-Barros et al. (2013), Templado (1981)
113	Euchloe crameri	Brassicales	Brassicaceae	Biscutella coronopifolia L.	Larvae	France		Lafranchis et al. (2015)
113	Euchloe crameri	Brassicales	Brassicaceae	Biscutella L.	Proven	France		Descimon (1991), Nel (1991)
113	Euchloe crameri	Brassicales	Brassicaceae	Biscutella laevigata L.	Proven	France, Italy, Spain		Back (1990), Balletto et al. (2023), Lafranchis (2020), Lafranchis et al. (2015), Lorkovic (1965)
113	Euchloe crameri	Brassicales	Brassicaceae	Biscutella valentina (Loefl. ex L.) Heywood	Claim only	Iberian Peninsula		García-Barros et al. (2013)
113	Euchloe crameri	Brassicales	Brassicaceae	Brassica barrelieri (L.) Janka	Claim only	Spain		Obregón and Prunier (2014)
113	Euchloe crameri	Brassicales	Brassicaceae	Brassica fruticulosa Cirillo	Claim only	Iberian Peninsula		García-Barros et al. (2013)
113	Euchloe crameri	Brassicales	Brassicaceae	Brassica oleracea L.	Claim only	Spain		Lafranchis (2020)
113	Euchloe crameri	Brassicales	Brassicaceae	Bunias erucago L.	Larvae	Spain		Lafranchis (2020), Lafranchis et al. (2015)
113	Euchloe crameri	Brassicales	Brassicaceae	Coincya monensis subsp. cheiranthos (Vill.) C.Aedo Pérez, Leadlay & Muñoz Garm.	Larvae	France		Lafranchis et al. (2015)
113	Euchloe crameri	Brassicales	Brassicaceae	Diplotaxis DC.	Proven	France		Descimon (1991)
113	Euchloe crameri	Brassicales	Brassicaceae	Diplotaxis tenuifolia (L.) DC.	Larvae	France		Lafranchis et al. (2015)
113	Euchloe crameri	Brassicales	Brassicaceae	Diplotaxis virgata (Cav.) DC.	Claim only	Iberian Peninsula, Spain		García-Barros et al. (2013), Templado (1981)
113	Euchloe crameri	Brassicales	Brassicaceae	Hirschfeldia incana (L.) Lagr.-Foss.	Larvae	France, Iberian Peninsula, Spain		García-Barros et al. (2013), Lafranchis (2020), Lafranchis et al. (2015), Obregón and Prunier (2014), Templado (1981)
113	Euchloe crameri	Brassicales	Brassicaceae	Iberis Dill. ex L.	Mistake	Belgium		de Tré (1987)
113	Euchloe crameri	Brassicales	Brassicaceae	Iberis pinnata L.	Larvae	France		Lafranchis et al. (2015)
113	Euchloe crameri	Brassicales	Brassicaceae	Iberis saxatilis L.	Larvae	France		Lafranchis et al. (2015)
113	Euchloe crameri	Brassicales	Brassicaceae	Isatis tinctoria L.	Proven	France		Descimon (1991), Lafranchis et al. (2015), Nel (1991)
113	Euchloe crameri	Brassicales	Brassicaceae	Moricandia moricandioides (Boiss.) Heywood	Larvae	Spain		Lafranchis et al. (2015), Obregón and Prunier (2014)
113	Euchloe crameri	Brassicales	Brassicaceae	Raphanus raphanistrum L.	Larvae	Iberian Peninsula, Italy, Spain		Balletto et al. (2023), García-Barros et al. (2013), Lafranchis et al. (2015), Obregón and Prunier (2014)
113	Euchloe crameri	Brassicales	Brassicaceae	Raphanus raphanistrum subsp. landra (Moretti ex DC.) Bonnier & Layens	Larvae	Italy, Spain		Lafranchis (2020), Lafranchis et al. (2015)
113	Euchloe crameri	Brassicales	Brassicaceae	Rapistrum rugosum (L.) All.	Larvae	Italy, Spain		Huertas Dionisio (1986), Villa et al. (2009)
113	Euchloe crameri	Brassicales	Brassicaceae	Rhamphospermum arvense (L.) Andrz. ex Besser	Larvae	France, Italy		Lafranchis et al. (2015), Villa et al. (2009)
113	Euchloe crameri	Brassicales	Brassicaceae	Rhamphospermum nigrum (L.) Al-Shehbaz	Larvae	Iberian Peninsula, Spain		García-Barros et al. (2013), Huertas Dionisio (1986)
113	Euchloe crameri	Brassicales	Brassicaceae	Sinapis alba L.	Larvae	France, Spain		Lafranchis (2020), Lafranchis et al. (2015)
113	Euchloe crameri	Brassicales	Brassicaceae	Sinapis L.	Proven	France, Spain		Descimon (1991), Obregón and Prunier (2014)
113	Euchloe crameri	Brassicales	Brassicaceae	Sisymbrium austriacum Jacq.	Claim only	Iberian Peninsula		García-Barros et al. (2013)
113	Euchloe crameri	Brassicales	Brassicaceae	Sisymbrium irio L.	Claim only	Iberian Peninsula		García-Barros et al. (2013)
113	Euchloe crameri	Brassicales	Brassicaceae	Sisymbrium L.	Proven	Belgium, France		de Tré (1987), Descimon (1991)
113	Euchloe crameri	Brassicales	Brassicaceae	Sisymbrium officinale (L.) Scop.	Claim only	Iberian Peninsula		García-Barros et al. (2013)
114	Aporia crataegi	Cornales	Cornaceae	Cornus sanguinea L.	Larvae	Germany		Ebert and Rennwald (1991a), Lafranchis et al. (2015)
114	Aporia crataegi	Fagales	Betulaceae	Betula L.	Mistake	Finland		Marttila et al. (1991)
114	Aporia crataegi	Fagales	Fagaceae	Quercus L.	Mistake	Belgium		de Tré (1987)
114	Aporia crataegi	Rosales	Rhamnaceae	Frangula alnus Mill.	Larvae	Germany		Ebert and Rennwald (1991a), Lafranchis et al. (2015)
114	Aporia crataegi	Rosales	Rosaceae	Amelanchier ovalis Medik.	Larvae	France, Italy		Balletto et al. (2023), Lafranchis et al. (2015)
114	Aporia crataegi	Rosales	Rosaceae	Aria edulis (Willd.) M.Roem.	Larvae	France, Switzerland		Lafranchis et al. (2015), LSPN (1987)
114	Aporia crataegi	Rosales	Rosaceae	Cormus domestica (L.) Spach	Larvae	France		Lafranchis et al. (2015)
114	Aporia crataegi	Rosales	Rosaceae	Cotoneaster integerrimus Medik.	Eggs	Nordic, Sweden		Eliasson et al. (2005), Wiklund (1984)
114	Aporia crataegi	Rosales	Rosaceae	Cotoneaster Medik.	Larvae	France		Lafranchis et al. (2015)
114	Aporia crataegi	Rosales	Rosaceae	Crataegus azarolus L.	Larvae	Cyprus		John and Makris (2022), Lafranchis et al. (2015)
114	Aporia crataegi	Rosales	Rosaceae	Crataegus L.	Larvae	Andorra, Austria, Croatia, Denmark, Finland, Germany, Hungary, North Caucasus, Norway, Poland, Spain, United Kingdom		Aarvik et al. (2009), Asher et al. (2001), Buszko and Masłowski (1993), Crozier (1999), Ebert and Rennwald (1991a), Embacher (1996), Gozmány (1968), Ilyina and Morgun (2010), Lorković (2009), Marttila et al. (1991), Perez de Gregorio (2008), Reinhardt et al. (2020), Richert and Brauner (2018), Scorer (1913), Stoltze (1996)
114	Aporia crataegi	Rosales	Rosaceae	Crataegus laevigata (Poir.) DC.	Larvae	Belgium, France, Nordic, northwest Europe, Spain, United Kingdom		Bink (1992), de Tré (1987), Eliasson et al. (2005), Lafranchis et al. (2015)
114	Aporia crataegi	Rosales	Rosaceae	Crataegus monogyna Jacq.	Larvae	Belgium, Bulgaria, European part of Turkey, France, Germany, Greece, Iberian Peninsula, Italy, Nordic, North Caucasus, northwest Europe, Poland, Serbia, Slovenia, Spain, United Kingdom		Abadjiev (1992), Balletto et al. (2023), Barrett (1893), Bink (1992), Carlsson AND Elmqvist (2013), de Tré (1987), Ebert and Rennwald (1991a), Eliasson et al. (2005), Frohawk (1924a), García-Barros et al. (2013), Jugovic and Kržič (2019), Jugovic et al. (2017), Klimczuk (2011), Lafranchis (2004), Lafranchis et al. (2015), Mamedova (2014), Merrill et aol. (2008), Montagud and García-Alamá (2007), …
114	Aporia crataegi	Rosales	Rosaceae	Crataegus orientalis subsp. orientalis	Larvae	Greece		Lafranchis et al. (2015)
114	Aporia crataegi	Rosales	Rosaceae	Crataegus pycnoloba Boiss. & Heldr.	Larvae	Greece		Lafranchis (2004), Lafranchis et al. (2015)
114	Aporia crataegi	Rosales	Rosaceae	Crataegus rhipidophylla Gand.	Larvae	Greece		Lafranchis (2019)
114	Aporia crataegi	Rosales	Rosaceae	Crataegus rhipidophylla var. rhipidophylla	Claim only	South European Russia		Kuznetsov (2009), Morgun (2003)
114	Aporia crataegi	Rosales	Rosaceae	Hedlundia hybrida (L.) Sennikov & Kurtto	Claim only	Finland		Marttila et al. (1991)
114	Aporia crataegi	Rosales	Rosaceae	Malus domestica (Suckow) Borkh.	Larvae	Denmark, Finland, Germany, Iberian Peninsula, North Caucasus, Serbia, South European Russia, Spain		Ebert and Rennwald (1991a), García-Barros et al. (2013), Lafranchis et al. (2015), Mamedova (2014), Marttila et al. (1991), Morgun (2003), Richert and Brauner (2018), Stoltze (1996), Vladimir et al. (2019)
114	Aporia crataegi	Rosales	Rosaceae	Malus Mill.	Larvae	Lithuania, Poland		Kazlauskas (1984), Klimczuk (2011), Warecki (2011)
114	Aporia crataegi	Rosales	Rosaceae	Malus sylvestris (L.) Mill.	Claim only	Nordic		Eliasson et al. (2005)
114	Aporia crataegi	Rosales	Rosaceae	Prunus × syriaca Borkh.	Larvae	Germany, Poland		Ebert and Rennwald (1991a), Klimczuk (2011)
114	Aporia crataegi	Rosales	Rosaceae	Prunus amygdalus Batsch	Larvae	Cyprus, France, Greece		John and Makris (2022), Lafranchis (2019), Lafranchis et al. (2015)
114	Aporia crataegi	Rosales	Rosaceae	Prunus armeniaca L.	Larvae	South European Russia	Spain	Lafranchis et al. (2015), Morgun (2003)
114	Aporia crataegi	Rosales	Rosaceae	Prunus avium (L.) L.	Larvae	Austria, Germany		Ebert and Rennwald (1991a), Embacher (1996), Lafranchis et al. (2015)
114	Aporia crataegi	Rosales	Rosaceae	Prunus cerasifera Ehrh.	Larvae	northwest Europe, Serbia		Bink (1992), Vladimir et al. (2019)
114	Aporia crataegi	Rosales	Rosaceae	Prunus cerasus L.	Claim only	South European Russia		Morgun (2003)
114	Aporia crataegi	Rosales	Rosaceae	Prunus cocomilia Ten.	Larvae	Greece		Lafranchis (2004), Lafranchis et al. (2015)
114	Aporia crataegi	Rosales	Rosaceae	Prunus domestica L.	Larvae	Belgium, Croatia, Germany, Iberian Peninsula, Nordic, northwest Europe, South European Russia, Spain	Denmark	Bink (1992), de Tré (1987), Ebert and Rennwald (1991a), Eliasson et al. (2005), García-Barros et al. (2013), Kuznetsov (2009), Lafranchis et al. (2015), Lorković (2009), Richert and Brauner (2018), Stoltze (1996)
114	Aporia crataegi	Rosales	Rosaceae	Prunus insititia L.	Larvae	France, northwest Europe		Bink (1992), Lafranchis et al. (2015)
114	Aporia crataegi	Rosales	Rosaceae	Prunus L.	Claim only	Germany, North Caucasus, Switzerland, United Kingdom		LSPN (1987), Mamedova (2014), Richert and Brauner (2018), Scorer (1913)
114	Aporia crataegi	Rosales	Rosaceae	Prunus mahaleb L.	Larvae	France, Nordic, northwest Europe, Slovenia		Bink (1992), Eliasson et al. (2005), Jugovic and Kržič (2019), Jugovic et al. (2017), Lafranchis et al. (2015)
114	Aporia crataegi	Rosales	Rosaceae	Prunus padus L.	Claim only	Austria, Finland, Germany, Lithuania, South European Russia		Embacher (1996), Kazlauskas (1984), Marttila et al. (1991), Morgun (2003), Richert and Brauner (2018)
114	Aporia crataegi	Rosales	Rosaceae	Prunus persica (L.) Batsch	Larvae	South European Russia	Croatia, Spain	Lafranchis et al. (2015), Lorković (2009), Morgun (2003)
114	Aporia crataegi	Rosales	Rosaceae	Prunus spinosa L.	Larvae	Andorra, Austria, Belgium, Bulgaria, Croatia, Denmark, Finland, France, Germany, Greece, Iberian Peninsula, Italy, Nordic, North Caucasus, northwest Europe, Poland, Serbia, Slovenia, Spain, Switzerland, United Kingdom		Abadjiev (1992), Asher et al. (2001), Balletto et al. (2023), Barrett (1893), Bink (1992), Buszko and Masłowski (1993), Crozier (1999), de Tré (1987), Ebert and Rennwald (1991a), Eliasson et al. (2005), Frohawk (1924a), García-Barros et al. (2013), Ilyina and Morgun (2010), Jugovic et al. (2017), Lafranchis (2004), Lafranchis et al. (2015), Lorković (2009), LSPN (1987), Mamedova (2014), Marttila …
114	Aporia crataegi	Rosales	Rosaceae	Prunus webbii (Spach) Fritsch	Larvae	Greece		Lafranchis (2004), Lafranchis et al. (2015)
114	Aporia crataegi	Rosales	Rosaceae	Pyrus communis L.	Larvae	Denmark, European part of Turkey, Germany, Italy, Serbia, South European Russia		Balletto et al. (2023), Carlsson AND Elmqvist (2013), Ebert and Rennwald (1991a), Lafranchis et al. (2015), Morgun (2003), Richert and Brauner (2018), Stoltze (1996), Vladimir et al. (2019)
114	Aporia crataegi	Rosales	Rosaceae	Pyrus communis subsp. communis	Claim only	Italy		Villa et al. (2009)
114	Aporia crataegi	Rosales	Rosaceae	Pyrus L.	Larvae	Lithuania, Poland		Kazlauskas (1984), Klimczuk (2011), Warecki (2011)
114	Aporia crataegi	Rosales	Rosaceae	Pyrus spinosa Forssk.	Larvae	France, Greece		Lafranchis (2004), Lafranchis et al. (2015)
114	Aporia crataegi	Rosales	Rosaceae	Rosa canina L.	Claim only	Italy		Villa et al. (2009)
114	Aporia crataegi	Rosales	Rosaceae	Rosa L.	Larvae	Germany, Iberian Peninsula, Slovenia		Ebert and Rennwald (1991a), García-Barros et al. (2013), Jugovic et al. (2017), Richert and Brauner (2018)
114	Aporia crataegi	Rosales	Rosaceae	Scandosorbus intermedia (Ehrh.) Sennikov	Claim only	Finland		Marttila et al. (1991)
114	Aporia crataegi	Rosales	Rosaceae	Sorbus aucuparia L.	Larvae	Belgium, Denmark, Finland, Germany, Nordic, northwest Europe, Norway, Poland, Serbia, Sweden, Switzerland		Aarvik et al. (2009), Bink (1992), Buszko and Masłowski (1993), Ebert and Rennwald (1991a), Eliasson et al. (2005), Klimczuk (2011), Kruys (1991), Lafranchis et al. (2015), LSPN (1987), Marttila et al. (1991), Reinhardt et al. (2020), Richert and Brauner (2018), Stoltze (1996), Vladimir et al. (2019), Warecki (2011), Wiklund (1984)
114	Aporia crataegi	Rosales	Rosaceae	Sorbus L.	Claim only	Belgium, Lithuania		de Tré (1987), Kazlauskas (1984)
114	Aporia crataegi	Rosales	Rosaceae	Spiraea L.	Claim only	Belgium		de Tré (1987)
114	Aporia crataegi	Saxifragales	Grossulariaceae	Ribes uva-crispa L.	Larvae	Germany		Ebert and Rennwald (1991a), Lafranchis et al. (2015)
115	Pontia chloridice	Brassicales	Cleomaceae	Cleome iberica DC.	Larvae	Cyprus		John and Makris (2022), John et al. (2013a)
115	Pontia chloridice	Brassicales	Cleomaceae	Cleome ornithopodioides L.	Proven	Bulgaria, Cyprus, Greece, North Macedonia		Abadjiev (1994a), Franeta et al. (2012), John and Makris (2022), John et al. (2008), Tolman (1992b)
116	Pontia callidice	Brassicales	Brassicaceae	Arabis alpina L.	Larvae	France		Lafranchis et al. (2015)
116	Pontia callidice	Brassicales	Brassicaceae	Arabis caerulea All.	Larvae	France		Lafranchis et al. (2015)
116	Pontia callidice	Brassicales	Brassicaceae	Cardamine bellidifolia L.	Claim only	Iberian Peninsula		García-Barros et al. (2013)
116	Pontia callidice	Brassicales	Brassicaceae	Cardamine bellidifolia subsp. alpina (Willd.) Jaer	Larvae	Austria, Switzerland		Embacher (1996), Lafranchis et al. (2015), LSPN (1987)
116	Pontia callidice	Brassicales	Brassicaceae	Cardamine resedifolia L.	Larvae	France, Italy, Switzerland		Balletto et al. (2023), Lafranchis et al. (2015), Villa et al. (2009)
116	Pontia callidice	Brassicales	Brassicaceae	Erysimum jugicola Jord.	Claim only	Italy		Balletto et al. (2023), Villa et al. (2009)
116	Pontia callidice	Brassicales	Brassicaceae	Erysimum ochroleucum (Haller f. ex Schleich.) DC.	Larvae	France		Lafranchis et al. (2015)
116	Pontia callidice	Brassicales	Brassicaceae	Erysimum sylvestre (Crantz) Scop.	Claim only		Iberian Peninsula	García-Barros et al. (2013)
116	Pontia callidice	Brassicales	Brassicaceae	Hornungia alpina (L.) O.Appel	Larvae	France, Germany, Italy, Switzerland		Balletto et al. (2023), Lafranchis et al. (2015), LSPN (1987), Reinhardt et al. (2020), Seizmair and Fischer (2012), Villa et al. (2009)
116	Pontia callidice	Brassicales	Brassicaceae	Murbeckiella pinnatifida (Lam.) Rothm.	Eggs	France		Gándara et al. (2011)
116	Pontia callidice	Brassicales	Resedaceae	Reseda glauca L.	Claim only	Iberian Peninsula		García-Barros et al. (2013)
117	Pontia edusa	Brassicales	Brassicaceae	Alliaria petiolata (M.Bieb.) Cavara & Grande	Claim only	Germany		Reinhardt et al. (2020)
117	Pontia edusa	Brassicales	Brassicaceae	Alyssum L.	Claim only	Belgium, Hungary, Lithuania, Poland, Switzerland		Buszko and Masłowski (1993), de Tré (1987), Gozmány (1968), Kazlauskas (1984), LSPN (1987), Warecki (2011)
117	Pontia edusa	Brassicales	Brassicaceae	Arabidopsis thaliana (L.) Heynh.	Claim only	Germany		Richert and Brauner (2018)
117	Pontia edusa	Brassicales	Brassicaceae	Arabis L.	Claim only	Austria, Belgium		de Tré (1987), Embacher (1996)
117	Pontia edusa	Brassicales	Brassicaceae	Berteroa incana (L.) DC.	Larvae	Bulgaria, Germany		Lafranchis (2019), Reinhardt et al. (2020), Richert and Brauner (2018)
117	Pontia edusa	Brassicales	Brassicaceae	Berteroa obliqua (Sm.) DC.	Claim only	Greece		Lafranchis (2019)
117	Pontia edusa	Brassicales	Brassicaceae	Brassica L.	Claim only	North Caucasus		Mamedova (2014)
117	Pontia edusa	Brassicales	Brassicaceae	Brassica napus L.	Eggs	Germany	Denmark	Richert and Brauner (2018), Stoltze (1996)
117	Pontia edusa	Brassicales	Brassicaceae	Brassica oleracea L.	Claim only	South European Russia		Morgun (2003)
117	Pontia edusa	Brassicales	Brassicaceae	Brassica rapa L.	Claim only	Croatia		Lorković (2009)
117	Pontia edusa	Brassicales	Brassicaceae	Bunias erucago L.	Claim only	Greece		Lafranchis (2004)
117	Pontia edusa	Brassicales	Brassicaceae	Cakile maritima Scop.	Claim only	Denmark, Finland		Eliasson et al. (2005), Marttila et al. (1991), Stoltze (1996)
117	Pontia edusa	Brassicales	Brassicaceae	Cardamine L.	Claim only	Germany		Reinhardt et al. (2020)
117	Pontia edusa	Brassicales	Brassicaceae	Descurainia sophia (L.) Webb ex Prantl	Claim only	Germany		Richert and Brauner (2018)
117	Pontia edusa	Brassicales	Brassicaceae	Diplotaxis tenuifolia (L.) DC.	Larvae	Croatia, Germany, Italy, Malta		Balletto et al. (2023), Lorković (2009), Richert and Brauner (2018), Valletta (1972), Villa et al. (2009)
117	Pontia edusa	Brassicales	Brassicaceae	Erysimum cheiranthoides L.	Eggs	Germany		Richert and Brauner (2018)
117	Pontia edusa	Brassicales	Brassicaceae	Hirschfeldia incana (L.) Lagr.-Foss.	Claim only	Greece		Lafranchis (2019)
117	Pontia edusa	Brassicales	Brassicaceae	Lepidium campestre (L.) W.T.Aiton	Larvae	Germany		Lafranchis et al. (2015)
117	Pontia edusa	Brassicales	Brassicaceae	Lepidium draba L.	Claim only	Greece		Lafranchis (2004), Lafranchis (2019)
117	Pontia edusa	Brassicales	Brassicaceae	Lepidium graminifolium L.	Claim only	Greece		Lafranchis (2004)
117	Pontia edusa	Brassicales	Brassicaceae	Lepidium hirtum (L.) Sm.	Claim only	Greece		Lafranchis (2019)
117	Pontia edusa	Brassicales	Brassicaceae	Lepidium L.	Claim only	Croatia		Lorković (2009)
117	Pontia edusa	Brassicales	Brassicaceae	Lepidium latifolium L.	Claim only	Denmark		Eliasson et al. (2005)
117	Pontia edusa	Brassicales	Brassicaceae	Lepidium ruderale L.	Larvae	Germany		Lafranchis et al. (2015)
117	Pontia edusa	Brassicales	Brassicaceae	Pseudoturritis turrita (L.) Al-Shehbaz	Claim only	Germany		Richert and Brauner (2018)
117	Pontia edusa	Brassicales	Brassicaceae	Raphanus raphanistrum L.	Claim only	Germany		Reinhardt et al. (2020), Richert and Brauner (2018)
117	Pontia edusa	Brassicales	Brassicaceae	Rapistrum rugosum (L.) All.	Claim only	Greece		Lafranchis (2004)
117	Pontia edusa	Brassicales	Brassicaceae	Rhamphospermum arvense (L.) Andrz. ex Besser	Claim only	Germany, Italy, South European Russia		Morgun (2003), Reinhardt et al. (2020), Villa et al. (2009)
117	Pontia edusa	Brassicales	Brassicaceae	Rhamphospermum nigrum (L.) Al-Shehbaz	Claim only	Greece		Lafranchis (2004)
117	Pontia edusa	Brassicales	Brassicaceae	Rorippa palustris (L.) Besser	Claim only	Germany		Richert and Brauner (2018)
117	Pontia edusa	Brassicales	Brassicaceae	Sinapis L.	Claim only	Belgium, Hungary, North Caucasus, Switzerland		de Tré (1987), Gozmány (1968), LSPN (1987), Mamedova (2014)
117	Pontia edusa	Brassicales	Brassicaceae	Sisymbrium altissimum L.	Claim only	Germany		Richert and Brauner (2018)
117	Pontia edusa	Brassicales	Brassicaceae	Sisymbrium L.	Claim only	Belgium, Denmark, Finland, Hungary, Lithuania, North Caucasus, Norway, Poland, South European Russia		Aarvik et al. (2009), Buszko and Masłowski (1993), de Tré (1987), Eliasson et al. (2005), Gozmány (1968), Kazlauskas (1984), Mamedova (2014), Marttila et al. (1991), Morgun (2003), Stoltze (1996)
117	Pontia edusa	Brassicales	Brassicaceae	Sisymbrium officinale (L.) Scop.	Claim only	Greece, Italy, Poland		Balletto et al. (2023), Lafranchis (2004), Villa et al. (2009), Warecki (2011)
117	Pontia edusa	Brassicales	Brassicaceae	Sisymbrium orientale L.	Claim only	Greece		Lafranchis (2004)
117	Pontia edusa	Brassicales	Brassicaceae	Teesdalia nudicaulis (L.) W.T.Aiton	Eggs	Germany		Schulze (2015)
117	Pontia edusa	Brassicales	Brassicaceae	Thlaspi arvense L.	Claim only	Poland		Warecki (2011)
117	Pontia edusa	Brassicales	Brassicaceae	Turritis glabra L.	Claim only	Finland		Marttila et al. (1991)
117	Pontia edusa	Brassicales	Brassicaceae	Turritis Tourn. ex L.	Claim only	Hungary, Lithuania		Gozmány (1968), Kazlauskas (1984)
117	Pontia edusa	Brassicales	Resedaceae	Reseda alba L.	Larvae	Malta		Valletta (1972)
117	Pontia edusa	Brassicales	Resedaceae	Reseda lutea L.	Larvae	Austria, Germany, Greece, Hungary, Italy, Norway, Sweden		Aarvik et al. (2009), Balletto et al. (2023), Ebert and Rennwald (1991a), Eliasson et al. (2005), Embacher (1996), Gozmány (1968), Lafranchis (2004), Lafranchis et al. (2015), Richert and Brauner (2018), Villa et al. (2009), Wiklund (1984)
117	Pontia edusa	Brassicales	Resedaceae	Reseda luteola L.	Larvae	Germany		Lafranchis et al. (2015), Richert and Brauner (2018)
117	Pontia edusa	Brassicales	Resedaceae	Reseda Tourn. ex L.	Claim only	Belgium, Denmark, North Caucasus, Poland		Buszko and Masłowski (1993), de Tré (1987), Ilyina and Morgun (2010), Mamedova (2014), Stoltze (1996), Warecki (2011)
117	Pontia edusa	Fabales	Fabaceae	Lathyrus L.	Claim only	North Caucasus		Ilyina and Morgun (2010)
117	Pontia edusa	Fabales	Fabaceae	Trifolium Tourn. ex L.	Claim only	North Caucasus		Ilyina and Morgun (2010)
117	Pontia edusa	Fabales	Fabaceae	Vicia L.	Claim only	North Caucasus		Ilyina and Morgun (2010)
118	Pontia daplidice	Brassicales	Brassicaceae	Arabis hirsuta (L.) Scop.	Larvae	France		Lafranchis et al. (2015)
118	Pontia daplidice	Brassicales	Brassicaceae	Biscutella lyrata L.	Larvae	Spain		Walker (1890)
118	Pontia daplidice	Brassicales	Brassicaceae	Cakile maritima Scop.	Larvae	France, Iberian Peninsula		García-Barros et al. (2013), Lafranchis et al. (2015)
118	Pontia daplidice	Brassicales	Brassicaceae	Cardamine hirsuta L.	Larvae	France		Lafranchis et al. (2015)
118	Pontia daplidice	Brassicales	Brassicaceae	Descurainia sophia (L.) Webb ex Prantl	Larvae	United Kingdom		Lafranchis et al. (2015), Scorer (1913)
118	Pontia daplidice	Brassicales	Brassicaceae	Diplotaxis DC.	Claim only	Spain		Obregón and Prunier (2014)
118	Pontia daplidice	Brassicales	Brassicaceae	Diplotaxis erucoides (L.) DC.	Eggs	Iberian Peninsula, Spain		García-Barros et al. (2013), Lafranchis (2020)
118	Pontia daplidice	Brassicales	Brassicaceae	Diplotaxis tenuifolia (L.) DC.	Larvae	France, Netherlands		Lafranchis et al. (2015)
118	Pontia daplidice	Brassicales	Brassicaceae	Eruca Mill.	Claim only	Spain		Obregón and Prunier (2014)
118	Pontia daplidice	Brassicales	Brassicaceae	Eruca vesicaria (L.) Cav.	Larvae	Iberian Peninsula, Spain		García-Barros et al. (2013), Lafranchis et al. (2015)
118	Pontia daplidice	Brassicales	Brassicaceae	Erucaria hispanica (L.) Druce	Claim only	Cyprus		John and Makris (2022)
118	Pontia daplidice	Brassicales	Brassicaceae	Erucastrum gallicum (Willd.) O.E.Schulz	Larvae	Netherlands		Lafranchis et al. (2015)
118	Pontia daplidice	Brassicales	Brassicaceae	Erucastrum nasturtiifolium (Poir.) O.E.Schulz	Claim only	Iberian Peninsula		García-Barros et al. (2013)
118	Pontia daplidice	Brassicales	Brassicaceae	Hirschfeldia incana (L.) Lagr.-Foss.	Claim only	Cyprus, Spain		John and Makris (2022), Obregón and Prunier (2014)
118	Pontia daplidice	Brassicales	Brassicaceae	Iberis contracta Pers.	Claim only	Iberian Peninsula		García-Barros et al. (2013)
118	Pontia daplidice	Brassicales	Brassicaceae	Iberis contracta subsp. contracta	Larvae	Spain		Huertas Dionisio (1989)
118	Pontia daplidice	Brassicales	Brassicaceae	Lepidium draba L.	Claim only	Iberian Peninsula		García-Barros et al. (2013)
118	Pontia daplidice	Brassicales	Brassicaceae	Lepidium graminifolium L.	Larvae	Iberian Peninsula, Spain		García-Barros et al. (2013), Lafranchis (2020)
118	Pontia daplidice	Brassicales	Brassicaceae	Lobularia maritima (L.) Desv.	Claim only	Iberian Peninsula		García-Barros et al. (2013)
118	Pontia daplidice	Brassicales	Brassicaceae	Marcus-kochia littorea (L.) Al-Shehbaz	Larvae	Spain		Huertas Dionisio (1989)
118	Pontia daplidice	Brassicales	Brassicaceae	Moricandia DC.	Claim only	Spain		Obregón and Prunier (2014)
118	Pontia daplidice	Brassicales	Brassicaceae	Noccaea perfoliata (L.) Al-Shehbaz	Larvae	France		Lafranchis et al. (2015)
118	Pontia daplidice	Brassicales	Brassicaceae	Raphanus raphanistrum L.	Larvae	United Kingdom		Asher et al. (2001), Lafranchis et al. (2015)
118	Pontia daplidice	Brassicales	Brassicaceae	Raphanus raphanistrum subsp. landra (Moretti ex DC.) Bonnier & Layens	Proven	United Kingdom		Kettlewell (1946)
118	Pontia daplidice	Brassicales	Brassicaceae	Rapistrum rugosum (L.) All.	Larvae	Cyprus, France		John and Makris (2022), Lafranchis et al. (2015)
118	Pontia daplidice	Brassicales	Brassicaceae	Rhamphospermum arvense (L.) Andrz. ex Besser	Claim only	Cyprus		John and Makris (2022)
118	Pontia daplidice	Brassicales	Brassicaceae	Sinapis alba L.	Larvae	Cyprus, France		John and Makris (2022), Lafranchis et al. (2015)
118	Pontia daplidice	Brassicales	Brassicaceae	Sinapis L.	Claim only	Spain		Obregón and Prunier (2014)
118	Pontia daplidice	Brassicales	Brassicaceae	Sisymbrium irio L.	Claim only	Iberian Peninsula		García-Barros et al. (2013)
118	Pontia daplidice	Brassicales	Brassicaceae	Sisymbrium L.	Claim only	Cyprus		John and Makris (2022)
118	Pontia daplidice	Brassicales	Brassicaceae	Sisymbrium officinale (L.) Scop.	Proven	Iberian Peninsula, United Kingdom		Asher et al. (2001), García-Barros et al. (2013), Kettlewell (1945), Kettlewell (1946)
118	Pontia daplidice	Brassicales	Brassicaceae	Thlaspi arvense L.	Larvae	Europe		Lafranchis et al. (2015)
118	Pontia daplidice	Brassicales	Cleomaceae	Cleome iberica DC.	Larvae	Cyprus		John and Makris (2022), John et al. (2013)
118	Pontia daplidice	Brassicales	Cleomaceae	Cleome ornithopodioides L.	Larvae	Cyprus		John and Makris (2022), John et al. (2008)
118	Pontia daplidice	Brassicales	Resedaceae	Reseda lutea L.	Proven	Cyprus, France, Spain, United Kingdom		Asher et al. (2001), Frohawk (1924a), John and Makris (2022), Kettlewell (1946), Lafranchis et al. (2015), Obregón and Prunier (2014), Scorer (1913)
118	Pontia daplidice	Brassicales	Resedaceae	Reseda luteola L.	Larvae	Spain, United Kingdom		Lafranchis et al. (2015), Scorer (1913)
118	Pontia daplidice	Brassicales	Resedaceae	Reseda odorata L.	Larvae	Spain	United Kingdom	Frohawk (1924a), Lafranchis et al. (2015), Scorer (1913)
118	Pontia daplidice	Brassicales	Resedaceae	Reseda phyteuma L.	Larvae	France, Spain		Lafranchis (2020), Lafranchis et al. (2015)
118	Pontia daplidice	Brassicales	Resedaceae	Reseda Tourn. ex L.	Larvae	Canary Islands, Italy, Netherlands, Spain		Balletto et al. (2023), Bos et al. (2006a), Huertas Dionisio (1989), Obregón and Prunier (2014), Owen et al. (1988a), Retzlaff (1986), Villa et al. (2009)
118	Pontia daplidice	Brassicales	Resedaceae	Sesamoides purpurascens (L.) G.López	Larvae	France		Lafranchis et al. (2015)
118	Pontia daplidice	Brassicales	Resedaceae	Sesamoides spathulifolia (Revelière ex Boreau) Rothm.	Larvae		France	Lafranchis et al. (2015)
119	Pieris brassicae	Asparagales	Amaryllidaceae	Allium oleraceum L.	Mistake	Germany		Reinhardt et al. (2020)
119	Pieris brassicae	Brassicales	Brassicaceae	Alliaria petiolata (M.Bieb.) Cavara & Grande	Larvae	Europe, France, Germany, Iberian Peninsula, Nordic, northwest Europe, Switzerland		Bink (1992), Eliasson et al. (2005), Feltwell (1982), García-Barros et al. (2013), Lafranchis et al. (2015), Reinhardt et al. (2020)
119	Pieris brassicae	Brassicales	Brassicaceae	Alyssum L.	Claim only	Germany		Richert and Brauner (2018)
119	Pieris brassicae	Brassicales	Brassicaceae	Arabis alpina L.	Larvae	Europe		Feltwell (1982)
119	Pieris brassicae	Brassicales	Brassicaceae	Armoracia rusticana G.Gaertn., B.Mey. & Scherb.	Proven	Europe, Germany, Nordic, Norway, Poland, Sweden, United Kingdom		Eliasson et al. (2005), Feltwell (1982), Johansson (1951), Lafranchis et al. (2015), Richards (1940), Richert and Brauner (2018), Warecki (2011)
119	Pieris brassicae	Brassicales	Brassicaceae	Aubrieta deltoidea (L.) DC.	Larvae	Europe		Feltwell (1982)
119	Pieris brassicae	Brassicales	Brassicaceae	Aurinia saxatilis (L.) Desv.	Larvae	Europe, Germany		Ebert and Rennwald (1991a), Feltwell (1982), Lafranchis et al. (2015)
119	Pieris brassicae	Brassicales	Brassicaceae	Barbarea stricta Andrz. ex Besser	Larvae	Europe		Feltwell (1982)
119	Pieris brassicae	Brassicales	Brassicaceae	Barbarea vulgaris subsp. vulgaris	Larvae	Europe		Feltwell (1982)
119	Pieris brassicae	Brassicales	Brassicaceae	Berteroa incana (L.) DC.	Claim only	Finland		Marttila et al. (1991)
119	Pieris brassicae	Brassicales	Brassicaceae	Biscutella auriculata L.	Larvae	Europe		Feltwell (1982)
119	Pieris brassicae	Brassicales	Brassicaceae	Biscutella laevigata L.	Larvae	Europe		Feltwell (1982)
119	Pieris brassicae	Brassicales	Brassicaceae	Brassica barrelieri (L.) Janka	Claim only	Spain		Obregón and Prunier (2014)
119	Pieris brassicae	Brassicales	Brassicaceae	Brassica cretica subsp. cretica	Larvae	Europe	Germany	Ebert and Rennwald (1991a), Feltwell (1982)
119	Pieris brassicae	Brassicales	Brassicaceae	Brassica L.	Claim only	Andorra, Belgium, Bulgaria, Finland, Lithuania, Norway, Poland		Aarvik et al. (2009), Abadjiev (1992), Buszko and Masłowski (1993), Crozier (1999), de Tré (1987), Kazlauskas (1984), Marttila et al. (1991), Warecki (2011)
119	Pieris brassicae	Brassicales	Brassicaceae	Brassica montana Pourr.	Larvae	Spain		Lafranchis (2020)
119	Pieris brassicae	Brassicales	Brassicaceae	Brassica napus L.	Larvae	Europe, France, Germany, Iberian Peninsula, Italy, North Caucasus	Austria, Denmark, United Kingdom	Asher et al. (2001), Balletto et al. (2023), Ebert and Rennwald (1991a), Feltwell (1982), García-Barros et al. (2013), Ilyina and Morgun (2010), Lafranchis et al. (2015), Mamedova (2014), Reinhardt et al. (2020), Richert and Brauner (2018), Stoltze (1996), Villa et al. (2009)
119	Pieris brassicae	Brassicales	Brassicaceae	Brassica oleracea L.	Proven	Europe, France, Germany, Greece, Iberian Peninsula, Nordic, northwest Europe, Slovakia, South European Russia, Spain, United Kingdom	Denmark, Hungary, Ireland, Italy, Malta, North Caucasus, Norway, Slovenia, Sweden	Asher et al. (2001), Balletto et al. (2023), Bink (1992), Ebert and Rennwald (1991a), Eliasson et al. (2005), Feltwell (1982), Frohawk (1924a), García-Barros et al. (2013), Gozmány (1968), Ilyina and Morgun (2010), Johansson (1951), Lafranchis (2004), Lafranchis (2020), Lafranchis et al. (2015), Macho Velado (1893), Mamedova (2014), Morgun (2003), Nash et al. (2012), Reinhardt et al. (2020), Reip…
119	Pieris brassicae	Brassicales	Brassicaceae	Brassica rapa L.	Larvae	Ireland, North Caucasus, northwest Europe, Spain, United Kingdom		Bink (1992), Frohawk (1924a), Macho Velado (1893), Mamedova (2014), Nash et al. (2012), Richards (1940)
119	Pieris brassicae	Brassicales	Brassicaceae	Bunias erucago L.	Larvae	Greece		Lafranchis (2004), Lafranchis et al. (2015)
119	Pieris brassicae	Brassicales	Brassicaceae	Bunias orientalis L.	Proven	Europe, Finland, Netherlands, Nordic, Norway	Germany	Eliasson et al. (2005), Feltwell (1982), Harvey et al. (2010), Johansson (1951), Lafranchis et al. (2015), Marttila et al. (1991)
119	Pieris brassicae	Brassicales	Brassicaceae	Cakile maritima Scop.	Larvae	Denmark, Europe, Finland, France, Germany, Nordic, northwest Europe		Bink (1992), Eliasson et al. (2005), Feltwell (1982), Lafranchis et al. (2015), Marttila et al. (1991), Reinhardt et al. (2020), Stoltze (1996)
119	Pieris brassicae	Brassicales	Brassicaceae	Capsella bursa-pastoris (L.) Medik.	Larvae	Europe, Finland, North Caucasus		Feltwell (1982), Mamedova (2014), Marttila et al. (1991)
119	Pieris brassicae	Brassicales	Brassicaceae	Cardamine hirsuta L.	Larvae	Europe		Feltwell (1982)
119	Pieris brassicae	Brassicales	Brassicaceae	Coincya monensis subsp. cheiranthos (Vill.) C.Aedo Pérez, Leadlay & Muñoz Garm.	Larvae	Germany		Ebert and Rennwald (1991a), Lafranchis et al. (2015)
119	Pieris brassicae	Brassicales	Brassicaceae	Conringia orientalis (L.) C.Presl	Larvae	France, Germany		Lafranchis et al. (2015)
119	Pieris brassicae	Brassicales	Brassicaceae	Crambe cordifolia Steven	Larvae	Europe		Feltwell (1982)
119	Pieris brassicae	Brassicales	Brassicaceae	Crambe maritima L.	Larvae	Denmark, Europe, Finland, Germany, Netherlands, Nordic, Sweden, United Kingdom		Asher et al. (2001), Eliasson et al. (2005), Feltwell (1982), Lafranchis et al. (2015), Marttila et al. (1991), Stoltze (1996), Wiklund (1984)
119	Pieris brassicae	Brassicales	Brassicaceae	Descurainia sophia (L.) Webb ex Prantl	Larvae	Europe		Feltwell (1982)
119	Pieris brassicae	Brassicales	Brassicaceae	Diplotaxis erucoides (L.) DC.	Larvae	Europe, Iberian Peninsula, Spain		Feltwell (1982), García-Barros et al. (2013), Lafranchis (2020), Stefanescu et al. (2007)
119	Pieris brassicae	Brassicales	Brassicaceae	Diplotaxis muralis (L.) DC.	Larvae	Europe, northwest Europe		Bink (1992), Feltwell (1982)
119	Pieris brassicae	Brassicales	Brassicaceae	Diplotaxis tenuifolia (L.) DC.	Larvae	Europe, France, Germany, northwest Europe		Bink (1992), Feltwell (1982), Lafranchis et al. (2015), Richert and Brauner (2018)
119	Pieris brassicae	Brassicales	Brassicaceae	Draba Dill. ex L.	Claim only	Finland		Marttila et al. (1991)
119	Pieris brassicae	Brassicales	Brassicaceae	Draba incana L.	Larvae	Europe		Feltwell (1982)
119	Pieris brassicae	Brassicales	Brassicaceae	Eruca Mill.	Larvae	Malta		Valletta (1972)
119	Pieris brassicae	Brassicales	Brassicaceae	Eruca vesicaria (L.) Cav.	Larvae	Cyprus, Europe		Feltwell (1982), John and Makris (2022), Lafranchis et al. (2015)
119	Pieris brassicae	Brassicales	Brassicaceae	Erucastrum nasturtiifolium (Poir.) O.E.Schulz	Larvae	Europe		Feltwell (1982)
119	Pieris brassicae	Brassicales	Brassicaceae	Erysimum × cheiri (L.) Crantz	Larvae	Europe		Feltwell (1982)
119	Pieris brassicae	Brassicales	Brassicaceae	Erysimum odoratum Ehrh.	Larvae	Europe		Feltwell (1982)
119	Pieris brassicae	Brassicales	Brassicaceae	Erysimum perofskianum Fisch. & C.A.Mey.	Larvae		Europe	Feltwell (1982)
119	Pieris brassicae	Brassicales	Brassicaceae	Hesperis matronalis L.	Larvae	Europe, United Kingdom		Feltwell (1982), Richards (1940)
119	Pieris brassicae	Brassicales	Brassicaceae	Hirschfeldia incana (L.) Lagr.-Foss.	Larvae	Cyprus, Europe, Greece, Spain		Feltwell (1982), John and Makris (2022), Lafranchis (2019), Lafranchis (2020), Lafranchis et al. (2015), Obregón and Prunier (2014)
119	Pieris brassicae	Brassicales	Brassicaceae	Iberis amara L.	Larvae	Europe		Feltwell (1982)
119	Pieris brassicae	Brassicales	Brassicaceae	Iberis gibraltarica L.	Larvae	Europe		Feltwell (1982)
119	Pieris brassicae	Brassicales	Brassicaceae	Iberis umbellata L.	Larvae	Europe		Feltwell (1982)
119	Pieris brassicae	Brassicales	Brassicaceae	Isatis tinctoria L.	Larvae	Europe, Finland, Italy, Nordic, northwest Europe, Sweden		Balletto et al. (2023), Bink (1992), Eliasson et al. (2005), Feltwell (1982), Lafranchis et al. (2015), Marttila et al. (1991), Wiklund (1984)
119	Pieris brassicae	Brassicales	Brassicaceae	Kernera saxatilis (L.) Sweet	Larvae	Europe		Feltwell (1982)
119	Pieris brassicae	Brassicales	Brassicaceae	Lepidium draba L.	Larvae	Europe, Iberian Peninsula, Spain		Feltwell (1982), García-Barros et al. (2013), Stefanescu et al. (2007)
119	Pieris brassicae	Brassicales	Brassicaceae	Lepidium latifolium L.	Larvae	Europe		Feltwell (1982)
119	Pieris brassicae	Brassicales	Brassicaceae	Lepidium sativum L.	Larvae	Europe		Feltwell (1982)
119	Pieris brassicae	Brassicales	Brassicaceae	Lobularia maritima (L.) Desv.	Larvae	Europe	Germany, Switzerland	Ebert and Rennwald (1991a), Feltwell (1982), Lafranchis et al. (2015)
119	Pieris brassicae	Brassicales	Brassicaceae	Lunaria annua L.	Larvae	Europe, France, Germany, Greece, Iberian Peninsula, northwest Europe		Bink (1992), Feltwell (1982), García-Barros et al. (2013), Lafranchis (2004), Lafranchis et al. (2015), Richert and Brauner (2018)
119	Pieris brassicae	Brassicales	Brassicaceae	Matthiola incana (L.) W.T.Aiton	Larvae	Europe		Feltwell (1982)
119	Pieris brassicae	Brassicales	Brassicaceae	Matthiola incana subsp. incana	Larvae	Europe		Feltwell (1982)
119	Pieris brassicae	Brassicales	Brassicaceae	Matthiola W.T.Aiton	Larvae	Malta		Valletta (1972)
119	Pieris brassicae	Brassicales	Brassicaceae	Moricandia arvensis (L.) DC.	Claim only	Iberian Peninsula		García-Barros et al. (2013)
119	Pieris brassicae	Brassicales	Brassicaceae	Nasturtium officinale W.T.Aiton	Larvae	Europe, Germany, Greece		Feltwell (1982), Lafranchis (2019), Lafranchis et al. (2015)
119	Pieris brassicae	Brassicales	Brassicaceae	Peltaria turkmena Lipsky	Larvae		Europe	Feltwell (1982)
119	Pieris brassicae	Brassicales	Brassicaceae	Raphanus raphanistrum L.	Larvae	Belgium, Europe, Germany, Greece, Italy, Poland		Balletto et al. (2023), Buszko and Masłowski (1993), de Tré (1987), Ebert and Rennwald (1991a), Feltwell (1982), Lafranchis (2004), Lafranchis et al. (2015), Villa et al. (2009)
119	Pieris brassicae	Brassicales	Brassicaceae	Raphanus raphanistrum subsp. landra (Moretti ex DC.) Bonnier & Layens	Larvae	France, Spain		Lafranchis (2020), Lafranchis et al. (2015)
119	Pieris brassicae	Brassicales	Brassicaceae	Raphanus raphanistrum subsp. sativus (L.) Domin	Larvae	South European Russia	Germany	Ebert and Rennwald (1991a), Lafranchis et al. (2015), Morgun (2003), Reinhardt et al. (2020)
119	Pieris brassicae	Brassicales	Brassicaceae	Rapistrum rugosum (L.) All.	Larvae	Cyprus, France		John and Makris (2022), Lafranchis et al. (2015)
119	Pieris brassicae	Brassicales	Brassicaceae	Rhamphospermum arvense (L.) Andrz. ex Besser	Proven	Belgium, Cyprus, Europe, France, Greece, Italy, Netherlands, Poland		Buszko and Masłowski (1993), de Tré (1987), Feltwell (1982), Harvey et al. (2010), John and Makris (2022), Lafranchis (2004), Lafranchis et al. (2015), Villa et al. (2009), Warecki (2011)
119	Pieris brassicae	Brassicales	Brassicaceae	Rhamphospermum nigrum (L.) Al-Shehbaz	Proven	Europe, Greece, Iberian Peninsula, Netherlands, Spain		Feltwell (1982), García-Barros et al. (2013), Harvey et al. (2010), Lafranchis (2004), Lafranchis et al. (2015), Stefanescu et al. (2007)
119	Pieris brassicae	Brassicales	Brassicaceae	Rorippa amphibia (L.) Besser	Larvae	Germany, northwest Europe		Bink (1992), Ebert and Rennwald (1991a), Lafranchis et al. (2015)
119	Pieris brassicae	Brassicales	Brassicaceae	Rorippa sylvestris (L.) Besser	Larvae	Europe, northwest Europe		Bink (1992), Feltwell (1982)
119	Pieris brassicae	Brassicales	Brassicaceae	Sinapis alba L.	Larvae	Cyprus, Europe, Greece		Feltwell (1982), John and Makris (2022), Lafranchis (2004), Lafranchis et al. (2015)
119	Pieris brassicae	Brassicales	Brassicaceae	Sinapis L.	Claim only	Lithuania, Spain		Kazlauskas (1984), Obregón and Prunier (2014)
119	Pieris brassicae	Brassicales	Brassicaceae	Sisymbrium austriacum Jacq.	Larvae	Spain		Lafranchis et al. (2015)
119	Pieris brassicae	Brassicales	Brassicaceae	Sisymbrium L.	Claim only	Cyprus		John and Makris (2022)
119	Pieris brassicae	Brassicales	Brassicaceae	Sisymbrium officinale (L.) Scop.	Larvae	Europe, Greece, Iberian Peninsula, Italy		Balletto et al. (2023), Feltwell (1982), García-Barros et al. (2013), Lafranchis (2004), Lafranchis et al. (2015), Villa et al. (2009)
119	Pieris brassicae	Brassicales	Brassicaceae	Thlaspi arvense L.	Larvae	Europe		Feltwell (1982)
119	Pieris brassicae	Brassicales	Capparaceae	Capparis spinosa L.	Larvae	Cyprus, Europe, Greece, Iberian Peninsula, Spain		Feltwell (1982), Fernandez Haeger and Jordano Barbudo (1986), García-Barros et al. (2013), John and Makris (2022), Lafranchis (2004), Lafranchis et al. (2015), Obregón et al. (2015), Wiltshire (1947), Wiltshire (1948)
119	Pieris brassicae	Brassicales	Capparaceae	Morisonia paradoxa (Jacq.) Christenh. & Byng	Larvae		Europe	Feltwell (1982)
119	Pieris brassicae	Brassicales	Cleomaceae	Cleome spinosa Jacq.	Larvae		Europe, Germany, Netherlands	Ebert and Rennwald (1991a), Feltwell (1982), Lafranchis et al. (2015), Reinhardt et al. (2020), Tolman (1955)
119	Pieris brassicae	Brassicales	Resedaceae	Caylusea abyssinica (Fresen.) Fisch. & C.A.Mey.	Larvae	Europe		Feltwell (1982)
119	Pieris brassicae	Brassicales	Resedaceae	Reseda alba L.	Larvae	Europe		Feltwell (1982)
119	Pieris brassicae	Brassicales	Resedaceae	Reseda lutea L.	Larvae	Andorra, Europe, Nordic, United Kingdom		Asher et al. (2001), Crozier (1999), Eliasson et al. (2005), Feltwell (1982), Lafranchis et al. (2015)
119	Pieris brassicae	Brassicales	Resedaceae	Reseda luteola L.	Larvae	Europe		Feltwell (1982)
119	Pieris brassicae	Brassicales	Resedaceae	Reseda odorata L.	Larvae	Europe		Feltwell (1982)
119	Pieris brassicae	Brassicales	Resedaceae	Reseda Tourn. ex L.	Larvae	Belgium, Iberian Peninsula, United Kingdom		Barrett (1893), de Tré (1987), García-Barros et al. (2013), Scorer (1913)
119	Pieris brassicae	Brassicales	Resedaceae	Reseda virgata Boiss. & Reut.	Larvae	Europe		Feltwell (1982)
119	Pieris brassicae	Brassicales	Tropaeolaceae	Tropaeolum brasiliense Casar.	Larvae		Europe	Feltwell (1982)
119	Pieris brassicae	Brassicales	Tropaeolaceae	Tropaeolum L.	Larvae	Andorra, Spain, United Kingdom	Denmark, Finland, Lithuania, Norway, Poland	Aarvik et al. (2009), Buszko and Masłowski (1993), Crozier (1999), Kazlauskas (1984), Marttila et al. (1991), Richards (1940), Scorer (1913), Stoltze (1996), Walker (1890)
119	Pieris brassicae	Brassicales	Tropaeolaceae	Tropaeolum majus L.	Proven	Europe, France, Greece, Iberian Peninsula, northwest Europe, United Kingdom	Cyprus, Germany, Ireland, Italy, Malta, Norway, Poland, Sweden	Asher et al. (2001), Balletto et al. (2023), Barrett (1893), Bink (1992), Ebert and Rennwald (1991a), Feltwell (1982), Frohawk (1924a), García-Barros et al. (2013), Johansson (1951), John and Makris (2022), Lafranchis (2019), Lafranchis et al. (2015), Nash et al. (2012), Reinhardt et al. (2020), Richert and Brauner (2018), Valletta (1972), Warecki (2011), Wiklund (1984)
119	Pieris brassicae	Brassicales	Tropaeolaceae	Tropaeolum peregrinum L.	Larvae		Europe, United Kingdom	Barrett (1893), Feltwell (1982)
119	Pieris brassicae	Fabales	Fabaceae	Cytisus multiflorus (L'Hér.) Sweet	Larvae	Europe		Feltwell (1982)
119	Pieris brassicae	Fabales	Fabaceae	Genista tinctoria L.	Larvae	Europe		Feltwell (1982)
119	Pieris brassicae	Fabales	Fabaceae	Glycine max subsp. soja (Siebold & Zucc.) H.Ohashi	Larvae		Europe	Feltwell (1982)
119	Pieris brassicae	Fabales	Fabaceae	Lathyrus L.	Larvae	Europe		Feltwell (1982)
119	Pieris brassicae	Fabales	Fabaceae	Lathyrus latifolius L.	Larvae	Europe		Feltwell (1982)
119	Pieris brassicae	Fabales	Fabaceae	Lathyrus sylvestris L.	Larvae	Europe		Feltwell (1982)
119	Pieris brassicae	Fabales	Fabaceae	Lathyrus tuberosus L.	Larvae	Europe		Feltwell (1982)
119	Pieris brassicae	Fabales	Fabaceae	Medicago sativa L.	Larvae	Europe		Feltwell (1982)
119	Pieris brassicae	Fabales	Fabaceae	Vicia cracca L.	Larvae	Europe		Feltwell (1982)
119	Pieris brassicae	Fabales	Fabaceae	Vicia L.	Larvae	Europe		Feltwell (1982)
120	Pieris wollastoni	Brassicales	Brassicaceae	Brassica oleracea L.	Larvae	Madeira Islands		Aguiar and Karsholt (2006), Wakeham-Dawson et al. (2001)
120	Pieris wollastoni	Brassicales	Tropaeolaceae	Tropaeolum majus L.	Claim only	Madeira Islands		Wakeham-Dawson et al. (2001)
121	Pieris cheiranthi	Brassicales	Brassicaceae	Brassica oleracea L.	Larvae	Canary Islands		Wiemers (1995a)
121	Pieris cheiranthi	Brassicales	Brassicaceae	Crambe strigosa L'Hér.	Larvae	Canary Islands		Allcard and Valletta (1983), Wiemers (1995a)
121	Pieris cheiranthi	Brassicales	Tropaeolaceae	Tropaeolum majus L.	Eggs	Canary Islands		Allcard and Valletta (1978), Allcard and Valletta (1982), Wiemers (1995a)
122	Pieris krueperi	Brassicales	Brassicaceae	Alyssum L.	Larvae	Greece		Coutsis (1970)
122	Pieris krueperi	Brassicales	Brassicaceae	Aurinia saxatilis (L.) Desv.	Larvae	Bulgaria, Greece		Abadjiev (1992), Coutsis (1973b), Lafranchis (2004), Lafranchis (2019)
123	Pieris rapae	Brassicales	Brassicaceae	Alliaria Heist. ex Fabr.	Claim only	Poland		Buszko and Masłowski (1993)
123	Pieris rapae	Brassicales	Brassicaceae	Alliaria petiolata (M.Bieb.) Cavara & Grande	Proven	Denmark, France, Germany, Iberian Peninsula, Ireland, northwest Europe, Poland, Sweden, United Kingdom		Asher et al. (2001), Bink (1992), Ebert and Rennwald (1991a), Friberg and Wiklund (2019), García-Barros et al. (2013), Lafranchis et al. (2015), Nash et al. (2012), Richards (1940), Stoltze (1996), Warecki (2011)
123	Pieris rapae	Brassicales	Brassicaceae	Alyssum alyssoides (L.) L.	Claim only	Germany		Richert and Brauner (2018)
123	Pieris rapae	Brassicales	Brassicaceae	Alyssum L.	Claim only	Croatia, Finland		Lorković (2009), Marttila et al. (1991)
123	Pieris rapae	Brassicales	Brassicaceae	Arabidopsis arenosa (L.) Lawalrée	Eggs	Germany		Richert and Brauner (2018)
123	Pieris rapae	Brassicales	Brassicaceae	Arabis caucasica Willd.	Eggs	Germany		Ebert and Rennwald (1991a)
123	Pieris rapae	Brassicales	Brassicaceae	Arabis hirsuta (L.) Scop.	Claim only	northwest Europe		Bink (1992)
123	Pieris rapae	Brassicales	Brassicaceae	Arabis L.	Claim only	Poland		Buszko and Masłowski (1993), Warecki (2011)
123	Pieris rapae	Brassicales	Brassicaceae	Armoracia rusticana G.Gaertn., B.Mey. & Scherb.	Larvae	Germany, northwest Europe, United Kingdom		Bink (1992), Ebert and Rennwald (1991a), Lafranchis et al. (2015), Richards (1940)
123	Pieris rapae	Brassicales	Brassicaceae	Aubrieta deltoidea (L.) DC.	Larvae		Germany	Ebert and Rennwald (1991a), Lafranchis et al. (2015)
123	Pieris rapae	Brassicales	Brassicaceae	Aurinia saxatilis (L.) Desv.	Larvae	France, Germany, Greece		Ebert and Rennwald (1991a), Lafranchis (2004), Lafranchis (2019), Lafranchis et al. (2015)
123	Pieris rapae	Brassicales	Brassicaceae	Barbarea stricta Andrz. ex Besser	Larvae		Germany	Ebert and Rennwald (1991a), Lafranchis et al. (2015)
123	Pieris rapae	Brassicales	Brassicaceae	Barbarea verna (Mill.) Asch.	Claim only	Iberian Peninsula		García-Barros et al. (2013)
123	Pieris rapae	Brassicales	Brassicaceae	Barbarea vulgaris subsp. vulgaris	Claim only	northwest Europe		Bink (1992)
123	Pieris rapae	Brassicales	Brassicaceae	Barbarea vulgaris W.T.Aiton	Eggs	Finland, North Caucasus, Sweden		Friberg and Wiklund (2019), Mamedova (2014), Marttila et al. (1991)
123	Pieris rapae	Brassicales	Brassicaceae	Berteroa incana (L.) DC.	Larvae	Germany		Richert and Brauner (2018)
123	Pieris rapae	Brassicales	Brassicaceae	Biscutella laevigata L.	Larvae	France		Lafranchis et al. (2015)
123	Pieris rapae	Brassicales	Brassicaceae	Biscutella valentina (Loefl. ex L.) Heywood	Claim only	Iberian Peninsula		García-Barros et al. (2013)
123	Pieris rapae	Brassicales	Brassicaceae	Brassica cretica subsp. cretica	Larvae		Germany	Ebert and Rennwald (1991a)
123	Pieris rapae	Brassicales	Brassicaceae	Brassica L.	Claim only	Belgium, Finland, Nordic, Poland, Spain		Buszko and Masłowski (1993), de Tré (1987), Eliasson et al. (2005), Marttila et al. (1991), Obregón and Prunier (2014), Warecki (2011)
123	Pieris rapae	Brassicales	Brassicaceae	Brassica napus L.	Larvae	Germany, Italy, northwest Europe	Austria, Croatia, Denmark	Balletto et al. (2023), Bink (1992), Ebert and Rennwald (1991a), Fartmann (2004), Lafranchis et al. (2015), Lorković (2009), Reinhardt et al. (2020), Richert and Brauner (2018), Stoltze (1996), Villa et al. (2009)
123	Pieris rapae	Brassicales	Brassicaceae	Brassica oleracea L.	Larvae	Belgium, Canary Islands, France, Germany, Greece, Iberian Peninsula, Madeira Islands, northwest Europe, South European Russia, Spain, United Kingdom	Croatia, Denmark, Ireland, Malta, North Caucasus, Serbia	Aguiar and Karsholt (2006), Asher et al. (2001), Barrett (1893), Bink (1992), de Tré (1987), Ebert and Rennwald (1991a), García-Barros et al. (2013), Ilyina and Morgun (2010), Lafranchis (2004), Lafranchis (2020), Lafranchis et al. (2015), Lorković (2009), Mamedova (2014), Morgun (2003), Nash et al. (2012), Owen et al. (1988a), Reinhardt et al. (2020), Richards (1940), Richert and Brauner (2018),…
123	Pieris rapae	Brassicales	Brassicaceae	Brassica rapa L.	Larvae	Croatia, France, Germany, Ireland, northwest Europe, Spain, United Kingdom		Bink (1992), Ebert and Rennwald (1991a), Lafranchis et al. (2015), Lorković (2009), Nash et al. (2012), Richards (1940)
123	Pieris rapae	Brassicales	Brassicaceae	Cakile maritima Scop.	Claim only	Denmark, Nordic, northwest Europe		Bink (1992), Eliasson et al. (2005), Stoltze (1996)
123	Pieris rapae	Brassicales	Brassicaceae	Calepina irregularis (Asso) Thell.	Larvae	Greece		Lafranchis (2004), Lafranchis et al. (2015)
123	Pieris rapae	Brassicales	Brassicaceae	Capsella bursa-pastoris (L.) Medik.	Claim only	Iberian Peninsula		García-Barros et al. (2013)
123	Pieris rapae	Brassicales	Brassicaceae	Cardamine acris Griseb.	Larvae	Greece		Lafranchis (2004), Lafranchis (2019), Lafranchis et al. (2015)
123	Pieris rapae	Brassicales	Brassicaceae	Cardamine amara L.	Larvae	Greece		Lafranchis (2019), Lafranchis et al. (2015)
123	Pieris rapae	Brassicales	Brassicaceae	Cardamine hirsuta L.	Larvae	France, Germany, northwest Europe, United Kingdom		Bink (1992), Lafranchis et al. (2015), Richards (1940), Richert and Brauner (2018)
123	Pieris rapae	Brassicales	Brassicaceae	Cardamine L.	Claim only	Austria		Embacher (1996)
123	Pieris rapae	Brassicales	Brassicaceae	Cardamine pratensis L.	Claim only	North Caucasus, northwest Europe		Bink (1992), Mamedova (2014)
123	Pieris rapae	Brassicales	Brassicaceae	Cochlearia danica L.	Larvae	France		Lafranchis et al. (2015)
123	Pieris rapae	Brassicales	Brassicaceae	Cochlearia officinalis L.	Claim only	northwest Europe		Bink (1992)
123	Pieris rapae	Brassicales	Brassicaceae	Coincya monensis subsp. cheiranthos (Vill.) C.Aedo Pérez, Leadlay & Muñoz Garm.	Larvae	Germany		Ebert and Rennwald (1991a), Lafranchis et al. (2015)
123	Pieris rapae	Brassicales	Brassicaceae	Crambe maritima L.	Larvae	Nordic, northwest Europe, United Kingdom		Bink (1992), Eliasson et al. (2005), Richards (1940)
123	Pieris rapae	Brassicales	Brassicaceae	Diplotaxis erucoides (L.) DC.	Claim only	Iberian Peninsula, Spain		García-Barros et al. (2013), Lafranchis (2020), Stefanescu et al. (2007)
123	Pieris rapae	Brassicales	Brassicaceae	Diplotaxis muralis (L.) DC.	Claim only	Croatia, northwest Europe		Bink (1992), Lorković (2009)
123	Pieris rapae	Brassicales	Brassicaceae	Diplotaxis tenuifolia (L.) DC.	Larvae	Croatia, France, Germany, Italy, northwest Europe		Balletto et al. (2023), Bink (1992), Ebert and Rennwald (1991a), Lafranchis et al. (2015), Lorković (2009), Reinhardt et al. (2020), Richert and Brauner (2018), Villa et al. (2009)
123	Pieris rapae	Brassicales	Brassicaceae	Diplotaxis virgata (Cav.) DC.	Claim only	Iberian Peninsula		García-Barros et al. (2013)
123	Pieris rapae	Brassicales	Brassicaceae	Eruca Mill.	Larvae	Malta		Valletta (1972)
123	Pieris rapae	Brassicales	Brassicaceae	Eruca vesicaria (L.) Cav.	Larvae	France, Greece, Iberian Peninsula		García-Barros et al. (2013), Lafranchis (2019), Lafranchis et al. (2015)
123	Pieris rapae	Brassicales	Brassicaceae	Erucastrum gallicum (Willd.) O.E.Schulz	Larvae	Germany		Ebert and Rennwald (1991a), Lafranchis et al. (2015)
123	Pieris rapae	Brassicales	Brassicaceae	Erysimum cheiranthoides L.	Eggs	Germany		Richert and Brauner (2018)
123	Pieris rapae	Brassicales	Brassicaceae	Hesperis matronalis L.	Claim only	Finland, northwest Europe		Bink (1992), Marttila et al. (1991)
123	Pieris rapae	Brassicales	Brassicaceae	Hirschfeldia incana (L.) Lagr.-Foss.	Larvae	Cyprus, Greece, Iberian Peninsula, Spain		García-Barros et al. (2013), John and Makris (2022), Lafranchis (2019), Lafranchis (2020), Lafranchis et al. (2015), Obregón and Prunier (2014)
123	Pieris rapae	Brassicales	Brassicaceae	Iberis pinnata L.	Larvae	France		Lafranchis et al. (2015)
123	Pieris rapae	Brassicales	Brassicaceae	Iberis sempervirens L.	Larvae	United Kingdom		John (2017), John (2020)
123	Pieris rapae	Brassicales	Brassicaceae	Iberis umbellata L.	Larvae	Germany		Ebert and Rennwald (1991a), Lafranchis et al. (2015)
123	Pieris rapae	Brassicales	Brassicaceae	Isatis tinctoria L.	Larvae	Croatia, Germany, Italy, Nordic, northwest Europe		Balletto et al. (2023), Bink (1992), Ebert and Rennwald (1991a), Eliasson et al. (2005), Jutzeler et al. (1998a), Lafranchis et al. (2015), Lorković (2009), Reinhardt et al. (2020), Richert and Brauner (2018)
123	Pieris rapae	Brassicales	Brassicaceae	Lepidium campestre (L.) W.T.Aiton	Larvae	France		Lafranchis et al. (2015)
123	Pieris rapae	Brassicales	Brassicaceae	Lepidium coronopus (L.) Al-Shehbaz	Larvae	Iberian Peninsula, Spain		García-Barros et al. (2013), Lafranchis et al. (2015), Stefanescu et al. (2007)
123	Pieris rapae	Brassicales	Brassicaceae	Lepidium didymum L.	Larvae	France, Madeira Islands		Lafranchis et al. (2015), Wakeham-Dawson (1998), Wakeham-Dawson et al. (2001)
123	Pieris rapae	Brassicales	Brassicaceae	Lepidium draba L.	Larvae	France, Greece, Iberian Peninsula, Spain, United Kingdom		Asher et al. (2001), García-Barros et al. (2013), Lafranchis (2019), Lafranchis et al. (2015), Stefanescu et al. (2007)
123	Pieris rapae	Brassicales	Brassicaceae	Lepidium graminifolium L.	Larvae	France, Greece, Iberian Peninsula, Spain		García-Barros et al. (2013), Lafranchis (2004), Lafranchis (2020), Lafranchis et al. (2015)
123	Pieris rapae	Brassicales	Brassicaceae	Lepidium L.	Claim only	Belgium, Poland		Buszko and Masłowski (1993), de Tré (1987)
123	Pieris rapae	Brassicales	Brassicaceae	Lepidium sativum L.	Larvae	France		Lafranchis et al. (2015)
123	Pieris rapae	Brassicales	Brassicaceae	Lepidium virginicum L.	Larvae	Germany		Ebert and Rennwald (1991a), Lafranchis et al. (2015)
123	Pieris rapae	Brassicales	Brassicaceae	Lobularia maritima (L.) Desv.	Larvae	France, Greece, Spain	Germany	Ebert and Rennwald (1991a), Lafranchis (2004), Lafranchis (2020), Lafranchis et al. (2015)
123	Pieris rapae	Brassicales	Brassicaceae	Lunaria annua L.	Larvae	Greece, Iberian Peninsula, northwest Europe		Bink (1992), García-Barros et al. (2013), Lafranchis (2019), Lafranchis et al. (2015)
123	Pieris rapae	Brassicales	Brassicaceae	Matthiola W.T.Aiton	Larvae	Malta		Valletta (1972)
123	Pieris rapae	Brassicales	Brassicaceae	Moricandia arvensis (L.) DC.	Claim only	Iberian Peninsula		García-Barros et al. (2013)
123	Pieris rapae	Brassicales	Brassicaceae	Nasturtium officinale W.T.Aiton	Larvae	Greece	United Kingdom	Lafranchis (2004), Lafranchis et al. (2015)
123	Pieris rapae	Brassicales	Brassicaceae	Nasturtium W.T.Aiton	Claim only	United Kingdom		Scorer (1913)
123	Pieris rapae	Brassicales	Brassicaceae	Noccaea caerulescens subsp. caerulescens	Claim only	northwest Europe		Bink (1992)
123	Pieris rapae	Brassicales	Brassicaceae	Pseudoturritis turrita (L.) Al-Shehbaz	Larvae	Greece		Lafranchis (2004), Lafranchis et al. (2015)
123	Pieris rapae	Brassicales	Brassicaceae	Raphanus raphanistrum L.	Larvae	Belgium, Cyprus, France, Germany, Greece, Iberian Peninsula, Ireland, northwest Europe		Bink (1992), de Tré (1987), Ebert and Rennwald (1991a), García-Barros et al. (2013), John and Makris (2022), Lafranchis (2004), Lafranchis et al. (2015), Nash et al. (2012)
123	Pieris rapae	Brassicales	Brassicaceae	Raphanus raphanistrum subsp. sativus (L.) Domin	Larvae		Germany, northwest Europe	Bink (1992), Ebert and Rennwald (1991a), Lafranchis et al. (2015)
123	Pieris rapae	Brassicales	Brassicaceae	Rapistrum rugosum (L.) All.	Claim only	Cyprus, Italy		Balletto et al. (2023), John and Makris (2022), Villa et al. (2009)
123	Pieris rapae	Brassicales	Brassicaceae	Rhamphospermum arvense (L.) Andrz. ex Besser	Proven	Belgium, Cyprus, Denmark, France, Germany, Ireland, Italy, Netherlands, Poland, South European Russia, United Kingdom		Asher et al. (2001), de Tré (1987), Ebert and Rennwald (1991a), Harvey et al. (2010), John and Makris (2022), Lafranchis et al. (2015), Morgun (2003), Nash et al. (2012), Reinhardt et al. (2020), Stoltze (1996), Villa et al. (2009), Warecki (2011)
123	Pieris rapae	Brassicales	Brassicaceae	Rhamphospermum nigrum (L.) Al-Shehbaz	Proven	Greece, Iberian Peninsula, Netherlands, northwest Europe, Spain, United Kingdom		Bink (1992), García-Barros et al. (2013), Harvey et al. (2010), Lafranchis (2004), Lafranchis et al. (2015), Richards (1940), Stefanescu et al. (2007)
123	Pieris rapae	Brassicales	Brassicaceae	Rorippa amphibia (L.) Besser	Claim only	Germany, northwest Europe		Bink (1992), Richert and Brauner (2018)
123	Pieris rapae	Brassicales	Brassicaceae	Rorippa austriaca (Crantz) Besser	Larvae	Germany		Ebert and Rennwald (1991a), Lafranchis et al. (2015)
123	Pieris rapae	Brassicales	Brassicaceae	Rorippa palustris (L.) Besser	Larvae	Germany		Ebert and Rennwald (1991a), Lafranchis et al. (2015), Richert and Brauner (2018)
123	Pieris rapae	Brassicales	Brassicaceae	Rorippa sylvestris (L.) Besser	Larvae	Croatia, France, Germany, Greece, northwest Europe, Slovenia		Bink (1992), Ebert and Rennwald (1991a), Lafranchis (2019), Lafranchis et al. (2015), Lorković (2009)
123	Pieris rapae	Brassicales	Brassicaceae	Sinapis alba L.	Larvae	Belgium, Cyprus, Greece, Iberian Peninsula		de Tré (1987), García-Barros et al. (2013), John and Makris (2022), Lafranchis (2004), Lafranchis et al. (2015)
123	Pieris rapae	Brassicales	Brassicaceae	Sinapis L.	Claim only	Spain		Obregón and Prunier (2014)
123	Pieris rapae	Brassicales	Brassicaceae	Sisymbrium austriacum Jacq.	Larvae	France		Lafranchis et al. (2015)
123	Pieris rapae	Brassicales	Brassicaceae	Sisymbrium L.	Larvae	Canary Islands, Croatia, Cyprus, Germany		John and Makris (2022), Lorković (2009), Richert and Brauner (2018), Wiemers et al. (2013)
123	Pieris rapae	Brassicales	Brassicaceae	Sisymbrium officinale (L.) Scop.	Larvae	Germany, Greece, Iberian Peninsula, northwest Europe, Spain, United Kingdom		Bink (1992), Ebert and Rennwald (1991a), Fartmann (2004), García-Barros et al. (2013), Lafranchis (2004), Lafranchis et al. (2015), Richards (1940), Stefanescu et al. (2007)
123	Pieris rapae	Brassicales	Brassicaceae	Sisymbrium orientale L.	Larvae	Greece		Lafranchis (2019), Lafranchis et al. (2015)
123	Pieris rapae	Brassicales	Brassicaceae	Thlaspi arvense L.	Larvae	Germany, northwest Europe		Bink (1992), Ebert and Rennwald (1991a), Lafranchis et al. (2015)
123	Pieris rapae	Brassicales	Brassicaceae	Turritis glabra L.	Claim only	Iberian Peninsula, northwest Europe		Bink (1992), García-Barros et al. (2013)
123	Pieris rapae	Brassicales	Capparaceae	Capparis spinosa L.	Larvae	Cyprus, Greece, Iberian Peninsula, Italy, Malta, Spain		Balletto et al. (2023), Fernandez Haeger and Jordano Barbudo (1986), García-Barros et al. (2013), John and Makris (2022), Lafranchis (2004), Lafranchis et al. (2015), Valletta (1972)
123	Pieris rapae	Brassicales	Capparaceae	Capparis Tourn. ex L.	Claim only	North Caucasus		Ilyina and Morgun (2010)
123	Pieris rapae	Brassicales	Cleomaceae	Cleome speciosa Raf.	Larvae		Netherlands	van Minnen (1955)
123	Pieris rapae	Brassicales	Cleomaceae	Cleome spinosa Jacq.	Larvae		Germany	Ebert and Rennwald (1991a), Reinhardt et al. (2020)
123	Pieris rapae	Brassicales	Resedaceae	Reseda lutea L.	Larvae	France, Germany, Greece, Nordic, Sweden, United Kingdom		Asher et al. (2001), Ebert and Rennwald (1991a), Eliasson et al. (2005), Lafranchis (2004), Lafranchis et al. (2015), Reinhardt et al. (2020), Richert and Brauner (2018), Wiklund (1984)
123	Pieris rapae	Brassicales	Resedaceae	Reseda odorata L.	Larvae		France	Lafranchis et al. (2015)
123	Pieris rapae	Brassicales	Resedaceae	Reseda phyteuma L.	Claim only	Spain		Lafranchis (2020)
123	Pieris rapae	Brassicales	Resedaceae	Reseda Tourn. ex L.	Larvae	Belgium, Canary Islands, Finland, Iberian Peninsula, North Caucasus, Poland, United Kingdom		Buszko and Masłowski (1993), de Tré (1987), García-Barros et al. (2013), Ilyina and Morgun (2010), Marttila et al. (1991), Owen et al. (1988a), Retzlaff (1986), Scorer (1913), Warecki (2011), Wiemers (1995a)
123	Pieris rapae	Brassicales	Tropaeolaceae	Tropaeolum L.	Claim only		Finland, Poland	Buszko and Masłowski (1993), Marttila et al. (1991)
123	Pieris rapae	Brassicales	Tropaeolaceae	Tropaeolum majus L.	Larvae	Canary Islands, France, Greece, Iberian Peninsula, Madeira Islands, United Kingdom	Cyprus, Germany, Ireland, Malta, Poland, Sweden	Asher et al. (2001), Ebert and Rennwald (1991a), García-Barros et al. (2013), John and Makris (2022), Lafranchis (2019), Lafranchis et al. (2015), Nash et al. (2012), Owen et al. (1988a), Reinhardt et al. (2020), Richards (1940), Richert and Brauner (2018), Salmon and Wakeham-Dawson (1999), Valletta (1972), Wakeham-Dawson et al. (2001), Warecki (2011), Wiemers (1995a), Wiemers et al. (2013), Wikl…
123	Pieris rapae	Brassicales	Tropaeolaceae	Tropaeolum peregrinum L.	Larvae		United Kingdom	Lafranchis et al. (2015)
123	Pieris rapae	Caryophyllales	Amaranthaceae	Atriplex L.	Larvae	Canary Islands		Retzlaff (1986), Wiemers (1995a)
123	Pieris rapae	Sapindales	Rutaceae	Ruta graveolens L.	Eggs	Germany		Richert and Brauner (2018)
123	Pieris rapae	Solanales	Solanaceae	Nicotiana L.	Mistake		Finland	Marttila et al. (1991)
124	Pieris mannii	Brassicales	Brassicaceae	Aethionema saxatile (L.) W.T.Aiton	Larvae	Croatia, France		Lafranchis et al. (2015), Lorković (2009)
124	Pieris mannii	Brassicales	Brassicaceae	Alyssoides utriculata (L.) Medik.	Larvae	Italy, Switzerland		Balletto et al. (2023), Hensle et al. (2016), Lafranchis et al. (2015), LSPN (1987)
124	Pieris mannii	Brassicales	Brassicaceae	Alyssoides utriculata var. bulgarica (Sagorski) Hayek	Claim only		Serbia	Popović and Đurić (2012)
124	Pieris mannii	Brassicales	Brassicaceae	Arabidopsis arenosa (L.) Lawalrée	Claim only	Hungary		Gozmány (1968)
124	Pieris mannii	Brassicales	Brassicaceae	Aubrieta deltoidea (L.) DC.	Larvae	Switzerland		Lafranchis et al. (2015)
124	Pieris mannii	Brassicales	Brassicaceae	Aurinia saxatilis (L.) Desv.	Larvae	France		Lafranchis et al. (2015)
124	Pieris mannii	Brassicales	Brassicaceae	Cardamine impatiens L.	Larvae	Hungary		Lafranchis et al. (2015)
124	Pieris mannii	Brassicales	Brassicaceae	Cardamine pratensis L.	Claim only	Hungary		Gozmány (1968)
124	Pieris mannii	Brassicales	Brassicaceae	Diplotaxis erucoides (L.) DC.	Larvae	France, Spain		Lafranchis (2020), Lafranchis et al. (2015)
124	Pieris mannii	Brassicales	Brassicaceae	Diplotaxis muralis (L.) DC.	Larvae	Croatia, Spain		Lafranchis (2020), Lafranchis et al. (2015), Lorković (2009)
124	Pieris mannii	Brassicales	Brassicaceae	Diplotaxis tenuifolia (L.) DC.	Larvae	Croatia, France, Germany, Italy, Slovenia, Switzerland		Balletto et al. (2023), Lafranchis et al. (2015), Lorković (2009), Reinhardt et al. (2020), Villa et al. (2009)
124	Pieris mannii	Brassicales	Brassicaceae	Hormathophylla spinosa (L.) P.Küpfer	Larvae	France		Lafranchis et al. (2015)
124	Pieris mannii	Brassicales	Brassicaceae	Iberis amara L.	Larvae	France, Luxembourg		Hensle et al. (2016), Lafranchis et al. (2015)
124	Pieris mannii	Brassicales	Brassicaceae	Iberis Dill. ex L.	Claim only	Iberian Peninsula		García-Barros et al. (2013)
124	Pieris mannii	Brassicales	Brassicaceae	Iberis linifolia L.	Larvae	France		Lafranchis et al. (2015)
124	Pieris mannii	Brassicales	Brassicaceae	Iberis saxatilis L.	Larvae	France, Spain, Switzerland		Eitschberger and Steiniger (1973), Lafranchis et al. (2015)
124	Pieris mannii	Brassicales	Brassicaceae	Iberis sempervirens L.	Larvae	France, Germany, Serbia, Spain	Switzerland	Hensle et al. (2016), Lafranchis et al. (2015), Popović and Đurić (2012), Reinhardt et al. (2020), Ziegler (2009)
124	Pieris mannii	Brassicales	Brassicaceae	Iberis umbellata L.	Larvae	Germany, Italy, Switzerland		Balletto et al. (2023), Casini (2001), Lafranchis et al. (2015), Reinhardt et al. (2020)
124	Pieris mannii	Brassicales	Brassicaceae	Kernera saxatilis (L.) Sweet	Larvae	Switzerland		Hensle et al. (2016), Lafranchis et al. (2015)
124	Pieris mannii	Brassicales	Brassicaceae	Lepidium campestre (L.) W.T.Aiton	Larvae	France		Lafranchis et al. (2015)
124	Pieris mannii	Brassicales	Brassicaceae	Lepidium coronopus (L.) Al-Shehbaz	Larvae	Iberian Peninsula, Spain		García-Barros et al. (2013), Lafranchis et al. (2015)
124	Pieris mannii	Brassicales	Brassicaceae	Lepidium graminifolium L.	Larvae	France		Lafranchis et al. (2015)
124	Pieris mannii	Brassicales	Brassicaceae	Lobularia maritima (L.) Desv.	Larvae	France, Iberian Peninsula, Italy, Spain	Switzerland	Balletto et al. (2023), García-Barros et al. (2013), Lafranchis (2020), Lafranchis et al. (2015)
124	Pieris mannii	Brassicales	Brassicaceae	Peltaria alliacea Jacq.	Larvae	Austria, Croatia, Hungary, Romania		Gozmány (1968), Lafranchis et al. (2015), Lorković (2009)
124	Pieris mannii	Brassicales	Brassicaceae	Rhamphospermum arvense (L.) Andrz. ex Besser	Claim only	Italy		Villa et al. (2009)
124	Pieris mannii	Brassicales	Resedaceae	Reseda luteola L.	Claim only	Croatia		Lorković (2009)
125	Pieris ergane	Brassicales	Brassicaceae	Aethionema orbiculatum (Boiss.) Hayek	Larvae	Greece		Lafranchis et al. (2015)
125	Pieris ergane	Brassicales	Brassicaceae	Aethionema saxatile (L.) W.T.Aiton	Proven	Croatia, France, Greece, Iberian Peninsula, Italy, North Macedonia, Serbia, Slovenia, Spain		Balletto et al. (2023), Descimon (1964), García-Barros et al. (2013), Hellmann and Bertaccini (2004), Lafranchis (2004), Lafranchis (2019), Lafranchis et al. (2015), Lorković (1968), Lorković (2009), Montiel Pantoja et al. (2020), Nel (1992b), Popović and Đurić (2012), Tolman and Bernhard (1994), Villa et al. (2009)
125	Pieris ergane	Brassicales	Brassicaceae	Aethionema thomasianum J.Gay	Larvae	Spain		Montiel Pantoja et al. (2020)
125	Pieris ergane	Brassicales	Brassicaceae	Isatis tinctoria L.	Proven	Greece		Tolman and Bernhard (1994)
125	Pieris ergane	Brassicales	Brassicaceae	Rorippa sylvestris (L.) Besser	Larvae	Croatia		Lorković (2009)
126	Pieris bryoniae	Brassicales	Brassicaceae	Alliaria petiolata (M.Bieb.) Cavara & Grande	Eggs	Slovakia		Hensle (2003)
126	Pieris bryoniae	Brassicales	Brassicaceae	Arabidopsis arenosa (L.) Lawalrée	Eggs	Austria, Slovakia		Hensle (2003)
126	Pieris bryoniae	Brassicales	Brassicaceae	Arabidopsis halleri (L.) O'Kane & Al-Shehbaz	Larvae	Italy, Poland		Balletto et al. (2023), Buszko and Masłowski (1993), Lafranchis et al. (2015), Warecki (2011)
126	Pieris bryoniae	Brassicales	Brassicaceae	Arabis alpina L.	Proven	France, Germany, Poland, Switzerland		Hensle (2003), Lafranchis et al. (2015), Porter (1997), Reinhardt et al. (2020), Warecki (2011)
126	Pieris bryoniae	Brassicales	Brassicaceae	Arabis ciliata Clairv.	Breeding only	Switzerland		Porter (1997)
126	Pieris bryoniae	Brassicales	Brassicaceae	Arabis L.	Claim only	Hungary		Gozmány (1968)
126	Pieris bryoniae	Brassicales	Brassicaceae	Arabis soyeri Reut. & A.L.P.Huet	Breeding only	Switzerland		Porter (1997)
126	Pieris bryoniae	Brassicales	Brassicaceae	Barbarea intermedia Boreau	Breeding only	Switzerland		Porter (1997)
126	Pieris bryoniae	Brassicales	Brassicaceae	Biscutella L.	Claim only	Hungary		Gozmány (1968)
126	Pieris bryoniae	Brassicales	Brassicaceae	Biscutella laevigata L.	Proven	Austria, France, Germany, Italy, Poland, Switzerland		Balletto et al. (2023), Buszko and Masłowski (1993), Embacher (1996), Hensle (2003), Lafranchis et al. (2015), LSPN (1987), Porter (1997), Reinhardt et al. (2020), Villa et al. (2009), Warecki (2011)
126	Pieris bryoniae	Brassicales	Brassicaceae	Cardamine amara L.	Proven	Austria, Slovakia		Hensle (2003)
126	Pieris bryoniae	Brassicales	Brassicaceae	Cardamine bulbifera (L.) Crantz	Larvae	Poland, Slovakia		Hensle (2003), Warecki (2011)
126	Pieris bryoniae	Brassicales	Brassicaceae	Cardamine heptaphylla (Vill.) O.E.Schulz	Proven	France, Switzerland		Hensle (2003), Lafranchis et al. (2015), Porter (1997)
126	Pieris bryoniae	Brassicales	Brassicaceae	Cardamine L.	Claim only	Austria, Switzerland		Embacher (1996), LSPN (1987)
126	Pieris bryoniae	Brassicales	Brassicaceae	Cardamine pentaphyllos (L.) Crantz	Proven	Switzerland		Lafranchis et al. (2015), Porter (1997)
126	Pieris bryoniae	Brassicales	Brassicaceae	Draba aizoides L.	Breeding only	Switzerland		Porter (1997)
126	Pieris bryoniae	Brassicales	Brassicaceae	Hornungia alpina (L.) O.Appel	Larvae	France, Switzerland		Lafranchis et al. (2015)
126	Pieris bryoniae	Brassicales	Brassicaceae	Lunaria rediviva L.	Larvae	Austria		Hensle (2003)
126	Pieris bryoniae	Brassicales	Brassicaceae	Noccaea montana (L.) F.K.Mey.	Larvae	Switzerland		Lafranchis et al. (2015), LSPN (1987)
126	Pieris bryoniae	Brassicales	Brassicaceae	Noccaea rotundifolia (L.) Moench	Proven	Switzerland		Porter (1997)
126	Pieris bryoniae	Brassicales	Brassicaceae	Thlaspi L.	Claim only	Hungary, Poland		Buszko and Masłowski (1993), Gozmány (1968)
126	Pieris bryoniae	Brassicales	Brassicaceae	Turritis brassica Leers	Proven	Switzerland		Lafranchis et al. (2015), Porter (1997)
127	Pieris napi	Asterales	Asteraceae	Calendula L.	Mistake		Finland	Marttila et al. (1991)
127	Pieris napi	Brassicales	Brassicaceae	Alliaria Heist. ex Fabr.	Claim only	Poland		Buszko and Masłowski (1993)
127	Pieris napi	Brassicales	Brassicaceae	Alliaria petiolata (M.Bieb.) Cavara & Grande	Proven	Belgium, Croatia, Denmark, France, Germany, Greece, Iberian Peninsula, Ireland, Netherlands, Nordic, northwest Europe, Poland, Spain, Sweden, Switzerland, United Kingdom		Asher et al. (2001), Bink (1992), Bos et al. (2006a), de Tré (1987), Ebert and Rennwald (1991a), Eliasson et al. (2005), Fartmann (2004), Friberg and Wiklund (2019), Friberg et al. (2011), Frohawk (1924a), García-Barros et al. (2013), Lafranchis (2019), Lafranchis et al. (2015), Lorković (2009), Nash et al. (2012), Porter (1997), Reinhardt et al. (2020), Retzlaff (1986), Richards (1940), Richert …
127	Pieris napi	Brassicales	Brassicaceae	Arabidopsis arenosa (L.) Lawalrée	Claim only	Germany, Poland		Richert and Brauner (2018), Warecki (2011)
127	Pieris napi	Brassicales	Brassicaceae	Arabidopsis thaliana (L.) Heynh.	Claim only	Germany		Richert and Brauner (2018)
127	Pieris napi	Brassicales	Brassicaceae	Arabis alpina L.	Claim only	Finland, northwest Europe		Bink (1992), Marttila et al. (1991)
127	Pieris napi	Brassicales	Brassicaceae	Arabis caucasica Willd.	Eggs	Germany		Ebert and Rennwald (1991a)
127	Pieris napi	Brassicales	Brassicaceae	Arabis ciliata Clairv.	Breeding only	Switzerland		Porter (1997)
127	Pieris napi	Brassicales	Brassicaceae	Arabis hirsuta (L.) Scop.	Larvae	Germany, Greece, northwest Europe		Bink (1992), Ebert and Rennwald (1991a), Lafranchis (2004), Lafranchis (2019), Lafranchis et al. (2015)
127	Pieris napi	Brassicales	Brassicaceae	Arabis L.	Eggs	Belgium, Finland, Ireland, Nordic, Poland		Buszko and Masłowski (1993), de Tré (1987), Eliasson et al. (2005), Nash et al. (2012), Thiele and Berlin (2007)
127	Pieris napi	Brassicales	Brassicaceae	Armoracia rusticana G.Gaertn., B.Mey. & Scherb.	Claim only	Finland		Marttila et al. (1991)
127	Pieris napi	Brassicales	Brassicaceae	Aubrieta deltoidea (L.) DC.	Eggs		Ireland	Nash et al. (2012)
127	Pieris napi	Brassicales	Brassicaceae	Aurinia saxatilis (L.) Desv.	Larvae	Germany		Ebert and Rennwald (1991a), Lafranchis et al. (2015)
127	Pieris napi	Brassicales	Brassicaceae	Barbarea intermedia Boreau	Breeding only	Switzerland		Porter (1997)
127	Pieris napi	Brassicales	Brassicaceae	Barbarea verna (Mill.) Asch.	Larvae	United Kingdom		Lafranchis et al. (2015)
127	Pieris napi	Brassicales	Brassicaceae	Barbarea vulgaris subsp. vulgaris	Proven	northwest Europe, Switzerland, United Kingdom		Bink (1992), Lafranchis et al. (2015), Porter (1997)
127	Pieris napi	Brassicales	Brassicaceae	Barbarea vulgaris W.T.Aiton	Eggs	Sweden, United Kingdom		Friberg and Wiklund (2019), Frohawk (1924a), Scorer (1913), Wiklund (1984)
127	Pieris napi	Brassicales	Brassicaceae	Berteroa incana (L.) DC.	Larvae	Finland, Germany		Ebert and Rennwald (1991a), Lafranchis et al. (2015), Marttila et al. (1991), Richert and Brauner (2018)
127	Pieris napi	Brassicales	Brassicaceae	Biscutella laevigata L.	Larvae	Croatia, France, Montenegro, Slovenia		Lafranchis et al. (2015), Lorković (2009)
127	Pieris napi	Brassicales	Brassicaceae	Brassica cretica subsp. cretica	Larvae		Germany	Ebert and Rennwald (1991a)
127	Pieris napi	Brassicales	Brassicaceae	Brassica L.	Claim only	Belgium, Finland, Poland		Buszko and Masłowski (1993), de Tré (1987), Marttila et al. (1991), Warecki (2011)
127	Pieris napi	Brassicales	Brassicaceae	Brassica napus L.	Larvae	Europe, North Caucasus		Ilyina and Morgun (2010), Lafranchis et al. (2015), Mamedova (2014)
127	Pieris napi	Brassicales	Brassicaceae	Brassica oleracea L.	Larvae	Germany, northwest Europe, United Kingdom	Denmark, Finland, North Caucasus	Asher et al. (2001), Bink (1992), Ebert and Rennwald (1991a), Lafranchis et al. (2015), Mamedova (2014), Richards (1940), Richert and Brauner (2018), Stoltze (1996), Thiele and Berlin (2007)
127	Pieris napi	Brassicales	Brassicaceae	Brassica rapa L.	Eggs	Finland, Ireland, North Caucasus, northwest Europe		Bink (1992), Ilyina and Morgun (2010), Mamedova (2014), Nash et al. (2012), Thiele and Berlin (2007)
127	Pieris napi	Brassicales	Brassicaceae	Cakile maritima Scop.	Larvae	United Kingdom		Lafranchis et al. (2015)
127	Pieris napi	Brassicales	Brassicaceae	Capsella bursa-pastoris (L.) Medik.	Eggs	Germany		Fartmann (2004)
127	Pieris napi	Brassicales	Brassicaceae	Cardamine amara L.	Proven	Denmark, Germany, Italy, North Caucasus, northwest Europe, Switzerland, United Kingdom		Asher et al. (2001), Balletto et al. (2023), Bink (1992), Ebert and Rennwald (1991a), Lafranchis et al. (2015), Mamedova (2014), Porter (1997), Stoltze (1996)
127	Pieris napi	Brassicales	Brassicaceae	Cardamine flexuosa With.	Larvae	Germany, United Kingdom		Courtney (1988), Ebert and Rennwald (1991a), Lafranchis et al. (2015)
127	Pieris napi	Brassicales	Brassicaceae	Cardamine heptaphylla (Vill.) O.E.Schulz	Proven	Switzerland		Porter (1997)
127	Pieris napi	Brassicales	Brassicaceae	Cardamine hirsuta L.	Larvae	Croatia, Germany, Iberian Peninsula, Ireland, United Kingdom		Ebert and Rennwald (1991a), García-Barros et al. (2013), Lafranchis et al. (2015), Lorković (2009), Nash et al. (2012), Richards (1940)
127	Pieris napi	Brassicales	Brassicaceae	Cardamine impatiens L.	Larvae	Germany		Ebert and Rennwald (1991a), Lafranchis et al. (2015)
127	Pieris napi	Brassicales	Brassicaceae	Cardamine L.	Claim only	Andorra, Belgium, Finland, Poland		Buszko and Masłowski (1993), Crozier (1999), de Tré (1987), Thiele and Berlin (2007)
127	Pieris napi	Brassicales	Brassicaceae	Cardamine polemonioides (Rouy) T.Durand & B.D.Jacks.	Claim only	Nordic		Eliasson et al. (2005)
127	Pieris napi	Brassicales	Brassicaceae	Cardamine pratensis L.	Larvae	Denmark, France, Germany, Ireland, Netherlands, northwest Europe, Poland, Sweden, United Kingdom		Asher et al. (2001), Bink (1992), Bos et al. (2006a), Ebert and Rennwald (1991a), Friberg and Wiklund (2019), Frohawk (1924a), Lafranchis et al. (2015), Nash et al. (2012), Reinhardt et al. (2020), Richert and Brauner (2018), Stoltze (1996), Warecki (2011), Wiklund (1984)
127	Pieris napi	Brassicales	Brassicaceae	Cardamine trifolia L.	Larvae	Croatia, Slovenia		Lafranchis et al. (2015), Lorković (2009)
127	Pieris napi	Brassicales	Brassicaceae	Diplotaxis tenuifolia (L.) DC.	Larvae	Germany, Italy		Balletto et al. (2023), Ebert and Rennwald (1991a), Lafranchis et al. (2015)
127	Pieris napi	Brassicales	Brassicaceae	Draba incana L.	Claim only	Nordic		Eliasson et al. (2005)
127	Pieris napi	Brassicales	Brassicaceae	Erucastrum gallicum (Willd.) O.E.Schulz	Proven	Switzerland		Lafranchis et al. (2015), Porter (1997)
127	Pieris napi	Brassicales	Brassicaceae	Erysimum cheiranthoides L.	Eggs	Germany		Richert and Brauner (2018)
127	Pieris napi	Brassicales	Brassicaceae	Erysimum Tourn. ex L.	Claim only	United Kingdom		Scorer (1913)
127	Pieris napi	Brassicales	Brassicaceae	Hesperis matronalis L.	Proven	Finland, Germany, Switzerland, United Kingdom		Courtney and Courtney (1982), Ebert and Rennwald (1991a), Lafranchis et al. (2015), Marttila et al. (1991), Porter (1997)
127	Pieris napi	Brassicales	Brassicaceae	Iberis saxatilis L.	Larvae	France		Lafranchis et al. (2015)
127	Pieris napi	Brassicales	Brassicaceae	Isatis tinctoria L.	Claim only	Nordic, northwest Europe		Bink (1992), Eliasson et al. (2005)
127	Pieris napi	Brassicales	Brassicaceae	Lepidium campestre (L.) W.T.Aiton	Larvae	France		Lafranchis et al. (2015)
127	Pieris napi	Brassicales	Brassicaceae	Lepidium coronopus (L.) Al-Shehbaz	Larvae	Iberian Peninsula, Spain		García-Barros et al. (2013), Lafranchis et al. (2015), Stefanescu et al. (2007)
127	Pieris napi	Brassicales	Brassicaceae	Lepidium didymum L.	Eggs	United Kingdom		Thompson (1992)
127	Pieris napi	Brassicales	Brassicaceae	Lepidium draba L.	Larvae	Iberian Peninsula, Spain		García-Barros et al. (2013), Stefanescu et al. (2007), Vives-Ingla et al. (2020)
127	Pieris napi	Brassicales	Brassicaceae	Lepidium graminifolium L.	Larvae	France		Lafranchis et al. (2015)
127	Pieris napi	Brassicales	Brassicaceae	Lepidium L.	Claim only	South European Russia		Morgun (2003)
127	Pieris napi	Brassicales	Brassicaceae	Lobularia maritima (L.) Desv.	Larvae		Germany	Ebert and Rennwald (1991a), Lafranchis et al. (2015)
127	Pieris napi	Brassicales	Brassicaceae	Lunaria annua L.	Larvae	Greece, northwest Europe		Bink (1992), Lafranchis (2004), Lafranchis (2019), Lafranchis et al. (2015)
127	Pieris napi	Brassicales	Brassicaceae	Lunaria rediviva L.	Larvae	Germany		Ebert and Rennwald (1991a), Lafranchis et al. (2015), Reinhardt et al. (2020)
127	Pieris napi	Brassicales	Brassicaceae	Matthiola W.T.Aiton	Larvae	United Kingdom		Richards (1940)
127	Pieris napi	Brassicales	Brassicaceae	Nasturtium officinale W.T.Aiton	Proven	France, Iberian Peninsula, northwest Europe, Switzerland	United Kingdom	Asher et al. (2001), Barrett (1893), Bink (1992), Frohawk (1924a), García-Barros et al. (2013), Lafranchis et al. (2015), Porter (1997), Richards (1940), Scorer (1913)
127	Pieris napi	Brassicales	Brassicaceae	Noccaea caerulescens subsp. caerulescens	Claim only	Finland, northwest Europe		Bink (1992), Marttila et al. (1991)
127	Pieris napi	Brassicales	Brassicaceae	Pseudoturritis turrita (L.) Al-Shehbaz	Claim only	Italy		Balletto et al. (2023), Villa et al. (2009)
127	Pieris napi	Brassicales	Brassicaceae	Raphanus raphanistrum L.	Larvae	Finland, Germany, Italy, United Kingdom		Asher et al. (2001), Balletto et al. (2023), Ebert and Rennwald (1991a), Lafranchis et al. (2015), Marttila et al. (1991), Villa et al. (2009)
127	Pieris napi	Brassicales	Brassicaceae	Raphanus raphanistrum subsp. sativus (L.) Domin	Larvae		Germany	Ebert and Rennwald (1991a), Lafranchis et al. (2015)
127	Pieris napi	Brassicales	Brassicaceae	Rhamphospermum arvense (L.) Andrz. ex Besser	Proven	Belgium, Germany, Ireland, Italy, Nordic, northwest Europe, Switzerland, United Kingdom		Asher et al. (2001), Bink (1992), de Tré (1987), Ebert and Rennwald (1991a), Eliasson et al. (2005), Lafranchis et al. (2015), Nash et al. (2012), Porter (1997), Villa et al. (2009)
127	Pieris napi	Brassicales	Brassicaceae	Rhamphospermum nigrum (L.) Al-Shehbaz	Larvae	Iberian Peninsula, Spain		García-Barros et al. (2013), Stefanescu et al. (2007), Vives-Ingla et al. (2020)
127	Pieris napi	Brassicales	Brassicaceae	Rorippa amphibia (L.) Besser	Larvae	Germany, northwest Europe		Bink (1992), Ebert and Rennwald (1991a), Lafranchis et al. (2015), Reinhardt et al. (2020)
127	Pieris napi	Brassicales	Brassicaceae	Rorippa palustris (L.) Besser	Larvae	Germany		Richert and Brauner (2018)
127	Pieris napi	Brassicales	Brassicaceae	Rorippa Scop.	Claim only	Belgium, Finland		de Tré (1987), Marttila et al. (1991)
127	Pieris napi	Brassicales	Brassicaceae	Rorippa sylvestris (L.) Besser	Larvae	Croatia, Greece, Nordic, northwest Europe		Bink (1992), Eliasson et al. (2005), Lafranchis (2019), Lafranchis et al. (2015), Lorković (2009)
127	Pieris napi	Brassicales	Brassicaceae	Sinapis alba L.	Larvae	Europe, northwest Europe		Bink (1992), Lafranchis et al. (2015)
127	Pieris napi	Brassicales	Brassicaceae	Sisymbrium irio L.	Claim only	Iberian Peninsula		García-Barros et al. (2013)
127	Pieris napi	Brassicales	Brassicaceae	Sisymbrium L.	Eggs	Germany		Richert and Brauner (2018)
127	Pieris napi	Brassicales	Brassicaceae	Sisymbrium officinale (L.) Scop.	Proven	Denmark, Germany, Iberian Peninsula, Nordic, northwest Europe, Switzerland, United Kingdom		Bink (1992), Ebert and Rennwald (1991a), Eliasson et al. (2005), Frohawk (1924a), García-Barros et al. (2013), Lafranchis et al. (2015), Porter (1997), Richards (1940), Scorer (1913), Stoltze (1996)
127	Pieris napi	Brassicales	Brassicaceae	Thlaspi arvense L.	Larvae	Finland, Nordic, northwest Europe, Sweden		Bink (1992), Eliasson et al. (2005), Lafranchis et al. (2015), Marttila et al. (1991)
127	Pieris napi	Brassicales	Brassicaceae	Turritis glabra L.	Larvae	Germany, Iberian Peninsula, Nordic, Poland		Ebert and Rennwald (1991a), Eliasson et al. (2005), García-Barros et al. (2013), Lafranchis et al. (2015), Warecki (2011)
127	Pieris napi	Brassicales	Resedaceae	Reseda lutea L.	Larvae	Andorra, Europe		Crozier (1999), Lafranchis et al. (2015)
127	Pieris napi	Brassicales	Resedaceae	Reseda Tourn. ex L.	Claim only	Belgium, North Caucasus, United Kingdom		de Tré (1987), Ilyina and Morgun (2010), Scorer (1913)
127	Pieris napi	Brassicales	Tropaeolaceae	Tropaeolum L.	Claim only		Finland	Marttila et al. (1991)
127	Pieris napi	Brassicales	Tropaeolaceae	Tropaeolum majus L.	Larvae	France, northwest Europe, United Kingdom		Asher et al. (2001), Bink (1992), Lafranchis et al. (2015)
127	Pieris napi	Rosales	Rosaceae	Alchemilla arvensis (L.) Scop.	Eggs		United Kingdom	Smith (1991)
129	Hamearis lucina	Apiales	Apiaceae	Aegopodium podagraria L.	Mistake	Germany		Anthes et al. (2007)
129	Hamearis lucina	Apiales	Apiaceae	Angelica sylvestris L.	Mistake	Germany		Anthes et al. (2007)
129	Hamearis lucina	Caryophyllales	Polygonaceae	Rumex L.	Mistake	Belgium, Hungary, Lithuania		de Tré (1987), Gozmány (1968), Kazlauskas (1984)
129	Hamearis lucina	Ericales	Primulaceae	Lysimachia nemorum L.	Larvae	Germany		Lafranchis et al. (2015)
129	Hamearis lucina	Ericales	Primulaceae	Primula × polyantha Mill.	Larvae	United Kingdom		Asher et al. (2001), Lafranchis et al. (2015)
129	Hamearis lucina	Ericales	Primulaceae	Primula elatior (L.) Hill	Larvae	Belgium, France, Germany, Italy, northwest Europe, Poland, Spain, Switzerland	Lithuania	Anthes et al. (2007), Bink (1992), Buszko and Masłowski (1993), de Tré (1987), Ebert and Rennwald (1991b), Kazlauskas (1984), Lafranchis et al. (2015), LSPN (1987), Muñoz Sariot (2011), Reinhardt et al. (2020), Villa et al. (2009), Warecki (2011)
129	Hamearis lucina	Ericales	Primulaceae	Primula L.	Larvae	Austria, Belgium, Hungary, Italy, Poland, Romania, Serbia, Slovakia		Burnaz (2005), Buszko and Masłowski (1993), de Tré (1987), Embacher (1996), Gozmány (1968), Hellmann and Bertaccini (2004), Popović and Đurić (2012), Reiprich (1960)
129	Hamearis lucina	Ericales	Primulaceae	Primula veris L.	Larvae	Denmark, France, Germany, Italy, Nordic, northwest Europe, Spain, Sweden, Switzerland, United Kingdom		Asher et al. (2001), Barrett (1893), Bink (1992), Ebert and Rennwald (1991b), Eliasson et al. (2005), Fartmann (2004), Fartmann (2005), Fartmann (2006), Frohawk (1924b), Hayes et al. (2021), Kruys (1991), Kruys (1998), Lafranchis et al. (2015), LSPN (1987), Muñoz Sariot (2011), Nel (1992b), Persson (2006), Reinhardt et al. (2020), Scorer (1913), Sparks et al. (1994), Stoltze (1996), Turner et al.…
129	Hamearis lucina	Ericales	Primulaceae	Primula veris subsp. columnae (Ten.) Maire & Petitm.	Larvae	France		Lafranchis et al. (2015)
129	Hamearis lucina	Ericales	Primulaceae	Primula vulgaris Huds.	Larvae	France, Italy, northwest Europe, Spain, Switzerland, United Kingdom		Asher et al. (2001), Barrett (1893), Bink (1992), Frohawk (1924b), Hayes et al. (2021), Lafranchis et al. (2015), LSPN (1987), Muñoz Sariot (2011), Nel (1992b), Scorer (1913), Sparks et al. (1994), Turner et al. (2008), Villa et al. (2009)
129	Hamearis lucina	Gentianales	Gentianaceae	Gentiana asclepiadea L.	Mistake	Germany		Anthes et al. (2007)
129	Hamearis lucina	Gentianales	Rubiaceae	Galium mollugo L.	Mistake	Germany		Anthes et al. (2007)
129	Hamearis lucina	Liliales	Melanthiaceae	Paris quadrifolia L.	Mistake	Germany		Anthes et al. (2007)
129	Hamearis lucina	Malpighiales	Euphorbiaceae	Mercurialis perennis L.	Mistake	Germany		Anthes et al. (2007)
129	Hamearis lucina	Rosales	Rosaceae	Filipendula ulmaria (L.) Maxim.	Mistake	Germany		Anthes et al. (2007)
129	Hamearis lucina	Rosales	Rosaceae	Prunus padus L.	Mistake	Germany		Anthes et al. (2007)
130	Cigaritis acamas	Rosales	Rosaceae	Sarcopoterium spinosum (L.) Spach	Eggs	Cyprus		John and Makris (2022)
132	Lycaena phlaeas	Asterales	Asteraceae	Solidago L.	Mistake	North Caucasus		Mamedova (2014)
132	Lycaena phlaeas	Caryophyllales	Polygonaceae	Polygonum L.	Claim only	Austria, Belgium, Moldova, North Caucasus, Poland, South European Russia, Spain		Buszko and Masłowski (1993), de Tré (1987), Embacher (1996), Ilyina and Morgun (2010), Kuznetsov (2009), Mamedova (2014), Muñoz Sariot (2011), Ţugulea et al. (2016)
132	Lycaena phlaeas	Caryophyllales	Polygonaceae	Rumex acetosa L.	Proven	Austria, Belgium, Croatia, Denmark, Europe, Finland, France, Germany, Iberian Peninsula, Ireland, Italy, Netherlands, Nordic, northwest Europe, Norway, Poland, Spain, Sweden, Switzerland, United Kingdom	Canary Islands	Aarvik et al. (2009), Asher et al. (2001), Barrett (1893), Bink (1992), Bos et al. (2006a), Buszko and Masłowski (1993), de Tré (1987), Ebert and Rennwald (1991b), Eliasson et al. (2005), García-Barros et al. (2013), Hawes (1894), Lafranchis et al. (2015), León-Cortés et al. (2000), Lorković (2009), LSPN (1987), Marttila et al. (1991), Munguira et al. (1997), Nash et al. (2012), Reinhardt et al. …
132	Lycaena phlaeas	Caryophyllales	Polygonaceae	Rumex acetosella L.	Proven	Belgium, Canary Islands, Croatia, Denmark, Europe, Finland, France, Germany, Iberian Peninsula, Ireland, Italy, Netherlands, Nordic, northwest Europe, Norway, Poland, Spain, Sweden, Switzerland, United Kingdom		Aarvik et al. (2009), Asher et al. (2001), Barrett (1893), Bink (1992), Bos et al. (2006a), Buszko and Masłowski (1993), de Tré (1987), Dempster (1971), Ebert and Rennwald (1991b), Eliasson et al. (2005), Fartmann (2004), Frohawk (1924b), García-Barros et al. (2013), Harrison (1905a), Lafranchis et al. (2015), León-Cortés et al. (2000), Lorković (2009), LSPN (1987), Marttila et al. (1991), Mungui…
132	Lycaena phlaeas	Caryophyllales	Polygonaceae	Rumex bucephalophorus L.	Larvae	France		Lafranchis et al. (2015)
132	Lycaena phlaeas	Caryophyllales	Polygonaceae	Rumex conglomeratus Murray	Larvae	France, Slovenia		Lafranchis et al. (2015)
132	Lycaena phlaeas	Caryophyllales	Polygonaceae	Rumex crispus L.	Larvae	Belgium, Denmark, Finland, Germany, Iberian Peninsula, Italy, Spain		de Tré (1987), García-Barros et al. (2013), Hermann (1999), Lafranchis et al. (2015), Marttila et al. (1991), Stefanescu et al. (2007), Stoltze (1996), Villa et al. (2009)
132	Lycaena phlaeas	Caryophyllales	Polygonaceae	Rumex cristatus DC.	Larvae	Cyprus		John and Makris (2022), Lafranchis et al. (2015)
132	Lycaena phlaeas	Caryophyllales	Polygonaceae	Rumex cyprius Murb.	Larvae	Cyprus		John and Makris (2022), Lafranchis et al. (2015)
132	Lycaena phlaeas	Caryophyllales	Polygonaceae	Rumex hydrolapathum Huds.	Eggs	Germany		Richert and Brauner (2018)
132	Lycaena phlaeas	Caryophyllales	Polygonaceae	Rumex intermedius DC.	Larvae	France		Lafranchis et al. (2015)
132	Lycaena phlaeas	Caryophyllales	Polygonaceae	Rumex L.	Larvae	Andorra, Austria, Belgium, Germany, Hungary, Lithuania, Malta, Moldova, North Caucasus, Poland, Serbia, Slovakia, Spain		Crozier (1999), de Tré (1987), Ebert and Rennwald (1991b), Embacher (1996), Gozmány (1968), Ilyina and Morgun (2010), Kazlauskas (1984), Muñoz Sariot (2011), Popović and Đurić (2012), Reiprich (1960), Ţugulea et al. (2016), Valletta (1972), Warecki (2011)
132	Lycaena phlaeas	Caryophyllales	Polygonaceae	Rumex longifolius DC.	Claim only	Finland		Marttila et al. (1991)
132	Lycaena phlaeas	Caryophyllales	Polygonaceae	Rumex maderensis Lowe	Eggs	Canary Islands, Madeira Islands		Wakeham-Dawson and Aguiar (2003), Wiemers (1995b)
132	Lycaena phlaeas	Caryophyllales	Polygonaceae	Rumex obtusifolius L.	Larvae	Belgium, Canary Islands, Europe, Germany, Ireland, northwest Europe, United Kingdom		Asher et al. (2001), Bink (1992), de Tré (1987), Ebert and Rennwald (1991b), Hermann (1999), Lafranchis et al. (2015), León-Cortés et al. (2000), Nash et al. (2012), Schurian (1997), Tutt (1906)
132	Lycaena phlaeas	Caryophyllales	Polygonaceae	Rumex pulcher L.	Larvae	Europe, France, Greece, Iberian Peninsula, Spain, United Kingdom		Bate (1896), García-Barros et al. (2013), Lafranchis (2019), Lafranchis et al. (2015), Obregón et al. (2015), Scorer (1913), Stefanescu et al. (2007), Tutt (1906)
132	Lycaena phlaeas	Caryophyllales	Polygonaceae	Rumex sanguineus L.	Claim only	Iberian Peninsula		García-Barros et al. (2013)
132	Lycaena phlaeas	Caryophyllales	Polygonaceae	Rumex scutatus L.	Larvae	Belgium, northwest Europe		Bink (1992), Lafranchis et al. (2015)
132	Lycaena phlaeas	Caryophyllales	Polygonaceae	Rumex thyrsiflorus Fingerh.	Larvae	Germany, northwest Europe		Bink (1992), Ebert and Rennwald (1991b), Lafranchis et al. (2015), Richert and Brauner (2018)
132	Lycaena phlaeas	Caryophyllales	Polygonaceae	Rumex tuberosus L.	Larvae	Greece	Cyprus	Lafranchis (2019), Lafranchis et al. (2015)
132	Lycaena phlaeas	Caryophyllales	Polygonaceae	Rumex vesicarius L.	Larvae	Canary Islands		Schurian (1997), Wiemers (1995b)
132	Lycaena phlaeas	Lamiales	Lamiaceae	Origanum vulgare L.	Mistake	Belgium		de Tré (1987)
133	Lycaena bleusei	Caryophyllales	Polygonaceae	Rumex acetosa L.	Claim only	Iberian Peninsula, Spain		Asal (2008), García-Barros et al. (2013), Munguira et al. (1997), Muñoz Sariot (2011)
133	Lycaena bleusei	Caryophyllales	Polygonaceae	Rumex acetosella L.	Claim only	Iberian Peninsula, Spain		Asal (2008), García-Barros et al. (2013), Munguira et al. (1997), Muñoz Sariot (2011)
133	Lycaena bleusei	Caryophyllales	Polygonaceae	Rumex papillaris Boiss. & Reut.	Claim only	Iberian Peninsula, Spain		García-Barros et al. (2013), Munguira et al. (1997)
133	Lycaena bleusei	Caryophyllales	Polygonaceae	Rumex scutatus L.	Breeding only	Spain		Asal (2008)
134	Lycaena virgaureae	Caryophyllales	Polygonaceae	Rumex acetosa L.	Larvae	Andorra, Austria, Belgium, Denmark, France, Germany, Iberian Peninsula, Italy, Moldova, Nordic, northwest Europe, Norway, Poland, Serbia, Spain, Sweden, Switzerland		Aarvik et al. (2009), Bink (1992), Buszko and Masłowski (1993), de Tré (1987), Eliasson et al. (2005), García-Barros et al. (2013), Lafranchis et al. (2015), LSPN (1987), Malicky (1969), Munguira et al. (1997), Muñoz Sariot (2011), Popović and Đurić (2012), Reinhardt et al. (2020), Stoltze (1996), Ţugulea et al. (2016), Villa et al. (2009), Warecki (2011), Wiklund (1984), Zapp (2010)
134	Lycaena virgaureae	Caryophyllales	Polygonaceae	Rumex acetosella L.	Larvae	Belgium, Denmark, Finland, Germany, Iberian Peninsula, Italy, Nordic, northwest Europe, Norway, Poland, Sweden, Switzerland		Aarvik et al. (2009), Bink (1992), Buszko and Masłowski (1993), de Tré (1987), Eliasson et al. (2005), García-Barros et al. (2013), Lafranchis et al. (2015), Marttila et al. (1991), Reinhardt et al. (2020), Richert and Brauner (2018), Stoltze (1996), Villa et al. (2009), Warecki (2011)
134	Lycaena virgaureae	Caryophyllales	Polygonaceae	Rumex crispus L.	Larvae	Germany, Italy, Nordic, northwest Europe		Bink (1992), Eliasson et al. (2005), Lafranchis et al. (2015), Villa et al. (2009)
134	Lycaena virgaureae	Caryophyllales	Polygonaceae	Rumex L.	Claim only	Andorra, Austria, Belgium, Croatia, Germany, Hungary, Lithuania, North Caucasus, Poland, Slovakia		Crozier (1999), de Tré (1987), Embacher (1996), Gozmány (1968), Ilyina and Morgun (2010), Kazlauskas (1984), Lorković (2009), Reiprich (1960), Richert and Brauner (2018), Warecki (2011)
134	Lycaena virgaureae	Caryophyllales	Polygonaceae	Rumex obtusifolius L.	Larvae	Austria		Lafranchis et al. (2015)
134	Lycaena virgaureae	Caryophyllales	Polygonaceae	Rumex scutatus L.	Larvae	France		Lafranchis et al. (2015)
134	Lycaena virgaureae	Caryophyllales	Polygonaceae	Rumex thyrsiflorus Fingerh.	Claim only	northwest Europe, Sweden		Bink (1992), Haaland (2014)
135	Lycaena ottomana	Caryophyllales	Polygonaceae	Rumex acetosa L.	Breeding only	Albania		Micevski et al. (2015)
136	Lycaena tityrus	Caryophyllales	Polygonaceae	Rumex acetosa L.	Proven	Belgium, Denmark, France, Germany, Iberian Peninsula, Italy, Netherlands, Nordic, northwest Europe, Poland, Serbia, Spain, Switzerland		Bink (1992), Bos et al. (2006a), Buszko and Masłowski (1993), de Tré (1987), Ebert and Rennwald (1991b), Eliasson et al. (2005), Fischer and Fiedler (2000), Fischer et al. (2005), García-Barros et al. (2013), Lafranchis et al. (2015), LSPN (1987), Muñoz Sariot (2011), Popović and Đurić (2012), Reinhardt et al. (2020), Stoltze (1996), Villa et al. (2009), Warecki (2011)
136	Lycaena tityrus	Caryophyllales	Polygonaceae	Rumex acetosella L.	Larvae	Belgium, Croatia, Denmark, France, Germany, Greece, Iberian Peninsula, Italy, Netherlands, Nordic, northwest Europe, Poland, Spain, Switzerland		Bink (1992), Bos et al. (2006a), Buszko and Masłowski (1993), de Tré (1987), Ebert and Rennwald (1991b), Eliasson et al. (2005), García-Barros et al. (2013), Lafranchis (2019), Lafranchis et al. (2015), Lorković (2009), LSPN (1987), Muñoz Sariot (2011), Reinhardt et al. (2020), Richert and Brauner (2018), Stoltze (1996), Villa et al. (2009), Warecki (2011)
136	Lycaena tityrus	Caryophyllales	Polygonaceae	Rumex arifolius All.	Larvae	France		Lafranchis et al. (2015)
136	Lycaena tityrus	Caryophyllales	Polygonaceae	Rumex crispus L.	Claim only	Italy		Villa et al. (2009)
136	Lycaena tityrus	Caryophyllales	Polygonaceae	Rumex hydrolapathum Huds.	Claim only	Belgium		de Tré (1987)
136	Lycaena tityrus	Caryophyllales	Polygonaceae	Rumex L.	Claim only	Austria, Hungary, Lithuania, North Caucasus		Embacher (1996), Gozmány (1968), Ilyina and Morgun (2010), Kazlauskas (1984)
136	Lycaena tityrus	Caryophyllales	Polygonaceae	Rumex obtusifolius L.	Claim only	Poland		Warecki (2011)
136	Lycaena tityrus	Caryophyllales	Polygonaceae	Rumex scutatus L.	Larvae	Austria, France, Iberian Peninsula, Italy, Switzerland		García-Barros et al. (2013), Hellmann and Bertaccini (2004), Lafranchis et al. (2015), LSPN (1987), Villa et al. (2009)
136	Lycaena tityrus	Caryophyllales	Polygonaceae	Rumex thyrsiflorus Fingerh.	Larvae	Germany, northwest Europe		Bink (1992), Lafranchis et al. (2015), Richert and Brauner (2018)
136	Lycaena tityrus	Caryophyllales	Polygonaceae	Rumex tuberosus L.	Larvae	Greece		Lafranchis (2019)
136	Lycaena tityrus	Fabales	Fabaceae	Cytisus scoparius (L.) Link	Mistake	Belgium, Hungary		de Tré (1987), Gozmány (1968)
137	Lycaena helle	Caryophyllales	Polygonaceae	Bistorta officinalis Delarbre	Proven	Belgium, France, Germany, Hungary, Iberian Peninsula, Lithuania, northwest Europe, Poland, Romania, Spain, Switzerland		Bink (1992), Burnaz (2008), Buszko and Masłowski (1993), Craioveanu et al. (2014), de Tré (1987), Ebert and Rennwald (1991b), Fischer et al. (1999), García-Barros et al. (2013), Gozmány (1968), Hart and Bowles (2014), Kazlauskas (1984), Klimczuk (2011), Lafranchis et al. (2015), LSPN (1987), Munguira et al. (1997), Muñoz Sariot (2011), Reinhardt et al. (2020), Richert and Brauner (2018), Turlure …
137	Lycaena helle	Caryophyllales	Polygonaceae	Bistorta vivipara (L.) Delarbre	Proven	Finland, Nordic, northwest Europe, Norway, Sweden		Aarvik et al. (2009), Bink (1992), Eliasson et al. (2005), Heino et al. (1998), Lafranchis et al. (2015), Marttila et al. (1991), Mutanen and Välimäki (2014), Ryrholm (2014), Sheldon (1911), Wiklund (1984)
137	Lycaena helle	Caryophyllales	Polygonaceae	Rumex acetosa L.	Claim only	Finland		Marttila et al. (1991)
137	Lycaena helle	Caryophyllales	Polygonaceae	Rumex acetosella L.	Claim only	Finland		Marttila et al. (1991)
137	Lycaena helle	Caryophyllales	Polygonaceae	Rumex L.	Claim only	Hungary		Gozmány (1968)
138	Lycaena alciphron	Caryophyllales	Polygonaceae	Polygonum L.	Claim only	North Caucasus		Ilyina and Morgun (2010)
138	Lycaena alciphron	Caryophyllales	Polygonaceae	Rumex acetosa L.	Proven	Denmark, France, Germany, Iberian Peninsula, Italy, northwest Europe, Poland, Serbia, Spain, Switzerland		Bellenger and Descimon (1977), Bink (1992), Buszko and Masłowski (1993), García-Barros et al. (2013), Lafranchis et al. (2015), LSPN (1987), Munguira et al. (1997), Muñoz Sariot (2011), Popović and Đurić (2012), Reinhardt et al. (2020), Richert and Brauner (2018), Stoltze (1996), Villa et al. (2009), Warecki (2011)
138	Lycaena alciphron	Caryophyllales	Polygonaceae	Rumex acetosella L.	Larvae	Denmark, Germany, Hungary, Iberian Peninsula, Italy, northwest Europe, Poland, Spain, Switzerland		Bink (1992), Buszko and Masłowski (1993), García-Barros et al. (2013), Gozmány (1968), Lafranchis et al. (2015), LSPN (1987), Munguira et al. (1997), Muñoz Sariot (2011), Reinhardt et al. (2020), Richert and Brauner (2018), Stoltze (1996), Villa et al. (2009)
138	Lycaena alciphron	Caryophyllales	Polygonaceae	Rumex acetosella subsp. angiocarpus (Murb.) Murb.	Larvae		Spain	Muñoz Sariot (2011)
138	Lycaena alciphron	Caryophyllales	Polygonaceae	Rumex intermedius DC.	Larvae	France		Bellenger and Descimon (1977), Lafranchis et al. (2015)
138	Lycaena alciphron	Caryophyllales	Polygonaceae	Rumex L.	Larvae	Andorra, Italy, Lithuania, North Caucasus, Slovakia, South European Russia		Crozier (1999), Hellmann and Bertaccini (2004), Ilyina and Morgun (2010), Kazlauskas (1984), Kuznetsov (2009), Reiprich (1960)
138	Lycaena alciphron	Caryophyllales	Polygonaceae	Rumex scutatus L.	Larvae	France, Germany, Greece, Iberian Peninsula, Italy, Switzerland		Bellenger and Descimon (1977), García-Barros et al. (2013), Lafranchis (2004), Lafranchis et al. (2015), Reinhardt et al. (2020), Villa et al. (2009)
138	Lycaena alciphron	Caryophyllales	Polygonaceae	Rumex thyrsiflorus Fingerh.	Larvae	Germany		Lafranchis et al. (2015), Richert and Brauner (2018)
139	Lycaena dispar	Asparagales	Iridaceae	Iris pseudacorus L.	Proven	Germany		Kühne et al. (2001), Richert and Brauner (2018)
139	Lycaena dispar	Caryophyllales	Polygonaceae	Bistorta officinalis Delarbre	Claim only	Hungary		Gozmány (1968)
139	Lycaena dispar	Caryophyllales	Polygonaceae	Rumex × heterophyllus Schultz	Larvae	Germany		Richert and Brauner (2018)
139	Lycaena dispar	Caryophyllales	Polygonaceae	Rumex × weberi Fischer-Benz.	Eggs	Germany		Loritz and Settele (2002)
139	Lycaena dispar	Caryophyllales	Polygonaceae	Rumex acetosa L.	Larvae	Croatia, France, Germany		Ebert and Rennwald (1991b), Lafranchis et al. (2001a), Lafranchis et al. (2015), Lorković (2009)
139	Lycaena dispar	Caryophyllales	Polygonaceae	Rumex acetosella L.	Larvae	Croatia, France, United Kingdom		Lafranchis et al. (2015), Lorković (2009)
139	Lycaena dispar	Caryophyllales	Polygonaceae	Rumex aquaticus L.	Larvae	Belgium, Europe, Finland, Germany, Moldova, Nordic, northwest Europe, Poland, Switzerland		Bink (1992), Buszko and Masłowski (1993), de Tré (1987), Eliasson et al. (2005), Klimczuk (2011), Kühne et al. (2001), LSPN (1987), Marttila et al. (1991), Ţugulea et al. (2016), Tutt (1906), Warecki (2011)
139	Lycaena dispar	Caryophyllales	Polygonaceae	Rumex confertus Willd.	Larvae	Poland		Sielezniew and Kostro-Ambroziak (2019)
139	Lycaena dispar	Caryophyllales	Polygonaceae	Rumex conglomeratus Murray	Larvae	Belgium, France, Germany		Lafranchis et al. (2001a), Lafranchis et al. (2015), Loritz and Settele (2002)
139	Lycaena dispar	Caryophyllales	Polygonaceae	Rumex crispus L.	Proven	Austria, Belgium, France, Germany, Italy, Moldova, Nordic, northwest Europe, Poland, United Kingdom		Bink (1992), de Tré (1987), Ebert and Rennwald (1991b), Eliasson et al. (2005), Güsten et al. (2019), Klimczuk (2011), Kühne et al. (2001), Lafranchis et al. (2001a), Lafranchis et al. (2015), Loritz and Settele (2002), Martin and Pullin (2004), Reinhardt et al. (2020), Richert and Brauner (2018), Strausz et al. (2012), Ţugulea et al. (2016), Villa et al. (2009), Warecki (2011)
139	Lycaena dispar	Caryophyllales	Polygonaceae	Rumex hydrolapathum Huds.	Proven	Austria, Belgium, Denmark, Europe, Finland, Germany, Hungary, Moldova, Netherlands, Nordic, northwest Europe, Poland, Switzerland, United Kingdom		Asher et al. (2001), Barrett (1893), Bink (1986), Bink (1992), Bos et al. (2006a), Buszko and Masłowski (1993), de Tré (1987), Duffey (1968), Ebert and Rennwald (1991b), Eliasson et al. (2005), Frohawk (1924b), Gozmány (1968), Güsten et al. (2019), Klimczuk (2011), Kühne et al. (2001), Lafranchis et al. (2015), LSPN (1987), Malicky (1969), Martin and Pullin (2004), Marttila et al. (1991), Nicholl…
139	Lycaena dispar	Caryophyllales	Polygonaceae	Rumex L.	Larvae	Belgium, Germany, Hungary, Italy, Lithuania, Serbia, South European Russia		de Tré (1987), Gozmány (1968), Hellmann and Bertaccini (2004), Kazlauskas (1984), Kuznetsov (2009), Popović and Đurić (2012), Richert and Brauner (2018)
139	Lycaena dispar	Caryophyllales	Polygonaceae	Rumex obtusifolius L.	Proven	Austria, Belgium, Europe, France, Germany, Italy, Poland, Switzerland, United Kingdom		de Tré (1987), Ebert and Rennwald (1991b), Güsten et al. (2019), Klimczuk (2011), Lafranchis et al. (2015), Loritz and Settele (2002), LSPN (1987), Martin and Pullin (2004), Reinhardt et al. (2020), Richert and Brauner (2018), Sielezniew and Kostro-Ambroziak (2019), Strausz et al. (2012), Tutt (1906), Villa et al. (2009), Warecki (2011)
139	Lycaena dispar	Caryophyllales	Polygonaceae	Rumex palustris Sm.	Claim only	Poland		Warecki (2011)
139	Lycaena dispar	Caryophyllales	Polygonaceae	Rumex patientia L.	Eggs	Austria		Strausz et al. (2012)
139	Lycaena dispar	Caryophyllales	Polygonaceae	Rumex pulcher L.	Larvae	France		Lafranchis et al. (2015)
139	Lycaena dispar	Caryophyllales	Polygonaceae	Rumex sanguineus L.	Larvae	Austria, Belgium, Europe, Netherlands, Poland		Buszko and Masłowski (1993), de Tré (1987), Lafranchis et al. (2015), Strausz et al. (2012), Tutt (1906)
139	Lycaena dispar	Caryophyllales	Polygonaceae	Rumex stenophyllus Ledeb.	Eggs	Austria		Strausz et al. (2012)
140	Lycaena thetis	Caryophyllales	Plumbaginaceae	Acantholimon androsaceum (Jaub. & Spach) Boiss.	Larvae		Greece	Lafranchis (2004), Tolman (1993)
141	Lycaena thersamon	Caryophyllales	Plumbaginaceae	Limonium Mill.	Claim only	North Caucasus		Ilyina and Morgun (2010)
141	Lycaena thersamon	Caryophyllales	Polygonaceae	Atraphaxis L.	Claim only	North Caucasus		Ilyina and Morgun (2010), Mamedova (2014)
141	Lycaena thersamon	Caryophyllales	Polygonaceae	Bistorta officinalis Delarbre	Claim only	Hungary		Gozmány (1968)
141	Lycaena thersamon	Caryophyllales	Polygonaceae	Polygonum aviculare L.	Eggs	Greece, Italy, Serbia, South European Russia		Lafranchis (2004), Morgun (2003), Popović and Đurić (2012), Villa et al. (2009)
141	Lycaena thersamon	Caryophyllales	Polygonaceae	Polygonum equisetiforme Sm.	Eggs	Cyprus		John and Makris (2022)
141	Lycaena thersamon	Caryophyllales	Polygonaceae	Polygonum L.	Claim only	North Caucasus, Slovakia, South European Russia		Kuznetsov (2009), Mamedova (2014), Reiprich (1960)
141	Lycaena thersamon	Caryophyllales	Polygonaceae	Rumex acetosa L.	Claim only	Hungary		Gozmány (1968)
141	Lycaena thersamon	Caryophyllales	Polygonaceae	Rumex L.	Claim only	Moldova, Slovakia		Reiprich (1960), Ţugulea et al. (2016)
141	Lycaena thersamon	Fabales	Fabaceae	Cytisus Desf.	Mistake	Hungary		Gozmány (1968)
142	Lycaena hippothoe	Caryophyllales	Polygonaceae	Bistorta officinalis Delarbre	Claim only	Andorra, Austria, Belgium, Hungary, Lithuania, Poland, Serbia, Switzerland		Buszko and Masłowski (1993), Crozier (1999), de Tré (1987), Embacher (1996), Gozmány (1968), Kazlauskas (1984), LSPN (1987), Popović and Đurić (2012)
142	Lycaena hippothoe	Caryophyllales	Polygonaceae	Polygonum L.	Claim only	Belgium		de Tré (1987)
142	Lycaena hippothoe	Caryophyllales	Polygonaceae	Rumex acetosa L.	Proven	Andorra, Belgium, Croatia, Denmark, Finland, France, Germany, Hungary, Iberian Peninsula, Italy, Moldova, Nordic, northwest Europe, Norway, Poland, Serbia, Slovenia, Spain, Sweden, Switzerland		Aarvik et al. (2009), Bink (1992), Buszko and Masłowski (1993), de Tré (1987), Ebert and Rennwald (1991b), Eliasson et al. (2005), Fischer and Fiedler (2002), Fischer et al. (2005), García-Barros et al. (2013), Hellmann and Bertaccini (2004), Lafranchis et al. (2015), Lorković (2009), LSPN (1987), Marttila et al. (1991), Munguira et al. (1997), Muñoz Sariot (2011), Popović and Đurić (2012), Reinh…
142	Lycaena hippothoe	Caryophyllales	Polygonaceae	Rumex acetosella L.	Larvae	Belgium, Denmark, Finland, Germany, Hungary, Italy, Moldova, Nordic, northwest Europe, Norway, Sweden, Switzerland		Aarvik et al. (2009), Bink (1992), Eliasson et al. (2005), Gozmány (1968), Hellmann and Bertaccini (2004), Lafranchis et al. (2015), LSPN (1987), Marttila et al. (1991), Reinhardt et al. (2020), Richert and Brauner (2018), Stoltze (1996), Ţugulea et al. (2016), Villa et al. (2009)
142	Lycaena hippothoe	Caryophyllales	Polygonaceae	Rumex crispus L.	Larvae	Belgium, Germany, Nordic, northwest Europe, Norway		Aarvik et al. (2009), Bink (1992), de Tré (1987), Eliasson et al. (2005), Lafranchis et al. (2015)
142	Lycaena hippothoe	Caryophyllales	Polygonaceae	Rumex L.	Claim only	Andorra, Austria, Belgium, Lithuania, Slovakia		Crozier (1999), de Tré (1987), Embacher (1996), Kazlauskas (1984), Reiprich (1960)
142	Lycaena hippothoe	Caryophyllales	Polygonaceae	Rumex scutatus L.	Proven	Austria, Italy		Lafranchis et al. (2015), Westenberger (2005)
142	Lycaena hippothoe	Caryophyllales	Polygonaceae	Rumex thyrsiflorus Fingerh.	Larvae	Germany		Lafranchis et al. (2015), Richert and Brauner (2018)
143	Lycaena candens	Caryophyllales	Polygonaceae	Rumex arifolius All.	Larvae	Greece		Lafranchis (2019)
143	Lycaena candens	Caryophyllales	Polygonaceae	Rumex L.	Claim only	North Caucasus, Serbia		Ilyina and Morgun (2010), Popović and Đurić (2012)
144	Laeosopis roboris	Lamiales	Oleaceae	Fraxinus angustifolia Vahl	Proven	France, Iberian Peninsula, Spain		García-Barros et al. (2013), Kan and Kan-Van Limburg Stirum (2009), Lafranchis and Kan (2012), Lafranchis et al. (2015), Mortera and Verhulst (2014), Munguira et al. (1997), Muñoz Sariot (2011), Muñoz Sariot (2015), Nel (1992a), Obregón-Romero and Gil-T (2011), Obregón and Prunier (2014)
144	Laeosopis roboris	Lamiales	Oleaceae	Fraxinus excelsior L.	Proven	France, Iberian Peninsula, Spain		García-Barros et al. (2013), Kan and Kan-Van Limburg Stirum (2009), Lafranchis et al. (2015), Muñoz Sariot (2011), Nel (1992a), Perez de Gregorio (2008), Verhulst (1986), Verhulst (2008)
144	Laeosopis roboris	Lamiales	Oleaceae	Ligustrum vulgare L.	Breeding only	Spain		Verhulst (2008)
144	Laeosopis roboris	Lamiales	Oleaceae	Phillyrea angustifolia L.	Larvae	France		Kan and Kan-Van Limburg Stirum (2009), Lafranchis et al. (2015)
144	Laeosopis roboris	Lamiales	Oleaceae	Phillyrea latifolia L.	Proven	France, Spain		Kan and Kan-Van Limburg Stirum (2009), Lafranchis and Kan (2012), Lafranchis et al. (2015), Mortera and Verhulst (2014)
145	Thecla betulae	Fagales	Betulaceae	Betula L.	Claim only	Lithuania, Poland, United Kingdom		Buszko and Masłowski (1993), Kazlauskas (1984), Scorer (1913)
145	Thecla betulae	Fagales	Betulaceae	Betula pendula Roth	Larvae	Germany		Ebert and Rennwald (1991b), Lafranchis et al. (2015)
145	Thecla betulae	Fagales	Betulaceae	Betula pendula subsp. pendula	Claim only	Slovakia		Reiprich (1960)
145	Thecla betulae	Fagales	Betulaceae	Betula pubescens var. pubescens	Larvae	Europe		Tutt (1908)
145	Thecla betulae	Fagales	Betulaceae	Corylus avellana L.	Larvae	Belgium, Germany, Slovakia		de Tré (1987), Lafranchis et al. (2015), Reiprich (1960)
145	Thecla betulae	Fagales	Betulaceae	Corylus L.	Claim only	Lithuania, Poland		Buszko and Masłowski (1993), Kazlauskas (1984)
145	Thecla betulae	Fagales	Fagaceae	Quercus L.	Mistake	Belgium		de Tré (1987)
145	Thecla betulae	Malpighiales	Salicaceae	Populus L.	Mistake	Slovakia		Reiprich (1960)
145	Thecla betulae	Rosales	Rosaceae	Chaenomeles japonica (Thunb.) Lindl. ex Spach	Larvae	Germany		Ebert and Rennwald (1991b), Lafranchis et al. (2015)
145	Thecla betulae	Rosales	Rosaceae	Crataegus L.	Claim only	Lithuania, Poland		Buszko and Masłowski (1993), Kazlauskas (1984)
145	Thecla betulae	Rosales	Rosaceae	Crataegus monogyna Jacq.	Claim only	Belgium, Moldova, United Kingdom		de Tré (1987), Thomas (1974), Ţugulea et al. (2016)
145	Thecla betulae	Rosales	Rosaceae	Malus domestica (Suckow) Borkh.	Claim only	Finland		Marttila et al. (1991)
145	Thecla betulae	Rosales	Rosaceae	Prunus × syriaca Borkh.	Eggs	Germany		Hermann (2007)
145	Thecla betulae	Rosales	Rosaceae	Prunus amygdalus Batsch	Eggs	Portugal		Marabuto et al. (2022)
145	Thecla betulae	Rosales	Rosaceae	Prunus armeniaca L.	Larvae	France, Germany, Hungary, South European Russia	Switzerland	Kuznetsov (2009), Lafranchis et al. (2015)
145	Thecla betulae	Rosales	Rosaceae	Prunus avium (L.) L.	Larvae	Denmark, Germany, Nordic, Spain		Ebert and Rennwald (1991b), Eliasson et al. (2005), Hermann (2007), Lafranchis et al. (2015), Reinhardt et al. (2020), Stoltze (1996), Vicente Arranz et al. (2013)
145	Thecla betulae	Rosales	Rosaceae	Prunus cerasifera Ehrh.	Claim only	Denmark, Germany, northwest Europe, Poland		Bink (1992), Reinhardt et al. (2020), Richert and Brauner (2018), Stoltze (1996), Warecki (2011)
145	Thecla betulae	Rosales	Rosaceae	Prunus cerasus L.	Larvae	Germany, Nordic		Eliasson et al. (2005), Hermann (2007), Lafranchis et al. (2015), Reinhardt et al. (2020)
145	Thecla betulae	Rosales	Rosaceae	Prunus domestica L.	Proven	Austria, eastern and central Europe, France, Germany, Iberian Peninsula, Italy, Nordic, northwest Europe, Poland, Portugal, Spain, United Kingdom	Denmark, Netherlands, Norway, Switzerland	Aarvik et al. (2009), Asher et al. (2001), Bink (1992), Bos et al. (2006a), Buszko and Masłowski (1993), Ebert and Rennwald (1991b), Eliasson et al. (2005), García-Barros et al. (2013), Hermann (2007), Koschuh et al. (2005), Lafranchis et al. (2015), LSPN (1987), Marabuto et al. (2022), Richert and Brauner (2018), Stefanescu (2000), Stoltze (1996), Thomas (1974), Tutt (1908), Vicente Arranz et al…
145	Thecla betulae	Rosales	Rosaceae	Prunus insititia L.	Larvae	Austria, France, Germany, northwest Europe, Spain, Switzerland	Portugal	Bink (1992), Ebert and Rennwald (1991b), Hermann (2007), Koschuh et al. (2005), Lafranchis et al. (2015), LSPN (1987), Marabuto et al. (2022), Vicente Arranz et al. (2013)
145	Thecla betulae	Rosales	Rosaceae	Prunus L.	Claim only	Hungary, Lithuania, Moldova		Gozmány (1968), Kazlauskas (1984), Ţugulea et al. (2016)
145	Thecla betulae	Rosales	Rosaceae	Prunus mahaleb L.	Claim only	Nordic		Eliasson et al. (2005)
145	Thecla betulae	Rosales	Rosaceae	Prunus padus L.	Larvae	Austria, Denmark, Europe, Finland, Germany, Italy, Lithuania, Nordic, Poland, Romania		Buszko and Masłowski (1993), Eliasson et al. (2005), Hermann (1999), Kazlauskas (1984), Koschuh et al. (2005), Lafranchis et al. (2015), Marttila et al. (1991), Reinhardt et al. (2020), Richert and Brauner (2018), Stoltze (1996), Tutt (1908), Villa et al. (2009)
145	Thecla betulae	Rosales	Rosaceae	Prunus persica (L.) Batsch	Claim only		Germany, Iberian Peninsula	García-Barros et al. (2013), Richert and Brauner (2018)
145	Thecla betulae	Rosales	Rosaceae	Prunus serotina Ehrh.	Larvae	Belgium, Netherlands		de Tré (1987), Lafranchis et al. (2015)
145	Thecla betulae	Rosales	Rosaceae	Prunus serrulata Lindl.	Claim only		Germany	Richert and Brauner (2018)
145	Thecla betulae	Rosales	Rosaceae	Prunus spinosa L.	Proven	Austria, Belgium, Croatia, Denmark, France, Germany, Iberian Peninsula, Ireland, Italy, Netherlands, Nordic, northwest Europe, Norway, Poland, Portugal, Romania, Serbia, Slovakia, South European Russia, Spain, Sweden, Switzerland, United Kingdom, western and central Europe		Aarvik et al. (2009), Asher et al. (2001), Barrett (1893), Bink (1992), Bos et al. (2006a), Buszko and Masłowski (1993), de Tré (1987), de Vries et al. (2010), Ebert and Rennwald (1991b), Eliasson et al. (2005), Fartmann (2004), Fartmann and Timmermann (2006), Frohawk (1924b), García-Barros et al. (2013), Hellmann and Bertaccini (2004), Hermann (2007), Koschuh et al. (2005), Kuznetsov (2009), Laf…
145	Thecla betulae	Rosales	Rosaceae	Prunus triloba Lindl.	Claim only		Germany	Richert and Brauner (2018)
145	Thecla betulae	Rosales	Rosaceae	Pyrus L.	Claim only	Belgium		de Tré (1987)
146	Favonius quercus	Fagales	Fagaceae	Castanea sativa Mill.	Larvae	United Kingdom		Meade-Waldo (1909)
146	Favonius quercus	Fagales	Fagaceae	Quercus × rosacea Bechst.	Larvae	Germany		Ebert and Rennwald (1991b), Lafranchis et al. (2015)
146	Favonius quercus	Fagales	Fagaceae	Quercus × streimii Heuff.	Eggs	Germany		Hermann (2007)
146	Favonius quercus	Fagales	Fagaceae	Quercus alnifolia Poech	Larvae	Cyprus		John and Makris (2022), Lafranchis et al. (2015)
146	Favonius quercus	Fagales	Fagaceae	Quercus cerris L.	Larvae	northwest Europe, Switzerland	United Kingdom	Bink (1992), Lafranchis et al. (2015), LSPN (1987)
146	Favonius quercus	Fagales	Fagaceae	Quercus coccifera L.	Larvae	Greece		Lafranchis (2019), Lafranchis et al. (2015)
146	Favonius quercus	Fagales	Fagaceae	Quercus faginea Lam.	Larvae	Iberian Peninsula, Spain		García-Barros et al. (2013), Lafranchis et al. (2015), Munguira et al. (1997)
146	Favonius quercus	Fagales	Fagaceae	Quercus faginea subsp. faginea	Claim only	Spain		Obregón and Prunier (2014)
146	Favonius quercus	Fagales	Fagaceae	Quercus ilex L.	Larvae	France, Iberian Peninsula, Spain, United Kingdom		Asher et al. (2001), García-Barros et al. (2013), Lafranchis and Kan (2012), Lafranchis et al. (2015), Munguira et al. (1997), Templado (1990)
146	Favonius quercus	Fagales	Fagaceae	Quercus infectoria subsp. veneris (A.Kern.) Meikle	Larvae	Cyprus		John and Makris (2022), Lafranchis et al. (2015)
146	Favonius quercus	Fagales	Fagaceae	Quercus L.	Larvae	Austria, Belgium, Croatia, Europe, Germany, Hungary, Iberian Peninsula, Ireland, Italy, Lithuania, Norway, Poland, Romania, Serbia, Spain, United Kingdom		Aarvik et al. (2009), Asher et al. (2001), Barrett (1893), Burnaz (2005), Buszko and Masłowski (1993), de Tré (1987), Ebert and Rennwald (1991b), García-Barros et al. (2013), Gozmány (1968), Kazlauskas (1984), Lorković (2009), Malicky (1969), Muñoz Sariot (2011), Nash et al. (2012), Popović and Đurić (2012), Scorer (1913), Tutt (1908), Villa et al. (2009), Warecki (2011)
146	Favonius quercus	Fagales	Fagaceae	Quercus lusitanica Lam.	Larvae	Europe		Tutt (1908)
146	Favonius quercus	Fagales	Fagaceae	Quercus petraea (Matt.) Liebl.	Larvae	Austria, Denmark, France, Germany, Italy, Nordic, northwest Europe, Switzerland, United Kingdom		Asher et al. (2001), Bink (1992), Ebert and Rennwald (1991b), Eliasson et al. (2005), Hermann (2007), Koschuh et al. (2005), Lafranchis et al. (2015), LSPN (1987), Malicky (1969), Reinhardt et al. (2020), Stoltze (1996), Villa et al. (2009)
146	Favonius quercus	Fagales	Fagaceae	Quercus petraea subsp. petraea	Larvae	Europe		Tutt (1908)
146	Favonius quercus	Fagales	Fagaceae	Quercus pubescens Willd.	Larvae	Austria, France, Germany, Greece, Moldova, Spain, Switzerland	northwest Europe	Bink (1992), Hermann (2007), Koschuh et al. (2005), Lafranchis (2019), Lafranchis et al. (2015), LSPN (1987), Malicky (1969), Nicholson (1896), Reinhardt et al. (2020), Ţugulea et al. (2016)
146	Favonius quercus	Fagales	Fagaceae	Quercus pyrenaica Willd.	Larvae	Spain		Lafranchis et al. (2015), Munguira et al. (1997)
146	Favonius quercus	Fagales	Fagaceae	Quercus robur L.	Larvae	Austria, Denmark, Europe, Finland, France, Germany, Italy, Netherlands, Nordic, northwest Europe, South European Russia, Sweden, Switzerland, United Kingdom		Asher et al. (2001), Bink (1992), Bos et al. (2006a), Ebert and Rennwald (1991b), Eliasson et al. (2005), Fartmann (2004), Frohawk (1924b), Hermann (2007), Koschuh et al. (2005), Kuznetsov (2009), Lafranchis et al. (2015), LSPN (1987), Malicky (1969), Marttila et al. (1991), Reinhardt et al. (2020), Richert and Brauner (2018), Stoltze (1996), Thomas (1975), Tutt (1908), Villa et al. (2009), Wiklu…
146	Favonius quercus	Fagales	Fagaceae	Quercus robur subsp. robur	Larvae	Europe		Tutt (1908)
146	Favonius quercus	Fagales	Fagaceae	Quercus rotundifolia Lam.	Claim only	Spain		Obregón and Prunier (2014)
146	Favonius quercus	Fagales	Fagaceae	Quercus rubra L.	Larvae	Germany, northwest Europe		Bink (1992), Hermann (2007), Lafranchis et al. (2015)
146	Favonius quercus	Fagales	Fagaceae	Quercus suber L.	Larvae	Iberian Peninsula, Portugal, Spain		de Sousa (1992), García-Barros et al. (2013), Lafranchis et al. (2015), Obregón and Prunier (2014)
146	Favonius quercus	Malpighiales	Salicaceae	Salix L.	Larvae	United Kingdom		Bignell (1877), Frohawk (1924b)
147	Tomares ballus	Fabales	Fabaceae	Anthyllis cytisoides L.	Larvae	Iberian Peninsula, Spain		García-Barros et al. (2013), Muñoz Sariot (2011)
147	Tomares ballus	Fabales	Fabaceae	Anthyllis vulneraria L.	Larvae	Iberian Peninsula, Spain		García-Barros et al. (2013), Muñoz Sariot (2011)
147	Tomares ballus	Fabales	Fabaceae	Astragalus glaux L.	Larvae	Spain		Lafranchis et al. (2015)
147	Tomares ballus	Fabales	Fabaceae	Biserrula pelecinus L.	Larvae	Spain		Jordano Barbudo and Rodríguez González (1988), Lafranchis et al. (2015), Obregón and Prunier (2014)
147	Tomares ballus	Fabales	Fabaceae	Erophaca baetica (L.) Boiss.	Larvae	Iberian Peninsula, Spain		García-Barros et al. (2013), Jordano Barbudo and Rodríguez González (1988), Jordano et al. (1989), Jordano et al. (1990), Lafranchis et al. (2015), Munguira et al. (1997), Muñoz Sariot (2011), Obregón-Romero and Gil-T (2011), Obregón and Prunier (2014), Obregón et al. (2015)
[truncated: 3,590 more rows]
