# Supplementary material for: A checklist of European butterfly larval foodplants
Source: Ecol Evol. 2024 Jan 7;14(1):e10834. doi: 10.1002/ece3.10834 (PMC10771928; doi:10.1002/ece3.10834)
Supplement: Supplementary file 2 — Appendix S2. [file ECE3-14-e10834-s002.xlsx]

## Sheet: S2-references-20230725
id	short_ref	full_reference	ref_type
275	Aarvik et al. (2009)	Aarvik L, Ove Hansen L, Kononenko VS (2009) Norges summerflugler : håndbok over Norges dagsommerfugler og nattsvermere. Norsk entomologisk forening & Naturhistorisk museum, Oslo. 432 pp	S
186	Abadjiev (1992)	Abadjiev S (1992) Butterflies of Bulgaria, Part 1 Papilionidae & Pieridae. Veren Publishers, Sofia. 91 pp	S
190	Abadjiev (1993)	Abadjiev S (1993) Butterflies of Bulgaria, Part 2 Nymphalidae: Libytheinae & Satyrinae. Veren Publishers, Sofia. 127 pp	S
192	Abadjiev (1994a)	Abadjiev S (1994) On the larval foodplant of Pontia chloridice (Hübner, [1808-1813]) in Bulgaria (Lepidoptera: Pieridae). Entomologist’s Record and Journal of Variation 106(7-8): 139	P
193	Abadjiev (1994b)	Abadjiev S (1994) The larval foodplant of Colias caucasica balcanica (Rebel, 1901) in Bulgaria (Lepidoptera: Pieridae). Phegea 22(3): 97–98	P
191	Abadjiev (1995)	Abadjiev S (1995) Butterflies of Bulgaria, Volume 3 Nymphalidae: Apaturinae & Nymphalinae. Veren Puis S. Abadjiev, Sofia. 159 pp	S
183	Abafi-Aigner (1907)	Abafi-Aigner L (1907) Magyarország lepkéi. Athenaeum Irodalmi, Budapest, 137 pp	S
314	Abós and Stefanescu (1999)	Abós L, Stefanescu C (1999) Phenology of Charaxes jasius (Nymphalidae: Charaxinae) in the north-east Iberian Peninsula. Nota Lepidopterologica 22(3): 162–182	P
947	Acosta-Fernández (2009)	Acosta-Fernández B (2009) Presencia de Cacyreus marshalli Butler, [1898] en la isla de Tenerife, Islas Canarias, España y otros registros de interés sobre Rhopalocera endémicos de la isla (Lepidoptera: Papilionoidea). SHILAP Revista de lepidopterología 37(146): 155–159	P
318	Acosta-Fernández (2010)	Acosta-Fernández B (2010) Nuevas aportaciones al conocimiento del ciclo biológico de Euchloe belemia hesperidum Rothschild, 1913 y Euchloe belemia grancanariensis Acosta, 2008 y nueva sinonimia para este taxón (Lepidoptera: Pieridae). SHILAP Revista de lepidopterología 38(149): 121–128	P
827	Acosta Fernández (2005)	Acosta Fernández B (2005) Cacyreus marshalli Butler, [1898] en Fuerteventura y Gran Canaria (Islas Canarias, España) (Lepidoptera: Lycaenidae). SHILAP Revista de lepidopterología 33(131): 245–246	P
904	Acosta Fernández (2008)	Acosta Fernández B (2008) Una nueva subespecie de Euchloe belemia (Esper, [1800]) de la isla de Gran Canaria, Islas Canarias, España (Lepidoptera: Pieridae). SHILAP Revista de lepidopterología 36(142): 173–182	P
93	Agenjo (1967)	Agenjo R (1967) Morfología y distribución geográfica en España de la «niña del astrágalo» Plebejus (Plebejus) pylaon (F. d. W., 1824). Eos 43: 21–25	S
132	Aguia (2000)	Aguia AMF (2000) Catopsilia florella (Fabricius, 1775) (Lepidoptera: Pieridae), an afrotropical species found breeding in Madeira Island. Bocagiana 199: 1–4	S
131	Aguia and Wakeham-Dawson (2001)	Aguia AMF, Wakeham-Dawson A (2001) On the status of Catopsilia florella (Fabricius, 1775) (Lepidoptera: Pieridae) in Madeira, Portugal nine months after its arrival. Entomologist’s Gazette 52(2): 77–79	S
828	Aguiar and Karsholt (2006)	Aguiar AMF, Karsholt O (2006) Systematic catalogue of the Entomofauna of the Madeira archipelagoand Selvagens islands. Lepidoptera Vol. 1. In: Biscoito MJ (Ed.), Suplemento do Boletim do Museu Municipal do Funchal (História Natural) Vol. 09. , 5–140.	P
319	Aguiar et al. (2002)	Aguiar AMF, Wakeham-Dawson A, Brazão C (2002) Additional observations on the presence of Leptotes pirithous (Linnaeus, 1767) (Lepidoptera: Lycaenidae in Madeira Island, Portugal, with a record of the first confirmed host plant. Entomologist’s Record and Journal of Variation 114(3): 118–120	P
1042	Al Dhaheri (2009)	Al Dhaheri SSO (2009) The ecology and conservation of the Pearl bordered Fritillary Butterfly (Boloria euphrosyne) in Scotland. PhD Thesis. University of Aberdeen, UK	P
320	Albrecht (2003)	Albrecht M (2003) Zum ehemaligen Vorkommen des Heilziest-Dickkopffalters (Carcharodus floccifera Zeller, 1847) im Rhein-Main-Gebiet (Lepidoptera: Hesperiidae). Nachrichten des Entomologischen Vereins Apollo 24(4): 215–220	S
321	Albrecht (2012)	Albrecht M (2012) Stachys cretica, a new host plant for Carcharodus orientalis Reverdin, 1913 on the Greek island of Samos (Lepidoptera: Hesperiidae). Nachrichten des Entomologischen Vereins Apollo 32(3/4): 173–175	P
322	Albrecht and Kissling (2013)	Albrecht M, Kissling T (2013) Observations on the ecology and habitat of Carcharodus stauderi Reverdin, 1913 on the Greek island of Kalymnos (Lepidoptera: Hesperiidae). Nachrichten des Entomologischen Vereins Apollo 34(1/2): 1–8	P
116	Allcard and Valletta (1978)	Allcard HG, Valletta A (1978) A week collecting in Tenerife, Canary Islands, in September 1977. Entomologist’s Record and Journal of Variation 90(4): 91–94.	P
117	Allcard and Valletta (1982)	Allcard HG, Valletta A (1982) Two weeks in the Canary Islands in 1981. Entomologist’s Record and Journal of Variation 94(5-6): 111–116	P
187	Allcard and Valletta (1983)	Allcard HG, Valletta A (1983) A wek in La Palma, Canary Islands, in 1982. Shilap. Revista de Lepidopterologia 11(44): 319–321	P
230	Alomar et al. (1991)	Alomar G, Jurado H, Ñúñez L (1991) Primeres observacions de la papallona Tigre (Danaus chrysippus L.) a les Illes Balears. Bolletí de la Societat d’Història Natural de les Balears 33: 275–278	P
225	Amiet (2004)	Amiet J-L (2004) Séparation des niches écologiques chez deux espèces jumelles sympatriques de Leptidea (Lepidoptera, Pieridae). Revue d’Ecologie, Terre et Vie 59(3): 433–452. Available from: https://hal.archives-ouvertes.fr/hal-03530039/	P
958	Anastassiu et al. (2010)	Anastassiu HT, Ghavalas N, Coutsis JG (2010) First record of Cacyreus marshalli in Greece, and comments on the potential occurrence of Zizeeria karsandra on the Greek island of Crete (Lepidoptera: Lycaenidae). Phegea 38(3): 85–92	P
323	András (2018)	András M (2018) A dolomit-kéneslepke (Colias chrysotheme) újbóli megtelepedése a Kiskunságban. Természetvédelem és kutatás a Turjánvidék északi részén 10: 825–833	P
998	Antalfalvi (1971)	Antalfalvi B (1971) A Plebejides pylaon FISCH.-W. ssp. kovacsi SZABÓ hernyója, bábállapota és egyéb tenyésztési körülményei. Folia Entomologica Hungarica 24(40): 474–476	P
836	Anthes et al. (2003a)	Anthes N, Fartmann T, Hermann G (2003a) Wie lässt sich der Rückgang des Goldenen Scheckenfalters (Euphydryas aurinia) in Mitteleuropa stoppen? Erkenntnisse aus populationsökologischenStudien in voralpinen Niedermoorgebieten und der Arealentwicklungin Deutschland. Naturschutz und Landschaftsplanung 35(9): 279–287	P
325	Anthes et al. (2003b)	Anthes N, Fartmann T, Hermann G, Kaule G (2003b) Combining larval habitat quality and metapopulation structure – the key for successful management of pre-alpine Euphydryas aurinia colonies. Journal of Insect Conservation 7(3): 175–185. https://doi.org/10.1023/a:1027330422958	P
324	Anthes et al. (2007)	Anthes N, Fartmann T, Hermann G (2007) The Duke of Burgundy butterfly and its dukedom: larval niche variation in Hamearis lucina across Central Europe. Journal of Insect Conservation 12(1): 3–14. https://doi.org/10.1007/s10841-007-9084-7	P
837	Anton et al. (2007)	Anton C, Musche M, Settele J (2007) Spatial patterns of host exploitation in a larval parasitoid of the predatory dusky large blue Maculinea nausithous. Basic and Applied Ecology 8(1): 66–74. https://doi.org/10.1016/j.baae.2006.03.006	P
838	Anton et al. (2008)	Anton C, Musche M, Hula V, Settele J (2008) Myrmica host-ants limit the density of the ant-predatory large blue Maculinea nausithous. Journal of Insect Conservation 12(5): 511–517. https://doi.org/10.1007/s10841-007-9091-8	P
1089	Antón et al. (2015)	Antón I, Aedo Ó, Sola J (2015) Registro de Charaxes jasius (Linnaeus, 1767), Callophrys avis (Chapman 1909), Libythea celtis (Laicharting 1782) y Gegenes nostrodamus (Fabricius 1794) en la provincia de Navarra, norte de la Península Ibérica (Lepidoptera: Papilionoidea y Hesperioidea). Boletín de la Sociedad Entomológica Aragonesa 56: 343–346	P
917	Asal (2008)	Asal J (2008) Beitrag zur biologie und ökologie von Lycaena tityrus bleusei (Oberthür, 1884) aus Spanien (Lepidoptera: Lycaenidae). Nachrichten des Entomologischen Vereins Apollo 29(1/2): 15–18	P
981	Ashe-Jepson et al. (2022)	Ashe-Jepson E, Bladon AJ, Herbert G, Hitchcock GE, Knock R, Lucas CBH, Luke SH, Turner EC (2022) Oviposition behaviour and emergence through time of the small blue butterfly (Cupido minimus) in a nature reserve in Bedfordshire, UK. Journal of Insect Conservation 26(1): 43–58. https://doi.org/10.1007/s10841-021-00360-5	P
14	Asher et al. (2001)	Asher J, Warren M, Fox R, Harding P, Jeffcoate G, Jeffcoate S (2001) The Millennium Atlas of Butterflies in Britain and Ireland. Oxford University Press, 433 pp.	S
220	Ashton et al. (2009)	Ashton S, Gutiérrez D, Wilson RJ (2009) Effects of temperature and elevation on habitat use by a rare mountain butterfly: implications for species responses to climate change. Ecological Entomology 34(4): 437–446. https://doi.org/10.1111/j.1365-2311.2008.01068.x	P
349	Aubert et al. (1996)	Aubert J, Descimon H, Michel F (1996) Population biology and conservation of the Corsican swallowtail butterfly Papilio hospiton Géné. Biological Conservation 78(3): 247–255. https://doi.org/10.1016/s0006-3207(96)00031-6	P
1055	Audusseau et al. (2021)	Audusseau H, Ryrholm N, Stefanescu C, Tharel S, Jansson C, Champeaux L, Shaw MR, Raper C, Lewis OT, Janz N, Schmucki R (2021) Rewiring of interactions in a changing environment: nettle-feeding butterflies and their parasitoids. Oikos 130(4): 624–636. https://doi.org/10.1111/oik.07953	P
350	Aussem and Hesselbarth (1980)	Aussem B, Hesselbarth G (1980) Die Präimaginalstadien von Pseudochazara cingovskii (Gross, 1973). (Satyridae). Nota Lepidopterologica 3(1-2): 17–23	P
88	Bacallado Aránega (1976)	Bacallado Aránega JJ (1976) Biología de Cyclyrius webbianus (Brullé) (Lep. Lycaenidae) especie endémica de las Islas Canarias. Vieraea 6(1): 139–150	S
351	Back (1990)	Back W (1990) Taxonomische Untersuchungen innerhalb der Artengruppe um Euchloe ausonia (Hübner, 1804) (Lepldoptera, Pieridae). Atalanta 21(3/4): 187–206	P
901	Back (1991)	Back W (1991) Die Präimaginalstadi von Euchloe charlonia (Donzel, 1842) im Vergleich zu Euchioe penia (Freyer, 1852) und Euchloe transcaspica ssp. amseli (Gross & Ebert, 1975). Atalanta 22(2/4): 357–363	P
316	Back (2001a)	Back W (2001) Beschreibung einer neuen Unterart von Euchloe tagis (Hübner, 1804): Euchloe tagis piemonti subspec. nov. (Lepidoptera, Pieridae). Atalanta 32(1/2): 99–102	P
317	Back (2001b)	Back W (2001) Zur Biologie von Euchloe belemia hesperidum (Rothschild, 1913) (Lepidoptera, Pieridae). Atalanta 32(1/2): 103–106	P
352	Back (2012)	Back W (2012) Phaenotypische und genotypische Abgrenzung der Arten und Unterarten der Gattung Zegris Boisduval, 1836 (Lepidoptera, Pieridae). Atalanta 43(1/2): 77–86	P
900	Back and Eitschhberger (1976)	Back W, Eitschhberger U (1976) Die Unterarten von Euchloe charlonia (DONZEL, 1842). Atalanta 7(3): 142–160	P
112	Back et al. (2005)	Back W, Olivares J, Leestmans R (2005) Une nouvelle sour-espèce d’Euchloe bazae (Fabiano, 1993) d’Aragón, dans le N.-E. de l’Espagne: iberae ssp.. nova (Lepidopyera: Pieridae). Linneana Belgica 20(2): 67–72	S
825	Báez (1998)	Báez M (1998) Nuevos datos sobre la distribución de Catopsilia florella (Lepidoptera: Pieridae) en Canarias. Boletín de la Asociación Española de Entomología 22(3-4): 241	P
996	Bálint and Fiedler (1992)	Bálint Z, Fiedler K (1992) Plebeius sephirus (Frivaldszky, 1835) in Pannonia, with special reference to its status and ecology in Hungary. Oedippus 4: 1–24	P
353	Bálint and Kertész (1990)	Bálint Z, Kertész A (1990) A survey of the subgenus Plebejides (Sauter, 1968) – preliminary revision. Linneana Belgica 12(5): 190–224	P
1019	Balletto (1993)	Balletto E (1993) Polyommatus humedasae (Toso & Balletto). In: New TR (Ed.), Conservation biology of Lycaenidae (Butterflies). IUCN, Oxford, UK, 88–89	P
697	Balletto et al. (2023)	Balletto E, Barbero F, Bonelli S, Casacci LP, Dapporto L (2023) Fauna d’Italia Vol. 54 Butterflies Lepidoptera Papilionoidea. Calderini, Bologna. 853 pp.	P
977	Balmain and Normand (2010)	Balmain J-P, Normand J-F (2010) Une méthodologie de renforcement des populations de l’azuré du baguenaudier (Iolana iolas) dans certains sites de Provence (France). Bulletin de la Société linnéenne de Provence 61: 71–82	P
354	Bârcã and Niculae (2018a)	Bârcã V, Niculae M (2018a) Distribution of the species Zerynthia polyxena (Lepidoptera, Papilionidae), in natural and anthropic habitats in the Carpathian Piedmont between the rivers Buzău and Prahova (Romania), implications for conservation. Oltenia. Studii şi comunicări. Ştiinţele Naturii 34(1): 127–134	P
972	Bârcă and Niculae (2018b)	Bârcă V, Niculae M (2018b) Life history and plurivoltinism of Scolitantides orion (Pallas 1771), (Lepidoptera, Lycaenidae) from Romanian southern Dobrogea, in captive breeding on Hylotelephium telephium, sozological implications. Oltenia-Studii şi comunicări Ştiinţele naturii 34: 123–130	P
111	Barea-Azcón et al. (2014)	Barea-Azcón JM, Benito BM, Olivares FJ, Ruiz H, Martı́n J, Garcı́a AL, López R (2014) Distribution and conservation of the relict interaction between the butterfly Agriades zullichi and its larval foodplant (Androsace vitaliana nevadensis). Biodiversity and Conservation 23(4): 927–944. https://doi.org/10.1007/s10531-014-0643-4	S
995	Barea et al. (2016)	Barea JM, Guerrero M, Olivares J, Irurita JM (2016) Una mariposa y dos plantas los cambios de usos de suelo son testigos deen Andalucía. Quercus 363: 28–36	P
839	Barnett and Warren (1995)	Barnett LK, Warren MS (1995) Species Action Plan - Silver-spotted Skipper, Hesperia comma. Butterfly Conservation, Wareham, Dorset, 24 pp	P
840	Barnett and Warren (1996)	Barnett LK, Warren MS (1996) Species Action Plan - Marsh Fritillary, Euphydryas aurinia. Butterfly Conservation, Wareham, Dorset, 30 pp	P
1	Barrett (1893)	Barrett CG (1893) The Lepidoptera of the British Isles, Vol 1 – Rhopalocera, 316 pp.	S
1017	Basley and Goulson (2018)	Basley K, Goulson D (2018) Effects of field-relevant concentrations of Clothianidin on larval development of the butterfly Polyommatus icarus (Lepidoptera, Lycaenidae). Environmental Science & Technology 52(7): 3990–3996. https://doi.org/10.1021/acs.est.8b00609	P
356	Batáry et al. (2008)	Batáry P, Örvössy N, Kőrösi Á, Peregovits L (2008) Egg distribution of the Southern Festoon (Zerynthia Polyxena) (Lepidoptera, Papilionidae). Acta Zoologica Academiae Scientiarum Hungaricae 54(4): 401–410	P
21	Bate (1896)	Bate DC (1896) Stray notes on the macro-Lepidoptera of Dulwich and neighbourhood. Entomologist’s Record and Journal of Variation 7: 301–306	S
501	Battisti et al. (2021)	Battisti A, Gabaglio M, Rughetti M, Bionda R, Amstutz R, Dusej G, Vodă R (2021) Use of the single rope access technique reveals habitat use patterns for the elusive Erebia christi (Lepidoptera: Nymphalidae). Journal of Insect Conservation 25(1): 77–87. https://doi.org/10.1007/s10841-020-00284-6	P
921	Bellenger and Descimon (1977)	Bellenger J, Descimon H (1977) Lycaena alciphron (Rott.) en bourgogne occidentale et dans le morvan: une étude zoogéographique [Lep. Lycaenidae]. Alexanor 10(4): 147–167	P
357	Belling (1922)	Belling H (1922) Satyrus actaea Esp. f. cordula F. in Südtirol. Deutsche Entomologische Zeitschrift (Berliner Entomologische Zeitschrift und Deutsche Entomologische Zeitschrift in Vereinigung) 1922(2): 215–218. https://doi.org/10.1002/mmnd.192219220214	P
358	Bengtson and Olsen (2010)	Bengtson R, Olsen KM (2010) Scolitantides orion (fetörtsblåvinge) funnet på svensk sideav Iddefjorden i 2009. Entomologisk Tidskrift 131(2): 155–159	P
359	Bengtson and Steel (2007)	Bengtson R, Steel C (2007) The first record of Silvery Argus Aricia nicias (Meigen, 1829) (Lepidoptera, Lycaenidae) in Norway, and notes on its ecology and situation in Fennoscandia. Norwegian Journal of Entomology 54: 37–42	P
29	Benyamini (2021)	Benyamini D (2021) Butterflies of the Levant and nearby areas: Vol. III Nymphalidae. John E, Shapiro A M (Eds). 4D MicroRobotics Ltd., Israel, 240 pp.	S
360	Benyamini et al. (2018)	Benyamini D, Aristophanous M, Aristophanous A, John E (2018) The Biology of the Cyprus endemic blue Glaucopsyche paphos Chapman, 1920 (Lepidoptera: Lycaenidae, Polyommatinae). Entomologist’s Gazette 69(3): 151–165. https://doi.org/10.31184/g00138894.693.1648	P
961	Bereczki et al. (2018)	Bereczki J, Pecsenye K, Varga Z, Tartally A, Tóth JP (2018) Maculinea rebeli (Hirschke) – a phantom or reality? Novel contribution to a long-standing debate over the taxonomic status of an enigmatic Lycaenidae butterfly. Systematic Entomology 43(1): 166–182. https://doi.org/https://doi.org/10.1111/syen.12259	P
1088	Beretta et al. (2022)	Beretta D, Moretto E, Bolognin L, Guariento L (2022) First record of the presence and reproduction of the two-tailed pasha Charaxes jasius (Linnaeus 1767) (Lepidoptera: Nymphalidae) in Northeastern Italy. Natural History Sciences 9(2): 51–54. https://doi.org/10.4081/nhs.2022.591	P
841	Bergman (1996)	Bergman K-O (1996) Oviposition, host plant choice and survival of a grass feeding butterfly, the Woodland Brown (Lopinga achine) (Nymphalidae: Satyrinae). Journal of Research on the Lepidoptera 35: 9–21	P
412	Bergman (1999)	Bergman K-O (1999) Habitat utilization by Lopinga achine (Nymphalidae: Satyrinae) larvae and ovipositing females: implications for conservation. Biological Conservation 88(1): 69–74. https://doi.org/10.1016/s0006-3207(98)00088-3	P
361	Bergman (2000)	Bergman K-O (2000) Oviposition, host plant choice and survival of a grass feeding butterfly, the Woodland Brown (Lopinga achine) (Nymphalidae: Satyrinae). Journal of Research on the Lepidoptera 35: 9–21	P
469	Bergström (2005)	Bergström A (2005) Oviposition site preferences of the threatened butterfly Parnassius mnemosyne - implications for conservation. Journal of Insect Conservation 9(1): 21–27. https://doi.org/10.1007/s10841-004-3204-4	P
1060	Bergström et al. (2006)	Bergström A, Janz N, Nylin S (2006) Putting more eggs in the best basket: clutch-size regulation in the comma butterfly. Ecological Entomology 31(3): 255–260. https://doi.org/10.1111/j.1365-2311.2006.00782.x	P
331	Betzholtz et al. (2006)	Betzholtz P-E, Ehrig A, Lindeborg M, Dinnétz P (2006) Food plant density, patch isolation and vegetation height determine occurrence in a Swedish metapopulation of the marsh fritillary Euphydryas aurinia (Rottemburg, 1775) (Lepidoptera, Nymphalidae). Journal of Insect Conservation 11(4): 343–350. https://doi.org/10.1007/s10841-006-9048-3	P
762	Bibby (1983)	Bibby T (1983) Oviposition by the Brimstone butterfly Gonepteryx rhamni (L.) (Lepidoptera, Pieridae) in Monks Wood Cambridgeshire in 1982. Entomologist’s Gazette 34(4): 229–234	P
11	Bignell (1877)	Bignell G C (1877) Thecal quercus feeding on sallow. The Entomologist 10(174): 285	S
1027	Bink (1985)	Bink FA (1985) Bouw van het hibernaculum door de Grote ijsvogelvlinder (Limenitis populi (Linnaeus)) (Lepidoptera: Nymphalidae). Entomologische Berichten 45(8): 115–118	P
842	Bink (1986)	Bink FA (1986) Acid stress in Rumex hydrolapathum (Polygonaceae) and its influence on the phytophage Lycaena dispar (Lepidoptera: Lycaenidae). Oecologia 70(3): 447–451. https://doi.org/10.1007/bf00379510	P
198	Bink (1992)	Bink FA (1992) Ecologische atlas van de dagvlinders van Noordwest-Europa. Schuyt & Co, Haarlem, 512 pp.	S
1094	Bink and Siepel (1996)	Bink FA, Siepel H (1996) Nitrogen and phosphorus in Molinia caerulea (Gramineae) and its impact on the larval development in the butterfly-species Lasiommata megera (Lepidoptera: Satyridae). Entomologia Generalis 20(4): 271–280	P
288	Binzenhöfer et al. (2007)	Binzenhöfer B, Biedermann R, Settele J, Schröder B (2007) Connectivity compensates for low habitat quality and small patch size in the butterfly Cupido minimus. Ecological Research 23(2): 259–269. https://doi.org/10.1007/s11284-007-0376-x	P
217	Blázquez Caselles et al. (2019)	Blázquez Caselles Á, Garretas Muriel VÁ, Santamaría Hernández MT (2019) La familia Hesperiidae en la Península Ibérica. EnClaveNatura. 447 pp	S
2	Blencowe and Hulme (2017)	Blencowe M, Hulme N (2017) The butterflies of Sussex: a twenty-first century atlas. Pisces Publications, Newbury, UK, 326 pp.	S
878	Boalt et al. (2010)	Boalt E, Arvanitis L, Lehtilä K, Ehrlén J (2010) The association among herbivory tolerance, ploidy level, and herbivory pressure in Cardamine pratensis. Evolutionary Ecology 24(5): 1101–1113. https://doi.org/10.1007/s10682-010-9364-7	P
259	Bodi (1978)	Bodi E (1978) Chazara prieuri, Zucht und Beschreibung der Jugendstadien (Lep., Satyridae). Entomologische Zeitschrift 88: 98–100	P
636	Boillat (1986)	Boillat H (1986) Biologie et statut taxinomique de Coenonympha thyrsis Freyer Description des états pré-imaginaux (Lepidoptera Nymphalidae Satyrinae). Alexanor 14(6): 263–278	P
642	Boireau (1987)	Boireau P (1987) La plante nourricière de Danaus chrysippus L. en Corse(Lepidoptera, Nymphalidae). Alexanor 15(3): 174–175	P
637	Boldinot (1986)	Boldinot J (1986) Observations sur le cycle biologique d’Azuritis reducta (Stgr) (Lepidoptera, Nymphalidae). Alexanor 14(7): 315–322	P
638	Boldinot (1987a)	Boudinot J (1987a) Éthologie et cycle biologique de Limenitis populi (Linné) (Lepidoptera, Nymphalidae). Alexanor 15(2): 67–79	P
639	Boldinot (1987b)	Boudinot J (1987b) Biologie de Ladoga camilla (L.), comparée à celle de deux taxa voisins (Lepidoptera, Nymphalidae, Limenitini). Alexanor 15(3): 161–167	P
617	Bollino and Sala (1995)	Bollino M, Sala G (1995) Considerations about proposed synonymy of some Papilio alexanor subspecies (Lepidoptera: Papilionidae). Nachrichten des Entomologischen Vereins Apollo N.F. 16(1/2): 253–258	P
616	Bollino and Sala (2004)	Bollino M, Sala G (2004) Synopsis of Papilio alexanor Esper, 1799. (An updated revue of its taxonomy and biology). Natura Edizioni Scientifiche, Bologna, Italy. 64 pp	P
362	Bolotov et al. (2013)	Bolotov IN, Gofarov MYu, Rykov AM, Frolov AA, Kogut Y (2013) Northern boundary of the range of the Clouded Apollo butterfly Parnassius mnemosyne (L.) (Papilionidae): climate influence or degradation of larval host plants? Nota Lepidopterologica 36(1): 19–33	P
365	Bolz (2006)	Bolz R (2006) Zum Raupennahrungsspektrum von Melitaea phoebe ([Denis & Schiffermüller], 1775) in Bayern (Insecta: Lepidoptera: Nymphalidae). Beiträge zur bayerischen Entomofaunistik 8: 129–130	P
366	Bonelli et al. (2010)	Bonelli S, Canterino S, Balletto E (2010) Ecology of Coenonympha oedippus Fabricius, 1787 (Lepidoptera: Nymphalidae) in Italy. Oedippus 26: 25–30	P
218	Bos et al. (2006a)	Bos F, Bosveld M, Groenendijk D, van Swaay C, Wynhoff I (2006) De dagvlinders van Nederland: verspreiding en bescherming: (Lepidoptera: Hesperioidea, Papilionoidea). Nationaal Natuurhistorisch Museum Naturalis, Leiden. 381 pp	S
368	Bos et al. (2006b)	Bos F, Bosveld M, Groenendijk D, van Swaay C, Wynhoff I (2006) Dagvlinders: Spiegeldikkopje Heteropterus morpheus. Natuur van Nederland 7(1): 79–82	P
369	Bos et al. (2006c)	Bos F, Bosveld M, Groenendijk D, van Swaay C, Wynhoff I (2006) Dagvlinders: Grote ijsvogelvlinder Limenitis populi. Natuur van Nederland 7(1): 246–247	P
370	Bos et al. (2006d)	Bos F, Bosveld M, Groenendijk D, van Swaay C, Wynhoff I (2006) Dagvlinders: Zilveren maan Boloria selene. Natuur van Nederland 7(1): 310–313	P
843	Botham et al. (2011)	Botham MS, Ash D, Aspey N, Bourn NAD, Bulman CR, Roy DB, Swain J, Zannese A, Pywell RF (2011) The effects of habitat fragmentation on niche requirements of the marsh fritillary, Euphydryas aurinia, (Rottemburg, 1775) on calcareous grasslands in southern UK. Journal of Insect Conservation 15(1-2): 269–277. https://doi.org/10.1007/s10841-010-9344-9	P
158	Bourn and Thomas (1993)	Bourn NAD, Thomas JA (1993) The ecology and conservation of the Brown Argus butterfly Aricia agestis in Britain. Biological Conservation 63(1): 67–74. https://doi.org/10.1016/0006-3207(93)90075-c	S
373	Bourn and Warren (1997)	Bourn NAD, Warren MS (1997) Species Action Plan Lulworth Skipper Thymelicus acteon. Butterfly Conservation, UK, 16 pp	P
371	Bourn et al. (2000)	Bourn NAD, Jeffcoate GE, Warren MS (2000) Species Action Plan Dingy Skipper Erynnis tages. Butterfly Conservation, UK, 19 pp	P
700	Bousseau (1972)	Bousseau J (1972) Contribution à l’établissement de l’Atlas des Rhopalocères français. Alexanor 7(5): 207–212	P
137	Bowdrey (1992)	Bowdrey J (1992) Another new foodplant for the Holly Blue (Celastrina argiolus (L.)). Entomologist’s Record and Journal of Variation 104(11-12): 328	S
301	Braconnot et al. (1993)	Braconnot S, Descimon H, Vesco J-P (1993) La conservation des Parnassius en France: état des populations de 1990 à 1992 (Lep. Papilionidae). Alexanor 18(2): 99–111	P
144	Brants (1904)	Brants A (1904) Een en ander over de eerste toestanden en levenswijs van Lycaena alcon, F. Tijdschrift voor entomologie 46: 137–143	S
1061	Braschler and Hill (2007)	Braschler B, Hill JK (2007) Role of larval host plants in the climate-driven range expansion of the butterfly Polygonia c-album. Journal of Animal Ecology 76(3): 415–423. https://doi.org/10.1111/j.1365-2656.2007.01217.x	P
367	Bräu et al. (2010)	Bräu M, Dolek M, Stettmer C (2010) Habitat requirements, larval development andfood preferences of the German population of the False Ringlet Coenonympha oedippus (FABRICIUS, 1787) (Lepidoptera: Nymphalidae) - Research on theecological needs to develop management tools. Oedippus 26: 41–5	P
944	Brauner and Wiemers (2013)	Brauner O, Wiemers M (2013) Erstnachweis von Azanus ubaldus (Cramer, 1782) auf Fuerteventura(Lepidoptera: Lycaenidae). Nachrichten des Entomologischen Vereins Apollo 34(1/2): 95–96	P
23	Bright and Leeds (1938)	Bright PM, Leeds HA (1938) A monograph of the British aberrations of the Chalk-hill Blue butterfly Lysandra coridon (Poda, 1761). The Richmond Hill Printing works Ltd., Bournemouth, 142 pp.	S
149	Bromilow (1893)	Bromilow F (1893) Chenilles du Lycaena arion, L. sur l’Origanum vulgare, - Une nouvelle nourriture. Societas Entomologica 8(10): 74–75	S
844	Brommer and Fred (1999)	Brommer JE, Fred MS (1999) Movement of the Apollo butterfly Parnassius apollo related to host plant and nectar plant patches. Ecological Entomology 24(2): 125–131. https://doi.org/10.1046/j.1365-2311.1999.00190.x	P
473	Brückmann et al. (2010)	Brückmann SV, Krauss J, van Achterberg C, Steffan-Dewenter I (2010) The impact of habitat fragmentation on trophic interactions of the monophagous butterfly Polyommatus coridon. Journal of Insect Conservation 15(5): 707–714. https://doi.org/10.1007/s10841-010-9370-7	P
1053	Bryant et al. (1997)	Bryant S, Thomas C, Bale J (1997) Nettle-feeding nymphalid butterflies: temperature, development and distribution. Ecological Entomology 22(4): 390–398. https://doi.org/10.1046/j.1365-2311.1997.00082.x	P
1052	Bryant et al. (2000)	Bryant SR, Thomas CD, Bale JS (2000) Thermal ecology of gregarious and solitary nettle-feeding nymphalid butterfly larvae. Oecologia 122(1): 1–10. https://doi.org/10.1007/pl00008825	P
376	Budashkin and Ivanov (2005)	Budashkin YI, Ivanov SP (2005) New information about the distribution and biology of Pseudochazara euxina (Lepidoptera, Satyridae) [in Russian]. Vestnik zoologii 39(4): 79–83	P
647	Budashkin and Lukhtanov (1993)	Budashkin JI, Lukhtanov VA (1993) Eine neue Art der Untergattung Agrodiaetus von der Krim. Atalanta 24(1/2): 85-87, 326-227	P
1066	Bulman (2001)	Bulman CR (2001) Conservation biology of the Marsh Fritillary Euphydryas aurinia. PhD thesis. University of Leeds	P
845	Bulman et al. (2007)	Bulman CR, Wilson RJ, Holt AR, Bravo LG, Early RI, Warren MS, Thomas CD (2007) Minimum viable metapopulation size, extinction debt, and the conservation of a declining species. Ecological Applications 17(5): 1460–1473. https://doi.org/10.1890/06-1032.1	P
1016	Burghardt and Fiedler (1996)	Burghardt F, Fiedler K (1996) The influence of diet on growth and secretion behaviour of myrmecophilous Polyommatus icarus caterpillars (Lepidoptera: Lycaenidae). Ecological Entomology 21: 1–8	P
1006	Burke et al. (2005)	Burke S, Pullin AS, Wilson RJ, Thomas CD (2005) Selection for discontinuous life-history traits along a continuous thermal gradient in the butterfly Aricia agestis. Ecological Entomology 30(6): 613–619. https://doi.org/10.1111/j.0307-6946.2005.00741.x	P
377	Burnaz (2005)	Burnaz S (2005) Data about butterflies (Ord. Lepidoptera, S.ord. Rhopalocera) of Zlaşti Valley (Poiana Ruscă Mountains, Romania). Buletin de informare entomologică 16: 35–54	P
378	Burnaz (2008)	Burnaz S (2008) Endemits and rare species in the Lepidoptera collection of the Museum of Dacian and Roman Civilisation (Hunedoara County, Romania). Oltenia-Studii şi comunicări Ştiinţele naturii 24: 130–138	P
379	Bury (2016)	Bury J (2016) New data on Aricia agestis (Lepidoptera: Lycaenidae), its life history and occurrence in the Podkarpacie region of Poland. Fragmenta Faunistica 59(1): 29–37. https://doi.org/10.3161/00159301ff2016.59.1.02	P
1022	Bury (2020)	Bury J (2020) Common Glider – Neptis sappho (Pallas, 1771) (Lepidoptera: Nymphalidae) in south-eastern Poland: another case of oversight or rapid range expansion of a species considered extinct? Annals of the Upper Silesian Museum in Bytom. Entomology 29: 1–20. https://doi.org/10.5281/zenodo.4066591	P
380	Bury and Savchuk (2015)	Bury J, Savchuk V (2015) New data on the biology of ten lycaenid butterflies (Lepidoptera: Lycaenidae) of the genera Tomares Rambur, 1840, Pseudophilotes Beuret, 1958, Polyommatus Latreille, 1804, and Plebejus Kluk,1780 from the Crimea and their attending ants (Hymenoptera: Formicidae). Acta Entomologica Silesiana 23: 1–16	P
695	Buszko and Masłowski (1993)	Buszko J, Masłowski J (1993) Atlas motyli Polski Część I. Motyle dzienne (Rhopalocera). Grupa IMAGE, Warszawa. 269 pp.	P
381	Cagnetta (2016)	Cagnetta G (2016) Two species of Melitaea Fabricius, 1807 (Lepidoptera: Nymphalidae) newly recorded from Apulia (southern Italy). Entomologist’s Gazette 67(4): 246–248	P
1101	Cahenzli and Erhardt (2012)	Cahenzli F, Erhardt A (2012) Host plant defence in the larval stage affects feeding behaviour in adult butterflies. Animal Behaviour 84: 995–1000. https://doi.org/10.1016/j.anbehav.2012.07.025	P
496	Camerini et al. (2017)	Camerini G, Groppali R, Minerbi T (2017) Observations on the ecology of the endangered butterfly Zerynthia cassandra in a protected area of Northern Italy. Journal of Insect Conservation 22(1): 41–49. https://doi.org/10.1007/s10841-017-0036-6	P
1087	Cancela and Vasconcelos (2019)	Cancela JP, Vasconcelos S (2019) Ornamental plantings of Arbutus unedo L. facilitate colonisations by Charaxes jasius (Linnaeus, 1767) in Madrid province, central Spain. Nota Lepidopterologica 42(1): 63–68. https://doi.org/10.3897/nl.42.34620	P
533	Carbonell (1996)	Carbonell F (1996) Contribution à la connaissance du genre Allancastri Bryk (1934) Morphologie, biologie at écologie d’ Allancastri cretica (Rebel, 1904) (Lepidoptera: Papilionidae). Linneana Belgica 15(8): 303–308	P
975	Carlsson AND Elmqvist (2013)	Carlsson B, Elmqvist H (2013) Uppfödning av larver av fetörtsblåvinge, Scolitantides orion (Lepidoptera: Lycaenidae), på kärleksört och vit fetknopp. Entomologisk Tidskrift 134(3): 105–109	P
846	Casacci et al. (2010)	Casacci LP, Witek M, Barbero F, Patricelli D, Solazzo G, Balletto E, Bonelli S (2010) Habitat preferences of Maculinea arion and its Myrmica host ants: implications for habitat management in Italian Alps. Journal of Insect Conservation 15(1-2): 103–110. https://doi.org/10.1007/s10841-010-9327-x	P
332	Casacci et al. (2014)	Casacci LP, Cerrato C, Barbero F, Bosso L, Ghidotti S, Paveto M, Pesce M, Plazio E, Panizza G, Balletto E, Viterbi R, Bonelli S (2014) Dispersal and connectivity effects at different altitudes in the Euphydryas aurinia complex. Journal of Insect Conservation 19(2): 265–277. https://doi.org/10.1007/s10841-014-9715-8	P
382	Casini (1988)	Casini PM (1988) Distribution de Lysandra hispana HERRICH-SCHÄFFER en italieet observations zoogéogéographiques et paléogéographiques. Linneana Belgica 11(6): 265–270	P
383	Casini (1996)	Casini PM (1996) Deux nouvelles stations d’Euchloe tagis (Hübner, 1804) in Italie central. Élevage d’Euchloe tagis calvensis Casini (1993), Euchloe ausonia (Hübner, 1804) et Anthocharis cardamines (Linnaeus, 1758) au Mont Calvi (Livorno, Italie centrale) (Lepidoptera: Pieridae). Linneana Belgica 15(7): 275–280	P
384	Casini (2001)	Casini PM (2001) Les premiers états d’Euchloe tagis calvensis Casini, 1993. Carte de répartition d’Euchloe tagis (Hübner, 1804) en Italie centrale. Considérations géologiques et zoogéographiques (Lepidoptera: Pieridae). Linneana Belgica 18(2): 75–86	P
561	Casini (2003)	Casini PM (2003) Présence de Cacyreus marshalli (Butler, 1898) à Florence (Italie) et notes sur son élevage (Lepidoptera: Lycaenidae). Linneana Belgica 19: 177–178	P
1118	Cassar and Catania (2022)	Cassar LF, Catania A (2022) Preliminary findings on the presence of a taxon with morphological traits of Papilio saharae Oberthür, 1879 in Lampedusa (Italy) (Lepidoptera: Papilionidae). SHILAP Revista de lepidopterologı́a 50(198): 303–312. https://doi.org/10.57065/shilap.139	P
847	Cassel et al. (2001)	Cassel A, Windig J, Nylin S, Wiklund C (2001) Effects of population size and food stress on fitness-related characters in the Scarce Heath, a rare butterfly in western Europe. Conservation Biology 15(6): 1667–1673. https://doi.org/10.1046/j.1523-1739.2001.99557.x	P
385	Catania and Seguna (2017)	Catania A, Seguna A (2017) On the Occurrence of the Azanus ubaldus (Stoll, 1782) in the Maltese Islands (Lepidoptera: Lycaenidae). SHILAP Revista de lepidopterología 45(178): 213–216	P
848	Čelik (2004)	Čelik T (2004) Population dynamics of endangered species Coenonympha oedippus Fabricius, 1787 (Lepidoptera: Satyridae) on the Ljubljansko barje (Slovenia). Acta Entomologica Slovenica 12(1): 99–114	P
437	Čelik (2013)	Čelik T (2013) Oviposition preferences of a threatened butterfly Leptidea morsei (Lepidoptera: Pieridae) at the western border of its range. Journal of Insect Conservation 17(5): 865–876. https://doi.org/10.1007/s10841-013-9567-7	P
389	Čelik and Verovnik (2010)	Čelik T, Verovnik R (2010) Distribution, habitat preferences and population ecology of the False Ringlet Coenonympha oedippus (FABRICIUS, 1787) (Lepidoptera: Nymphalidae) in Slovenia. Oedippus 26: 7–15	P
386	Čelik et al. (2014)	Čelik T, Bräu M, Bonelli S, Cerrato C, Vreš B, Balletto E, Stettmer C, Dolek M (2014) Winter-green host-plants, litter quantity and vegetation structure are key determinants of habitat quality for Coenonympha oedippus in Europe. Journal of Insect Conservation 19(2): 359–375. https://doi.org/10.1007/s10841-014-9736-3	P
223	Chapman (1903)	Chapman TA (1903) Larvae of Spilothyrus lavaterae. The Entomologist’s Record and Journal of Variation 15: 298–301	P
83	Chapman (1904)	Chapman TA (1904) Notes towards a life-history of Thestor ballus (with three plates). Entomologist’s Record and Journal of Variation 16: 254–260; 277–284	S
84	Chapman (1906)	Chapman TA (1906) Notes on life-histories, larvae, &c. Entomologist’s Record and Journal of Variation 18(9): 239	S
146	Chapman (1909a)	Chapman TA (1909) The food-plant of L. orbitulus. The Entomologist 42(552): 105–106	S
147	Chapman (1909b)	Chapman TA (1909) The food-plant of Lycaena (Latiorina) orbitulus. The Entomologist 42(556) 221–222	S
145	Chapman (1911a)	Chapman TA (1911) On the early stages of Latiorina (Lycaena) orbitulus, an amyrmecophilous Plebeiid “Blue” butterfly. Transactions of the Entomological Society of London 59(1): 148–159. https://doi.org/https://doi.org/10.1111/j.1365-2311.1911.tb03079.x	S
148	Chapman (1911b)	Chapman TA (1911) Larvae of Cupido minimus. Entomologist’s Record and Journal of Variation 23(9): 245	S
150	Chapman (1912a)	Chapman TA (1912) On the early stages of Albulina pheretes, a myrmecophilous Plebeiid blue butterfly. Transactions of the Entomological Society of London 60(2): 393–406. https://doi.org/10.1111/j.1365-2311.1912.tb03098.x	S
390	Chapman (1912b)	Chapman TA (1912) The food-plant of Callophrys avis. Transactions of the Entomological Society of London 60(2): 409–411. https://doi.org/https://doi.org/10.1111/j.1365-2311.1912.tb03100.x	P
1086	Chapman (1912c)	Chapman TA (1912c) Libythea celtis, eggs and oviposition. Entomologist’s Record and Journal of Variation 24(12): 302–303	P
151	Chapman (1914b)	Chapman TA (1914) A Contribution to the life history of Agriades thersites, Cantener. Transactions of the Royal Entomological Society of London 62(2): 285–308. https://doi.org/10.1111/j.1365-2311.1914.tb01796.x	S
152	Chapman (1914c)	Chapman TA (1914c) The larvae of Agriades damon and Plebeius argyrognomon. The Entomologist’s monthly magazine (2nd series) 25(289/290): 22–29	S
153	Chapman (1915a)	Chapman TA (1915) Contribution to the life history of Polyommatus eros. Transactions of the Entomological Society of London 62(3-4): 469–481. https://doi.org/10.1111/j.1365-2311.1915.tb02988.x	S
69	Chapman (1915b)	Chapman TA (1915) A contribution to the life-history of Plebeius zephyrus var. lycidas. Transactions of the Entomological Society of London 62(3-4): 482–484. https://doi.org/10.1111/j.1365-2311.1915.tb02989.x	S
67	Chapman (1916a)	Chapman TA (1916) On the early stages of Latiorina (Lycaena) pyrenaica, Boisd. Transactions of the Entomological Society of London 63(3/4): 397–410. https://doi.org/https://doi.org/10.1111/j.1365-2311.1916.tb02545.x	S
154	Chapman (1916b)	Chapman TA (1916) A Contribution to the life history of Agriades escheri, Hb. Transactions of the Royal Entomological Society of London 63(3-4): 411–423. https://doi.org/10.1111/j.1365-2311.1916.tb02546.x	S
782	Chapman (1918)	Chapman TA (1918) On the life history of Lycaena alcon, F. Etudes de lépidoptérologie comparée 16: 277–300	P
103	Chevallier (1952)	Chevallier LHS (1952) Lampides boeticus Linn. in Surrey. Entomologist’s Record and Journal of Variation 64(10): 274–277	S
591	Choutt et al. (2011)	Choutt J, Turlure C, Baguette M, Schtickzelle N (2011) Parasitism cost of living in a high quality habitat in the bog fritillary butterfly. Biodiversity and Conservation 20(13): 3117–3131. https://doi.org/10.1007/s10531-011-0151-8	P
155	Chrétien (1915)	Chrétien P (1915) Note sur quelques Lycaenidae de la faune française [Lep.]. Bulletin de la Sociétéentomologique de France 20: 135–139. https://doi.org/10.3406/bsef.1915.25741	S
104	Christie (1953)	Christie L (1953) Notes on rearing Lampides boeticus L., (Lep.). Entomologist’s Gazette 4(3): 202–204	S
442	Cini et al. (2018)	Cini A, Bordoni A, Ghisolfi G, Lazzaro L, Platania L, Pasquali L, Negroni R, Benetello F, Coppi A, Zanichelli F, Dapporto L (2018) Host plant selection and differential survival on two Aristolochia L. species in an insular population of Zerynthia cassandra. Journal of Insect Conservation 23(2): 239–246. https://doi.org/10.1007/s10841-018-0105-5	P
849	Cizek and Konvicka (2005)	Cizek O, Konvicka M (2005) What is a patch in a dynamic metapopulation? Mobility of an endangered woodland butterfly, Euphydryas maturna. Ecography 28(6): 791–800. https://doi.org/10.1111/j.2005.0906-7590.04268.x	P
934	Clarke (2014)	Clarke HE (2014) Behviour in ovipositing female Green Hairstreak Callophrys rubi L. (Lep.: Lycaenidae). Entomologists’ Record and Journal of Variation 126(5): 186	P
1040	Clarke and Robertson (1993)	Clarke SA, Robertson PA (1993) The relative effects of woodland management and pheasant Phasianus colchicus predation on the survival of the Pearl-bordered and Small Pearl-bordered Fritillaries Boloria euphrosyne and B. selene in the south of England. Biological Conservation 65: 199–203. https://doi.org/10.1016/0006-3207(93)90053-4	P
472	Clarke et al. (2010)	Clarke SA, Green DG, Joy J, Wollen K, Butler I (2010) Leptidea sinapis (Wood White butterfly) egg-laying habitat and adult dispersal studies in Herefordshire. Journal of Insect Conservation 15(1-2): 23–35. https://doi.org/10.1007/s10841-010-9300-8	P
3	Collins et al. (2019)	Collins NM, Barkham PJ, Blencowe M, Brazil A, Kelly A, Oldfield S, Strudwick T, Vane-Wright RI, Stewart AJA (2019) Ecology and conservation of the British Swallowtail butterfly, Papilio machaon britannicus : old questions, new challenges and potential opportunities. Insect Conservation and Diversity 13: 1–9. https://doi.org/10.1111/icad.12371	S
767	Courtney (1981)	Courtney SP (1981) Coevolution of pierid butterflies and their cruciferous foodplants III. Anthocharis cardamines (L.) survival, development and oviposition on different hostplants. Oecologia 51(1): 91–96. https://doi.org/10.1007/bf00344658	P
769	Courtney (1982a)	Courtney SP (1982a) Coevolution of pierid butterflies and their cruciferous foodplants IV. Crucifer apparency and Anthocharis cardamines (L.) oviposition. Oecologia 52(2): 258–265. https://doi.org/10.1007/bf00363846	P
770	Courtney (1982b)	Courtney SP (1982b) Coevolution of pierid butterflies and their cruciferous foodplants V. Habitat selection, community structure and speciation. Oecologia 54(1): 101–107. https://doi.org/10.1007/bf00541116	P
392	Courtney (1988)	Courtney SP (1988) Ovipoisition on Peripheral Hosts by Dispersing Pieris napi (L.) (Pieridae). The Journal of Research on the Lepidoptera. 26(1-4): 58–63	P
768	Courtney and Courtney (1982)	Courtney SP, Courtney S (1982) The ‘edgeeffect’ in butterfly oviposition: causality in Anthocharis cardarnines and related species. Ecological Entomology 7(2): 131–137. https://doi.org/10.1111/j.1365-2311.1982.tb00651.x	P
393	Courtney and Duggan (1983)	Courtney SP, Duggan AE (1983) The population biology of the Orange Tip butterfly Anthocharis cardamines in Britain. Ecological Entomology 8(3): 271–281. https://doi.org/10.1111/j.1365-2311.1983.tb00508.x	P
77	Coutsis (1970)	Coutsis JG (1970) Descriptions of the egg and larva of Pieris krueperi Stgr. (Lepidoptera: Pieridae). The Entomologist 103(1283): 75–7	S
906	Coutsis (1972a)	Coutsis JG (1972a) The larva and pupa of Euchloe ausonia Hubner from Greece (Lep. : Pieridae). Entomologist’s Record and Journal of Variation 84: 73	P
395	Coutsis (1972b)	Coutsis JG (1972b) The foodplant of Agrodiaetus coelestina Eversmann. Entomologist’s Record and Journal of Variation 84(10): 251	P
46	Coutsis (1973a)	Coutsis JG (1973) The larva and pupa of Anthocharis damone Boisduval from Greece (Lep. : Pieridae). Entomologist’s Record and Journal of Variation 85(5): 12	S
52	Coutsis (1973b)	Coutsis JG (1973b) The pupa of Pieris krueperi Stgr. (Lep.:Pieridae). Entomologist’s Record and Journal of Variation 85(12): 290	S
45	Coutsis (1976)	Coutsis JG (1976) The early stages of Anthocharis gruneri H.-S. from Greece. Entomologist’s Record and Journal of Variation 88(2): 37–38	S
53	Coutsis (1979)	Coutsis JG (1979) The foodplant of Pseudophilotes vicrama schiffermuelleri Hemming. Entomologist’s Record and Journal of Variation 91(1): 25–26	S
456	Craioveanu et al. (2014)	Craioveanu C, Sitar C, Rákosy L (2014) Mobility, behaviour and phenology of the Violet Copper Lycaena helle in north-western Romania. In: Habel JC, Meyer M, Schmitt T (Eds), Jewels in the Mist : a synopsis on the highly endangered butterfly species the Violet Copper, Lycaena helle. Pensoft Publishers, 91–105	P
396	Crişan et al. (2011)	Crişan A, Sitar C, Craioveanu C, Rákosy L (2011) The protected Transylvanian Blue (Pseudophilotes bavius hungarica): new information on the morphology and biology. Nota Lepidopterologica 34(2): 163–168	P
139	Crozier (1999)	Crozier J (1999) Andorra papallones papillons mariposas butterflies. Associació per a la Defensa de la Natura, Andorra la Vella, Andorra, 223 pp	S
233	Cuadrado (2017)	Cuadrado M (2017) The year-round phenology of the migratory Red Admiral Vanessa atalanta (Lepidoptera: Nymphalidae) in a Mediterranean area in southern Spain. European Journal of Entomology 114: 517–525. https://doi.org/10.14411/eje.2017.066	P
482	Curtis and Isaac (2014)	Curtis RJ, Isaac NJB (2014) The effect of temperature and habitat quality on abundance of the Glanville fritillary on the Isle of Wight: implications for conservation management in a warming climate. Journal of Insect Conservation 19(2): 217–225. https://doi.org/10.1007/s10841-014-9738-1	P
397	D’Alessandro et al. (2008)	D’Alessandro C, Sala G, Zilli A (2008) Le farfalle diurne del Parco Nazionale d’Abruzzo, Lazio e Molise (Lepidoptera: Hesperioidea, Papilionoidea). Bollettino dell’Associazione Romana di Entomologia 63(1-4): 91–154	P
945	Daniels et al. (2005)	Daniels H, Gottsberger G, Fiedler K (2005) Nutrient Composition of Larval Nectar Secretions from Three Species of Myrmecophilous Butterflies. Journal of Chemical Ecology 31(12): 2805–2821. https://doi.org/10.1007/s10886-005-8395-y	P
398	Danner (2001)	Danner F (2001) Die Raupe von Charaxes jasius (Linnaeus, 1767) auf Aprikose (Lepidoptera, Nymphalidae). Atalanta 32(3/4): 401	P
140	Dantart and Lockwood (2001)	Dantart J, Lockwood M (2001) Aricia morronensis (Ribbe, 1910), un ropalòcer nou per a Catalunya i Andorra (Lepidoptera; Lycaenidae). Butlletí. Societat Catalana de Lepidopterologia 87: 25–34	S
400	Dantchenko (1995)	Dantchenko AV (1995) Notes on the biology of Polyommatus (Agrodiaetus) damocles rossicus Dantchenko & Lukhtanov, 1993 (Lepidoptera, Lycaenidae). Nachrichten des Entomologischen Vereins Apollo 16(2/3): 141–146	P
399	Dantchenko (1997)	Dantchenko AV (1997) Notes on the biology and distribution of the damone and damocles species-complexes of the subgenus Polyommatus (Agrodiaetus) (Lepidoptera: Lycaenidae). Nachrichten des Entomologischen Vereins Apollo Suppl. 16: 23–42	P
699	David and Sanetra (1994)	David C, Sanetra M (1994) Verbreitung, Biologie und Autökologievon Papilio alexanor Esper 1799 in der südwestlichen Alpenregion (Lepidoptera: Papilionidae). Nachrichten des Entomologischen Vereins Apollo 15(1/2): 1–24	P
71	Davkov and Mérit (2017)	Davkov S, Mérit X (2017) Muschampia cribrellum (Eversmann, 1841) new to the Greek butterfly fauna and found in an unexpected alpine ecosystem (Lepidoptera : Hesperiidae). Lépidoptères – Revue des Lépidoptéristes de France 26(66): 38–42	S
401	de Arce Crespo and Jiménez Mendoza (2006)	de Arce Crespo JI, Jiménez Mendoza S (2006) Ampliación de la distribución e información sobre patrones ecológicos de Erebia epistygne (Hübner, 1824) en la Serranía de Cuenca, España (Lepidoptera: Nymphalidae). SHILAP Revista de lepidopterología 34(133): 103–108	P
402	de Groot et al. (2009)	de Groot M, Rebeušek F, Grobelnik V, Govedič M, Šalamun A, Verovnik R (2009) Distribution modelling as an approach to the conservation of a threatened alpine endemic butterfly (Lepidoptera: Satyridae). European Journal of Entomology 106(1): 77–84. https://doi.org/10.14411/eje.2009.012	P
65	de Sousa (1992)	de Sousa EMR (1992) Alguns lepidópteros desfolhadores do montado de sobro em Portugal. Actas do V Congresso Ibérico de Entomologia 2(3): 509–521	S
204	de Tré (1987)	de Tré E (1987) Entomobrochure Nummer 5: Inventaristatie, status en ecologie van het Belgisch dagvlinderbestand. Vlaamse Vereniging voor Entomologie. 72 pp	S
925	de Vries et al. (2010)	de Vries HH, Ens SH, de Graaf G, Teunissen L, van der Velde R, Vogelaar L, Winterink A, Visser ME (2010) Synchronisation of egg hatching of brown hairstreak (Thecla betulae) and budburst of blackthorn (Prunus spinosa) in a warmer future. Journal of Insect Conservation 15(1-2): 311–319. https://doi.org/10.1007/s10841-010-9355-6	P
1043	Dell et al. (2005)	Dell D, Sparks TH, Dennis RLH (2005) Climate change and the effect of increasing spring temperatures on emergence dates of the butterfly Apatura iris (Lepidoptera: Nymphalidae). European Journal of Entomology 102(2): 161–167. https://doi.org/10.14411/eje.2005.026	P
10	Dembski (1869)	Dembski E (1869) Note on the larva of Lycaena arion. The Entomologist’s monthly magazine 6(63): 62.	S
761	Dempster (1971)	Dempster JP (1971) Some observations on a population of the Small Copper butterfly Lycaena phlaeas (Linnaeus) (Lep., Lycaenidae). Entomologist’s Gazette 22(4): 199–204	P
404	Dempster (1995)	Dempster JP (1995) The ecology and conservation of Papilio machaon in Britain. In: Pullin AS (Ed.), Ecology and Conservation of Butterflies. Chapman & Hall, 137–149. https://doi.org/10.1007/978-94-011-1282-6_10	P
876	Dempster (1997)	Dempster JP (1997) The role of larval food resources and adult movement in the population dynamics of the orange-tip butterfly (Anthocharis cardamines). Oecologia 111(4): 549–556. https://doi.org/10.1007/s004420050270	P
4	Dempster et al. (1976)	Dempster JP, King ML, Lakhani KH (1976) The status of the Swallowtail butterfly in Britain. Ecological Entomology 1: 71–84. https://doi.org/10.1111/j.1365-2311.1976.tb01207.x	S
760	Dennis (1982)	Dennis RLH (1982) Observations on habitats and dispersion made from oviposition markers in North Cheshire Anthocharis cardamines (L.) (Lepidoptera: Pieridae). Entomologist’s Gazette 33(3 & 4): 151–159	P
763	Dennis (1983)	Dennis RLH (1983) Eggs-laying cues in the Wall Brown butterfly Lasiommata megera (L.) (Lepidoptera, Satyridae). Entomologist’s Gazette 34(2): 89–95	P
764	Dennis (1984a)	Dennis RLH (1984a) Eggs-laying sites of the Common Blue butterfly Polyommatus icarus (Rottemburg) (Lepidoptera, Lycaenidae): the edge effect and beyond the edge. Entomologist’s Gazette 35(2): 85–92	P
765	Dennis (1984b)	Dennis RLH (1984b) The edge effect in butterfly oviposition batch siting in Aglais urticae (L.) (Lepidoperate: Nymphalidae). Entomologist’s Gazette 35(3): 157–173	P
776	Dennis (1985)	Dennis RLH (1985) Polyommatus icarus (Rottemburg) (Lep., Lycaenidae) on Brereton Heath in Cheshire: voltinism and switches in resource exploitation+. Entomologist’s Gazette 36(3): 175–179	P
210	Dennis (1995)	Dennis RLH (1995) Euchloe ausonia (Hübner) (Lepidoptera: Pieridae) oviposition on Brassica nigra (L.) Koch (Cruciferae): big immature plants preferred. Entomologist’s Gazette 46(4): 253–255	P
54	Dennis (1996)	Dennis RLH (1996) Oviposition in Zerynthia cretica (Rebel, 1904): loading on leaves, shoots and plant patches (Lepidoptera, Papilionidae). Nota Lepidopterologica 1891(1): 3–15	S
481	Deschamps-Cottin et al. (1997)	Deschamps-Cottin M, Roux M, Descimon H (1997) Valeur trophique des plantes nourricières et préférence de ponte chez Parnassius apollo L. (Lepidoptera, Papilionidae). Comptes Rendus de l’Académie des Sciences - Series III - Sciences de la Vie 320(5): 399–406. https://doi.org/10.1016/s0764-4469(97)85028-7	P
625	Descimon (1964)	Descimon H (1964) Note préliminaire sur l’écologie de Pieris ergane Geyer indications sur sa plante nourricière dans les Hautes-Alpes (Lep. Pieridae). Alexanor 3(8): 344–345	P
698	Descimon (1991)	Descimon H (1991) Le choix des plantes nourricières chez quelques Papilionidae et Pieridae provençaux et méditerranéens (Lepidoptera : Papilionoidea). Ecologia Mediterranea 17: 51–61. https://doi.org/10.3406/ecmed.1991.1689	P
634	Descimon and Nel (1985)	Descimon H, Nel J (1985) Plebicula amanda Schneider dans le Var et les Bouches-du-Rhône (Lep. Lycaenidae). Alexanor 14(2): 81–86	P
81	Descimon and Nel (1986)	Descimon H, Nel J (1986) Tomares ballus F. est-il une espèce vulnérable en France? Alexanor 14(5): 219–231	S
888	Dickins et al. (2013)	Dickins EL, Yallop AR, Perotto-Baldivieso HL (2013) A multiple-scale analysis of host plant selection in Lepidoptera. Journal of Insect Conservation 17(5): 933–939. https://doi.org/10.1007/s10841-013-9574-8	P
850	Dierks and Fischer(2009)	Dierks A, Fischer K (2009) Habitat requirements and niche selection of Maculinea nausithous and M. teleius (Lepidoptera: Lycaenidae) within a large sympatric metapopulation. Biodiversity and Conservation 18(13): 3663–3676. https://doi.org/10.1007/s10531-009-9670-y	P
355	Dincä and Vila (2008)	Dincä V, Vila R (2008) Improving the knowledge on Romanian Rhopalocera, including the rediscovery of Polyommatus amandus (Schneider, 1792) (Lycaenidae) and an applicationof DNA-based identification. Nota lepidopterologica 31(1): 3–23	P
613	Diringer (2007)	Diringer Y (2007) Compte rendu d’observations sur Tomares ballus en Provence aureofasciata et aureoexcelsa. Bulletin des Lépidoptéristes parisiens et d’Île-de-France 16: 2–6	P
1011	Diringer (2010)	Diringer Y (2010) L’élevage des coridon espagnols: Polyommatus (Lysandra) albicans (Herrich-Schäffer, 1852) et Polyommatus (Lysandra) caelestissima (Verity, 1921) (Lepidoptera: Lycaenidae). Lépidoptères - Revue des Lépidoptéristes de France 19(46): 50–59	P
993	Diringer (2016)	Diringer Y (2016) Chronique d’élevage 8 : L’élevage de l’Argus de la sanguinaire de Montrieux, Eumedonia eumedon ssp. montriensis (Nel, 1976) (Lepidoptera : Lycaenidae). Lépidoptères 25(65): 116–123	P
938	Diringer and Amar (2017)	Diringer Y, Amar E (2017) Observations récentes de Satyrium w-album (Knoch, 1782) en Île-de-France (Lepidoptera: Lycaenidae). Lépidoptères - Revue des Lépidoptéristes de France 26(67): 92–95	P
896	Dolek and Georgi (2017)	Dolek M, Georgi M (2017) Introducing time-lapse cameras in combination with dataloggers as a new method for the field study of caterpillars and microclimate. Journal of Insect Conservation 21(3): 573–579. https://doi.org/10.1007/s10841-017-9996-9	P
467	Dolek et al. (1998)	Dolek M, Geyer A, Bolz R (1998) Distribution of Maculinea rebeli and hostplant use on sites along the river Danube. Journal of Insect Conservation 2(1): 85–89. https://doi.org/10.1023/a:1009601024873	P
771	Dolek et al. (2005)	Dolek M, Freese A, Geyer A, Stetter H (2005) The decline of Colias myrmidone at the western edge of its rangeand notes on its habitat requirements. Biologia, Bratislava 60(5): 607–610	P
405	Dolek et al. (2012)	Dolek M, Freese-Hager A, Geyer A, Balletto E, Bonelli S (2012) Multiple oviposition and larval feeding strategies in Euphydryas maturna (Linné, 1758) (Nymphalidae) at two disjoint European sites. Journal of Insect Conservation 17(2): 357–366. https://doi.org/10.1007/s10841-012-9516-x	P
903	Drndić et al. (2017)	Drndić E, Radevski Đ, Miljević M, Đurić M, Popović M (2017) Description of recent discovery of Anthocharis damone Boisduval, 1836 in Serbia and its distribution in Europe (Lepidoptera: Pieridae). SHILAP Revista de Lepidopterología 45(177): 23–29	P
759	Duffey (1968)	Duffey E (1968) Ecological Studies on the Large Copper butterfly Lycaena dispar Haw. batavus Obth. at Woodwalton Fen National Nature Reserve, Huntingdonshire. Journal of Applied Ecology 5(1): 69-96. https://doi.org/10.2307/2401275	P
877	Duggan (1985)	Duggan AE (1985) Pre-dispersal seed predation by Anthocharis cardamines (Pieridae) in the population dynamics of the perennial Cardamine pratensis (Brassicaceae). Oikos 44(1): 99. https://doi.org/10.2307/3544049	P
570	Dumont (2004)	Dumont D (2004) Révision du genre Iolana Bethune-Baker 1914 (Leipidoptera: Lycaenidae) description d’une nouvell espèce: kermani n. sp. Linneana Belgica 19(8): 332–358	P
37	Dunk (1952)	Dunk HC (1952) Euphydryas aurinia larvae on Common Scabious. The Entomologist 85(1068): 104.	S
415	Duprez (2004)	Duprez J-N (2004) Le genre Colias en France et en Belgique (Insecta Lepidoptera Pieridae). Le bulletin de Phyllie 21(3): 11–18	P
254	Ebert and Rennwald (1991a)	Ebert G, Rennwald E (Eds) (1991) Die Schmetterlinge Baden-Württembergs, Band 1 Tagfalter I. Eugen Ulmer, Stuttgart. 552 pp.	P
255	Ebert and Rennwald (1991b)	Ebert G, Rennwald E (Eds) (1991) Die Schmetterlinge Baden-Württembergs, Band 2 Tagfalter II. Eugen Ulmer, Stuttgart. 535 pp.	P
327	Eeles (2014)	Eeles P (2014) Marsh Fritillary Euphydryas aurinia (Rottemburg) f. hibernica (Birchall) oviposition observations in Dublin, Ireland in 2013. Entomologist’s record and Journal of Variation 126(1): 15–19	P
470	Eichel and Fartmann (2007)	Eichel S, Fartmann T (2007) Management of calcareous grasslands for Nickerl’s fritillary (Melitaea aurelia) has to consider habitat requirements of the immature stages, isolation, and patch area. Journal of Insect Conservation 12(6): 677–688. https://doi.org/10.1007/s10841-007-9110-9	P
891	Eilers et al. (2013)	Eilers S, Pettersson LB, Öckinger E (2013) Micro-climate determines oviposition site selection and abundance in the butterfly Pyrgus armoricanus at its northern range margin. Ecological Entomology 38(2): 183–192. https://doi.org/10.1111/een.12008	P
416	Eitschberger and Steiniger (1973)	Eitschberger U, Steiniger H (1973) Beschreibung der Frühjahrsgeneration von Pieris manni roberti Eitschberger und Steiniger, 1973 und die Verbreitung dieser Unterart in Südspanien (Lep. Pieridae). Atalanta 4: 335–343	P
417	Eitschberger and Steiniger (1975)	Eitschberger U, Steiniger H (1975) Die geographische Variation von Eumedonia eumedon (Esper, 1780) in der westlichen Palaearktis (Lep. Lycaenidae). Atalanta 6: 84–125	P
983	Elfferich (1965)	Elfferich NW (1965) Enige opmerkingen over de biologie van Plebejus argus L. (Lep., Lycaenidae). Entomologische berichten 25(2): 26–31	P
966	Elfferich (1998)	Elfferich NW (1998) New facts on the life history of the dusky large blue Maculinea nausithous (Lepidoptera: Lycaenidae) obtained by breeding with Myrmica ants in plaster nests. Deinsea 4(1): 97–102	P
403	Eliasson (1991)	Eliasson C (1991) Studier av boknätfjärilens. Euphydryas maturna (Lepidoptera. Nymphalidae), förekomst och biologi i Västmanland. Entomologisk Tidskrift 112: 113–124	P
406	Eliasson and Shaw (2003)	Eliasson CU, Shaw MR (2003) Prolonged life cycles, oviposition sites, foodplants and Cotesia parasitoids of Melitaeini butterflies in Sweden. Oedippus 21: 1–52	P
253	Eliasson et al. (2005)	Eliasson CU, Ryrholm N, Gärdenfors U, Holmer M, Jilg K (2005) Fjärilar : Dagfjärilar : Hesperiidae, Nymphalidae : denna volym omfattar samtliga nordiska arter. ArtDatabanken SLU, Uppsala. 407 pp.	S
157	Ellis (1997)	Ellis S (1997) The Northern Brown Argus in north-east England. British Wildlife 9(1): 22–27	S
1001	Ellis (2003)	Ellis S (2003) Habitat quality and management for the northern brown argus butterfly Aricia artaxerxes (Lepidoptera: Lycaenidae) in North East England. Biological Conservation 113(2): 285–294. https://doi.org/10.1016/s0006-3207(02)00376-2	P
854	Elmes et al. (1991)	Elmes GW, Thomas JA, Wardlaw JC (1991) Larvae of Maculinea rebeli, a large-blue butterfly, and their Myrmica host ants: wild adoption and behaviour in ant-nests. Journal of Zoology 223(3): 447–460. https://doi.org/10.1111/j.1469-7998.1991.tb04775.x	P
418	Embacher (1996)	Embacher G (1996) Die Tagfalter der Salzburger Hohen Tauern (Lepidoptera: Rhopalocera, Hesperiidae). Wissenschaftliche Mitteilungen Nationalpark Hohe Tauern 2: 43–74	P
990	Endrestøl (2009)	Endrestøl A (2009) Statusrapport om lakrismjelt-blåvingen Plebejus argyrognomon. Insekt-Nytt 34(1): 5–21	P
991	Endrestøl and Bengtson (2012)	Endrestøl A, Bengtson R (2012) Faglig grunnlag for handlingsplan forlakrismjeltblåvinge Plebejus argyrognomon - NINA Rapport 844. Norsk institutt for naturforskning, Norway. 47 pp.	P
419	Epstein (1980)	Epstein HJ (1980) The foodplant of Erebia aethiopella (Hoffmannsegg 1806). (Satyridae). Nota Lepidopterologica 2(4): 137–138	P
203	Ertz (1998)	Ertz D (1998) Le petit nacré (Issoria lathonia) sur les terrains calaminaires de l’Est de la Belgique: données nouvelles sur l’écologie, l’éthologie et la chorologie de l’espèce. Réflexions sur la gestion des sites calaminaires et l’impact des lapins. Natura Mosana 51(1): 12–24	P
1077	Espinosa et al. (2006)	Espinosa B, Sannino L, Cozzolino E (2006) Danni da Melitaea didyma a colture di carciofo. ATTI Giornate Fitopatologiche: 177–178	P
500	Ewing et al. (2020)	Ewing SR, Menéndez R, Schofield L, Bradbury RB (2020) Vegetation composition and structure are important predictors of oviposition site selection in an alpine butterfly, the Mountain Ringlet Erebia epiphron. Journal of Insect Conservation 24(3): 445–457. https://doi.org/10.1007/s10841-020-00229-z	P
249	Fartmann (2004)	Fartmann T (2004) Die Schmetterlingsgemeinschaften der Halbtrockenrasen-Komplexe des Diemeltales. Biozönologie von Tagfaltern und Widderchen in einer alten Hudelandschaft. Abhandlungen des Westfälischen Museums für Naturkunde 66: 1–256	P
909	Fartmann (2005)	Fartmann T (2005) Hamearis lucina prefers west-facing slopes for oviposition incalcareous grasslands in Germany. In: Kühn E, Feldmann R, Thomas J, Settele J (Eds), Studies on the ecology and conservation of butterflies in Europe Vol.1: general concepts and case studies (Conference Proceedings UFZ Leipzig-Halle, December 2005). Pensoft, Sofia, 12–14	P
914	Fartmann (2006)	Fartmann T (2006) Oviposition preferences, adjacency of old woodland and isolation explain the distribution of the Duke of Burgundy butterfly (Hamearis lucina) in calcareous grasslands in central Germany. Annales Zoologici Fennici 43(4): 335–347	P
167	Fartmann and Timmermann (2006)	Fartmann T, Timmermann K (2006) Where to find the eggs and how to manage the breeding sites of the Brown Hairstreak (Thecla betulae (Linnaeus, 1758)) in Central Europe? Nota Lepidopterologica 29(1/2): 117–126	S
954	Favilli and Manganelli (2006)	Favilli L, Manganelli G (2006) Life history of Cacyreus marshalli, a South African species recently introduced into Italy. Bollettino della Società Entomologica 138(1): 51–61	P
336	Favretto (2009)	Favretto J-P (2009) Valeriana officinalis, nouvelle plante-hôte d’Euphydryas aurinia (Rottemburg, 1775) (Lep. Nymphalidae). Oreina 7: 7–9	P
420	Fazekas (1986)	Fazekas I (1986) Die Spialia-Arten des Karpatenbeckens und ihre Verbreitung (Lepidoptera: Hesperiidae). Nachrichten des Entomologischen Vereins Apollo 7(2/3): 49–55	P
952	Federica et al. (2019)	Federica P, Francesca M, Cristiana C, Silvia G, Ramona V, Sara C, Chiara F, Simona B (2019) From Africa to the Alps: risk assessment on an invasion by Cacyreus marshalli (Butler, 1898). Journal of Insect Conservation 23(2): 279–288. https://doi.org/10.1007/s10841-018-00124-8	P
270	Feltwell (1982)	Feltwell J (1982) Large White butterfly: the biology, biochemistry and physiology of Pieris brassicae (Linnaeus). Dr. W. Junk Publishers, The Hague. 535 pp	S
579	Fernández-Haeger and Jordano Barbudo (2009)	Fernández-Haeger J, Jordano Barbudo D (2009) La mariposa monarca Danaus plexippus L., 1758 en el Estrecho de Gibraltar (Lepidoptera: Danaidae). SHILAP: Revista de lepidopterología 37(148): 421–438	P
987	Fernández et al. (2016)	Fernández P, Gutiérrez D, Fernández-Haeger J, Jordano D (2016) Host plant selection in Plebejus argus (Linnaeus, 1758) and its mutualistic ant. The role of plant architecture (Lepidoptera: Lycaenidae). SHILAP Revista de Lepidopterología 44(174): 319–331	P
495	Fernández et al. (2017)	Fernández P, Gutiérrez D, Jordano D, Fernández Haeger J (2017) Water availability drives habitat quality for the butterfly Plebejus argus in a Mediterranean sand dune landscape. Journal of Insect Conservation 21(5-6): 873–883. https://doi.org/10.1007/s10841-017-0026-8	P
582	Fernández Haege et al. (2010)	Fernández Haeger J, Jordano D, Meléndez ML (2010) Status and conservation of Asclepiadaceae and Danaus in southern Spain. Journal of Insect Conservation 15(1-2): 361–365. https://doi.org/10.1007/s10841-010-9354-7	P
620	Fernández Haeger (1999)	Fernández Haeger J (1999) Danaus chrysippus (Linnaeus, 1758) en la Península Ibérica: >migraciones o dinámica de metapoblaciones? (Lepidoptera: Nymphalidae, Danainae). SHILAP: Revista de lepidopterología 27(107): 423–430	P
897	Fernandez Haeger and Jordano Barbudo (1986)	Fernandez Haeger J, Jordano Barbudo D (1986) Distribución y biología de Colotis evagore (Klug, 1829) en el valle del Guadalquivir. Boletín de la Estación Central de Ecología 29: 73–80	P
231	Fernández Vidal (1983)	Fernández Vidal EH (1983) Acerca de las relaciones existentes entre los lepidópteros y el medio geológico. El género Erebia en la región Gallega. Descripción de una nueva subespecie. Cadernos do Laboratorio Xeolóxico de Laxe 6: 99–151	P
232	Fernández Vidal (1984)	Fernández Vidal EH (1984) Contribución al conocimiento sobre la morfología y distribución geográfica de la Erebia triarius (de Prunner, 1798) en la región Gallega (Lep. Satyridae). Cadernos do Laboratorio Xeolóxico de Laxe 7: 221–238	P
108	Fernández Vidal (1991)	Fernández Vidal EH (1991) Notas lepidopterológicas del Noroeste peninsular (X). Una nueva subespecie gallega de Aricia morronensis (Ribbe, 1910). (Lepidoptera: Lycaenidae). Shilap. Revista de Lepidopterologia 19(75): 197–204	S
1051	Fernández Vidal (2013)	Fernández Vidal EH (2013) Nuevas citas de Cynthia virginiensis (Drury, [1773]) de Galicia (España, N.O. Península Ibérica) (Lepidoptera: Nymphalidae). Arquivos Entomolóxicos 8: 221–224	P
935	Fiedler (1990a)	Fiedler K (1990a) Bemerkungen zur Larvalbiologie von Callophrys rubi L. (Lepidoptera: Lycaenidae. Nachrichten des Entomologischen Vereins Apollo Frankfurt. N.F. 11(3): 121–141	P
967	Fiedler (1990b)	Fiedler K (1990b) New information on the biologyof Maculinea nausithous and M. teleius (Lepidoptera: Lycaenidae). Nota lepidopterologica 12(4): 246–256	P
946	Fiedler and Hagemann (1992)	Fiedler K, Hagemann D (1992) The influence of larval age and ant number on myrmecophilous interactions of the African Grass Blue butterfly, Zizeeria knysna (Lepidoptera: Lycaenidae). Journal of Research on the Lepidoptera 31(3-4): 213–232	P
1005	Fiedler and Humme (1995)	Fiedler K, Humme V (1995) Myrmecophily in the brown argus butterfly, Aricia agestis (Lepidoptera: Lycaenidae): effects of larval age, ant number and persistence of contact with ants. Zoology 99: 128–137	P
243	Fiedler and Ruf (2003)	Fiedler K, Ruf C (2003) Araschnia levana larvae (Nymphalidae) do not accept Humulus lupulus (Cannabaceae) as food plant. Nota Lepidopterologica 25(4): 265–266	P
510	Fiedler et al. (1993)	Fiedler K, Krug E, Proksch P (1993) Complete elimination of hostplant quinolizidine alkaloids by larvae of a polyphagous lycaenid butterfly, Callophrys rubi. Oecologia 94(3): 441–445. https://doi.org/10.1007/bf00317121	P
1015	Fiedler K (1990c)	Fiedler K (1990c) Effects of larval diet on myrmecophilous qualities of Polyommatus icarus caterpillars (Lepidoptera: Lycaenidae). Oecologia 83(2): 284–287. https://doi.org/10.1007/bf00317767	P
969	Figurny and Woyciechowski (1998)	Figurny E, Woyciechowski M (1998) Flowerhead selection for oviposition by females of the sympatric butterfly species Maculinea teleius and M nausithous (Lepidoptera: Lycaenidae). Entomologia Generalis 23(3): 215–222. https://doi.org/10.1127/entom.gen/23/1998/215	P
970	Figurny et al. (2000)	Figurny-Puchalska E, Gadeberg RME, Boomsma JJ (2000) Comparison of genetic population structure of the large blue butterflies Maculinea nausithous and M. teleius. Biodiversity and Conservation 9(3): 419–432. https://doi.org/10.1023/a:1008970232079	P
300	Fischer (1927)	Fischer E (1927) Zur Ansiedelung des Parn. apollo L. in Schlesien und des Attacus cynthia L. in Mitteleuropa. Entomologische Rundschau 44(2): 5–7	P
919	Fischer and Fiedler (2000)	Fischer K, Fiedler K (2000) Response of the copper butterfly Lycaena tityrus to increased leaf nitrogen in natural food plants: evidence against the nitrogen limitation hypothesis. Oecologia 124(2): 235–241. https://doi.org/10.1007/s004420000365	P
922	Fischer and Fiedler (2002)	Fischer K, Fiedler K (2002) Life-history plasticity in the butterfly Lycaena hippothoe: local adaptations and trade-offs. Biological Journal of the Linnean Society 75(2): 173–185. https://doi.org/10.1046/j.1095-8312.2002.00014.x	P
455	Fischer et al. (1999)	Fischer K, Beinlich B, Plachter H (1999) Population structure, mobility and habitat preferences of the Violet Copper Lycaena helle (Lepidoptera: Lycaenidae) in western Germany: implications for conservation. Journal of Insect Conservation 3(1): 43–52. https://doi.org/10.1023/a:1009630506216	P
920	Fischer et al. (2005)	Fischer K, Zeilstra I, Hetz SK, Fiedler K (2005) Physiological costs of growing fast: does accelerated growth reduce pay-off in adult fitness? Evolutionary Ecology 18(4): 343–353. https://doi.org/10.1007/s10682-004-2004-3	P
338	Ford and Ford (1930)	Ford HD, Ford EB (1930) Fluctuation in numbers, and its influence on variation, in Melitaea aurinia, Rott. (Lepidoptera). Transactions of the Royal Entomological Society of London 78(2): 345–352. https://doi.org/10.1111/j.1365-2311.1930.tb00392.x	P
997	Forhawk (1914)	Forhawk FW (1914) Life-history of Lycaena sephyrus var. uhrgki. Entomologist’s Record and Journal of Variation 26: 15–17,168–170	P
337	Fowles and Smith (2006)	Fowles AP, Smith RG (2006) Mapping the Habitat Quality of Patch Networks for the Marsh Fritillary Euphydryas aurinia (Rottemburg, 1775) (Lepidoptera, Nymphalidae) in Wales. Journal of Insect Conservation 10(2): 161–177. https://doi.org/10.1007/s10841-006-6291-6	P
641	Fox (2005)	Fox BW (2005) The larva of the White Admiral butterfly, Limentis camilla (Linnaeus, 1764) - a master builder. Entomologist’s Gazette 56(4): 225–236	P
70	Franeta and Gascoigne-Pees (2022)	Franeta F, Gascoigne-Pees M (2022) The lifecycle and ecology of the Spinose Skipper – Favria cribrellum (Eversmann, 1841) in the Republic of North Macedonia (Lepidoptera, Hesperiidae). Nota Lepidopterologica 45: 119–127. https://doi.org/10.3897/nl.45.75723	S
209	Franeta et al. (2012)	Franeta F, Kogovšek N, Verovnik R (2012) On the presence of Pontia chloridice (Lepidoptera: Pieridae) in the Republic of Macedonia. Phegea 40(1a): 17–20	P
1071	Franke et al. (1986)	Franke A, Rimpler H, Schneider D (1986) Iridoid glycosides in the butterfly Euphydryas cynthia (Lepidoptera, Nymphalidae). Phytochemistry 26(1): 103–106. https://doi.org/10.1016/s0031-9422(00)81491-0	P
893	Franquinho Aguiar et al. (2009)	Franquinho Aguiar AM, Wakeham-Dawson A, Freitas Jesus JG (2009) The life cycle of the little known and endangered endemic Madeiran Brimstone Butterfly Gonepteryx maderensis Felder, 1862 (Pieridae). Nota Lepidopterologica 32: 145–157	P
851	Fred and Brommer (2003)	Fred MS, Brommer JE (2003) Influence of habitat quality and patch size on occupancy and persistence in two populations of the Apollo butterfly (Parnassius apollo). Journal of Insect Conservation 7(2): 85–98. https://doi.org/10.1023/a:1025522603446	P
852	Fred and Brommer (2005)	Fred MS, Brommer JE (2005) The decline and current distribution of Parnassius apollo (Linnaeus) in Finland; the role of Cd. Annales Zoologici Fennici 42(1): 69–79	P
853	Fred et al. (2006)	Fred MS, O’Hara RB, Brommer JE (2006) Consequences of the spatial configuration of resources for the distribution and dynamics of the endangered Parnassius apollo butterfly. Biological Conservation 130(2): 183–192. https://doi.org/10.1016/j.biocon.2005.12.012	P
407	Freese et al. (2006)	Freese A, Benes J, Bolz R, Cizek O, Dolek M, Geyer A, Gros P, Konvicka M, Liegl A, Stettmer C (2006) Habitat use of the endangered butterfly Euphydryas maturna and forestry in Central Europe. Animal Conservation 9(4): 388–397. https://doi.org/10.1111/j.1469-1795.2006.00045.x	P
1044	Friberg and Karlsson (2010)	Friberg M, Karlsson B (2010) Life-history polyphenism in the Map butterfly (Araschnia levana): developmental constraints versus season-specific adaptations. Evolutionary Ecology Research 12: 603–615	P
422	Friberg and Wiklund (2019)	Friberg M, Wiklund C (2019) Host preference variation cannot explain microhabitat differentiation among sympatric Pieris napi and Pieris rapae butterflies. Ecological Entomology 44(4): 571–576. https://doi.org/10.1111/een.12728	P
423	Friberg et al. (2007a)	Friberg M, Bergman M, Kullberg J, Wahlberg N, Wiklund C (2007a) Niche separation in space and time between two sympatric sister species–a case of ecological pleiotropy. Evolutionary Ecology 22(1): 1–18. https://doi.org/10.1007/s10682-007-9155-y	P
774	Friberg et al. (2007b)	Friberg M, Vongvanich N, Borg-Karlson A-K, Kemp DJ, Merilaita S, Wiklund C (2007b) Female mate choice determines reproductive isolation between sympatric butterflies. Behavioral Ecology and Sociobiology 62(6): 873–886. https://doi.org/10.1007/s00265-007-0511-2	P
424	Friberg et al. (2008)	Friberg M, Olofsson M, Berger D, Karlsson B, Wiklund C (2008) Habitat choice precedes host plant choice - niche separation in a species pair of a generalist and a specialist butterfly. Oikos 117(9): 1337–1344. https://doi.org/10.1111/j.0030-1299.2008.16740.x	P
1048	Friberg et al. (2011)	Friberg M, Aalberg Haugen IM, Dahlerus J, Gotthard K, Wiklund C (2011) Asymmetric life-history decision-making in butterfly larvae. Oecologia 165(2): 301–310. https://doi.org/10.1007/s00442-010-1804-0	P
425	Fric et al. (2005)	Fric ZF, Klimova M, Hula V, Konvicka M (2005) Caterpillars of Argynnis aglaja (Linnaeus, 1758) feeding on Bistorta major. Atalanta 36: 119–121	P
426	Friedrich (2014)	Friedrich E (2014) Der Faulbaum-Bläuling Celastrina argiolus (Linnaeus, 1758) und der Blasenstrauch Colutea arborescens – eine bisher übersehene Beziehung? (Lepidoptera: Lycaenidae). Mitteilungen des Entomologischen Vereins Stuttgart 49: 20	P
684	Frohawk (1892)	Frohawk FW (1892) Life-history of Carterocephalus palamon. The Entomologist 25(353-354): 225–228,254–256	P
178	Frohawk (1903)	Frohawk FW (1903) The earlier stages of Lycaena arion. The Entomologist 36(478): 57–6	S
979	Frohawk (1904)	Frohawk FW (1904) Life-history of Lycaena argiades. The Entomologist 37(497): 245–249	P
937	Frohawk (1907)	Frohawk FW (1907) Life-history of Thecla pruni. The Entomologist 40(525): 26–30	P
427	Frohawk (1913)	Frohawk FW (1913) Life-history of Argynnis hecate. The Entomologist 46(604): 249–252	P
312	Frohawk (1924a)	Frohawk FW (1924) Natural History of British Butterflies Vol. 1. Hutchinson & Co., London. 207 pp	P
313	Frohawk (1924b)	Frohawk FW (1924) Natural History of British Butterflies Vol. 2. Hutchinson & Co., London. 206 pp	P
429	Frohawk and Rothschild (1912)	Frohawk FW, Rothschild NC (1912) Some notes on the life-history of Melanargia japygia subsp. suwarovius. The Entomologist 45(592): 237–241	P
428	Frohawk and Rothschild (1913)	Frohawk FW, Rothschild NC (1913) Completion of the life-history of Melanargia japygia subsp., suwarovius. The Entomologist 46(605): 275–278	P
56	Fuchs (1986)	Fuchs J (1986) Beobachtungen über die Lycaenide Agrodiaetus coelestinus (Plebicula coelestina) in Griechenland / Peloponnes. Galathea, Berichte des Kreises Nürnberger Entomologen e.V. 2: 117–119	S
1115	Fuchs (1992)	Fuchs J (1992) Zur Biologie von Erebia melas Herbst und Erebia ottomana bulgarica Drenovsky (Lepidoptera: Satyridae) aus Mittelgriechenland. Galathea, Berichte des Kreises Nürnberger Entomologen e.V. 8: 112–116	P
55	Fuchs (1995)	Fuchs J (1995) Beobachtungen bei der Zucht von Archon apollinus thracicus (Buresch, 1915) aus Nordostgriechenland (Lepidoptera, Papilionidae). Atalanta 26(1/2): 145–154	S
430	Galanos (2020)	Galanos CJ (2020) Bionomics of Freyeria trochylus (Freyer, 1844) and Zizeeria karsandra (Moore, 1865) (Lepidoptera, Lycaenidae) on Rodos Island, Greece. Nota Lepidopterologica 43: 139–150. https://doi.org/10.3897/nl.43.48535	P
431	Gándara et al. (2011)	Gándara JÁ, León JRC, Rodríguez RE, Palacio JVF, Farnés PM, Crusafont AR (2011) Pontia callidice (Hübner, [1800]), aportación de una nueva planta nutricia (Lepidoptera, Pieridae). Arquivos Entomolóxicos 5: 125–127	P
97	García-Barros (1989)	García-Barros E (1989) BiologÍa de Hipparchia (Pseudotergumia) fidia (L,.1767) (Lepidoptera: Nymphalidae, Satvrinae). Shilap. Revista de Lepidopterologia 17(66): 223–234	S
98	García-Barros (1989b)	García-Barros E (1989) Estudio comparativo de los caracteres biológicos de dos satirinos Hipparchia statilinus (Hufnagel, 1766) e H. semele (L., 1758) (Lepidoptera, Nymphalidae, Satyrinae). Miscel-lània Zoològica 13: 85–96	S
219	García-Barros et al. (2013)	García-Barros E, Munguira M L, Stefanescu C, Vives Moreno A (2013) Fauna Ibérica Vol. 37 Lepidoptera: Papilionoidea. Museo Nacional de Ciencias Naturales, Madrid, 1216pp	S
432	García-Villanueva et al. (2008)	García-Villanueva V, Moreno Tamurejo JA, Vazquez Pardo FM, Nieto Manzano MÁ, Novoa Pérez JM (2008) Melitaea aetherie (Hübner, 1826) en la provincia de Badajoz (España): nuevos datos sobre su biología y distribución (Lepidoptera: Nymphalidae). Boletín Sociedad Entomológica Aragonesa 1(42): 279–288	P
433	Garcia et al. (2015)	Garcia J, Garcia R, Bacallado JJ (2015) Nuevos datos sobre la biología y distribución de Vanessa virginiensis (Drury, 1770) (Nymphalidae, Lepidoptera) en el Archipiélago Canario. Revista de la Academia Canaria de Ciencias 27: 307–314	P
434	Gascoigne-Pees (2016)	Gascoigne-Pees M (2016) The life cycle and ecology of Azanus ubaldus (Stoll, 1782) (Lepidoptera: Lycaenidae) on Gran Canaria. Entomologist’s Gazette 67(3): 153–163	P
823	Gascoigne-Pees et al. (2002)	Gascoigne-Pees M, Hall D, Russell PJC (2002) Lang’s Short-tailed Blue Leptotes pirithous (L.) (Lep.: Lycaenidae) and other butterflies on Lanzarote. Entomologist’s Record and Journal of Variation 114(3): 113–115	P
436	Gascoigne-Pees et al. (2008)	Gascoigne-Pees M, Trew D, Pateman J, Verovnik R (2008) The distribution, life cycle, ecology and present status of Leptidea morsei (Fenton 1882) in Slovenia with additional observations from Romania (Lepidoptera: Pieridae). Nachrichten des Entomologischen Vereins Apollo 29(3): 113–121	P
440	Gascoigne-Pees et al. (2012)	Gascoigne-Pees M, Verovnik R, Wiskin C, Luckens C, Duric M (2012) Notes on the lifecycle of Melitaea arduinna (Esper, 1783) (“Freyer’s Fritillary”) (Lepidoptera: Nymphalidae) with further records from SE Serbia. Nachrichten des Entomologischen Vereins Apollo 33(1): 9–14	P
435	Gascoigne-Pees et al. (2014a)	Gascoigne-Pees M, Verovnik R, Franeta F, Popović M (2014) The lifecycle and ecology of Pseudochazara amymone (Brown, 1976) (Lepidoptera: Nymphalidae, Satyrinae). Nachrichten des Entomologischen Vereins Apollo 35(3): 129–138	P
439	Gascoigne-Pees et al. (2014b)	Gascoigne-Pees M, Wiskin C, Duric M, Trew D (2014) The lifecycle of Nymphalis vaualbum ([Denis & Schiffermüller], 1775) in Serbia including new records and a review of its present status in Europe (Lepidoptera: Nymphalidae). Nachrichten des Entomologischen Vereins Apollo 35(1/2): 77–96	P
24	Gedge (1866)	Gedge J (1866) Note on the food-plant of Lycaena coridon. The Entomologist’s monthly magazine 3: 70	S
414	Geh (2002)	Geh G (2002) Der Gelbringfalter, Lopinga achine (Scopoli, 1763) - ein bedrohtes Kleinod im Naturschutzgebiet Stadtwald Augsburg-Süd. Berichte des naturwiss. Vereins für Schwaben, Augsburg 106: 76–88	P
964	Geissler-Strobel (1999)	Geissler-Strobel S (1999) Landschaftsplanungsorientierte Studien zu Ökologie, Verbreitung, Gefährdung und Schutz der Wiesenknopf-Ameisen-Bläulinge Glaucopsyche (Maculinea) nausithous und Glaucopsyche (Maculinea) teleius. Neue Entomologische Nachrichten 44: 3–105	P
1024	Georgiev and Beshkov (2000)	Georgiev BG, Beshkov S (2000) New and little-known lepidopteran (Lepidoptera) phytophages on the poplars (Populus spp.) in Bulgaria. Anzeiger für Schädlingskunde 73(1): 1–4. https://doi.org/10.1046/j.1439-0280.2000.00001.x	P
274	Gerber (1972)	Gerber H (1972) Speziation und biologie von Euphydryas aurinia aurinia Rott., E. aurinia debilis Oberth. und E. aurinia debilis f. glaciegenita Verity. Mitteilungen der Entomologischen Gesellschaft Basel 22(4): 73–87	P
1008	Geuder et al. (1997)	Geuder M, Wray V, Fiedler K, Proksch P (1997) Sequestration and metabolism of host-plant flavonoids by the Lycaenid butterfly Polyommatus bellargus. Journal of Chemical Ecology 23(5): 1361–1372. https://doi.org/10.1023/b:joec.0000006469.00557.69	P
443	Ghesini et al. (2018)	Ghesini S, Magagnoli S, Marini M (2018) Biology and conservation of Zerynthia cassandra (Lepidoptera, Papilionidae) in semi-natural environments and agricultural landscapes. Journal of Insect Conservation 22(1): 151–161. https://doi.org/10.1007/s10841-018-0049-9	P
441	Ghesini et al. (2019)	Ghesini S, de Faveri A, Marini M (2019) A successful habitat patch creation for Zerynthia cassandra. Bulletin of Insectology 72(2): 261–266	P
497	Ghidotti et al. (2018)	Ghidotti S, Cerrato C, Casacci LP, Barbero F, Paveto M, Pesce M, Plazio E, Rocchia E, Panizza G, Balletto E, Viterbi R, Bani L, Bonelli S (2018) Scale-dependent resource use in the Euphydryas aurinia complex. Journal of Insect Conservation 22(3-4): 593–605. https://doi.org/10.1007/s10841-018-0088-2	P
1098	Gibbs et al. (2004)	Gibbs M, Lace LA, Jones MJ, Moore AJ (2004) Intraspecific competition in the speckled wood butterfly Pararge aegeria: effect of rearing density and gender on larval life history. Journal of Insect Science 4. https://doi.org/10.1093/jis/4.1.16	P
982	Gil-T (2002)	Gil-T F (2002) Cupido lorquinii (Herrich-Schäffer, 1847): Datos inéditos sobre la biología de sus estadios preimaginales (Lepidoptera, Lycaenidae). Boletín de la Sociedad Entomológica Aragonesa 31: 37–42	P
446	Gil-T (2003a)	Gil-T F (2003) Cupido carswelli (Stempffer, 1927): descripción de sus estadios preimaginales, biología y distribución. La morfología de la crisálida, ¿clave para su rango específico? (Lepidoptera, Lycaenidae). Boletín de la Sociedad Entomológica Aragonesa 32: 45–50	P
447	Gil-T (2003b)	Gil-T F (2003) Polyommatus (Plebicula) sagratrox (Aistleitner, 1986): ecología, morfología comparada de sus estadios preimaginales con los de Polyommatus (Plebicula) golgus (Hübner, 1813), taxonomía y nuevos argumentos para su validez específica (Lepidoptera, Lycaenidae). Boletín de la Sociedad Entomológica Aragonesa) 33: 219–227	P
228	Gil-T (2004)	Gil-T F (2004) Una nueva subespecie de Aricia (Eumedonia) eumedon (Esper, 1780) del sur de la Península Ibérica: axarquia ssp. nov. (Lepidoptera, Lycaenidae). Boletín de la Sociedad Entomológica Aragonesa 34: 49–54	P
445	Gil-T (2006)	Gil-T F (2006) A new host plant for Danaus plexippus (Linnaeus, 1758) in Europe. A study of cryptic preimaginal polymorphism study within Danaus chrysippus (Linnaeus, 1758) in southern Spain (Andalusia) (Lepidoptera, Nymphalidae, Danainae). Atalanta 37(1/2): 143–149	P
61	Gil-T (2007)	Gil-T F (2007) The correct hostplant of Polyommatus golgus (Hübner, 1813): Anthyllis vulneraria pseudoarundana H. Lindb. Atalanta 38(1/2): 199–202	S
444	Gil-T (2008)	Gil-T F (2008) Description of the pre-imaginal stages of Agrodiaetus violetae (Gómez-Bustillo, Expósito & Martínez, 1979) and notes about compared ecology and morphology. Atalanta 39(1-4): 343–346	P
62	Gil-T (2010)	Gil-T F (2010) The correct hostplant of Polyommatus sagratrox (Aistleitner, 1986): Anthyllis vulneraria microcephala (Willk.). Atalanta 41(3/4): 321–322	S
289	Gil-T (2017)	Gil-T F (2017) Cupido carswelli (Stempffer, 1927), endemism from SE. Spain, a different species of Cupido minimus (Fuessly, 1775): updated distribution, identification of its larval host-plant and notes on taxonomy, ecology and morphology (Lepidoptera, Lycaenidae). Atalanta 48: 197–203	P
667	Gil-T and Obregón-Romero (2012)	Gil-T F, Obregón-Romero R (2012) Notes on the preimaginal stages of Vanessa vulcania (Godart, 1819) and differences in the structure of the egg with respect to Vanessa indica (Herbst, 1794). Atalanta 43(1/2): 87–90	P
159	Gillmer (1904/05)	Gillmer M (1904/05) Das Ei und die ersten Raupenstadien von Lycaena arcas, Rott., verbunden mit einigen Notizen über Lycaena euphemus, Hübn. Entomologische Zeitschrift 18(30,31): 119,121–122	S
160	Gillmer (1905)	Gillmer M (1905) Zur Biologie einiger Tagfalter. Entomologische Zeitschrift 19(20,22): 117–118,126–127	S
162	Gillmer (1907)	Gillmer M (1907) Die im nordwestlichen Neuvorpommern bisher beobachteten Gross - Schmetterlinge mit besonderer Berücksichtigung der näheren Umgegend Stralsunds. Internationale Entomologische Zeitschrift 1: 97–99	S
161	Gillmer (1909)	Gillmer M (1909) Das Verzeichnis der von C. H. Beske in den Jahren 1826 bis 1829 bei Hambnrg gefundenen Lepidopteren. Internationale entomologische Zeitschrift 3(3): 15	S
278	Glaßl (2017a)	Glaßl H (2017) Parnassius mnemosyne. Helmut Glaßl, Heroldsbach. 143 pp	S
279	Glaßl (2017b)	Glaßl H (2017) Parnassius apollo. Helmut Glaßl, Heroldsbach. 367 pp	S
281	Glaßl (2022)	Glaßl H (2022) der Parnassius phoebus komplex. Helmut Glaßl, Heroldsbach. 101 pp	S
486	Goffart et al. (1996)	Goffart P, Nève G, Mousson L, Weiserbs A, Baguette M, Lebrun P (1996) Situation actuelle, exigences écologiques et premiers résultats de deux tentatives de réintroduction du Damier de la succise (Eurodryas aurinia), un papillon en danger d’extinction en Wallonie. Les Cahiers des Réserves Naturelles 9: 41–54	P
85	Gómez de Aizpurúa (1991)	Gómez de Aizpurúa C (1991) Biología y morfología de las orugas Lepidoptera: Tomo IX. Nymphalidae, Satyridae, Lycaenidae, Zygaenidae. Ministerio de Agricultura, Pesca y Alimentación, Madrid. 226 pp. Available from: https://www.mapa.gob.es/ministerio/pags/Biblioteca/Revistas/pdf_plagas/BSVP-Fuera_de_serie-21.pdf	S
1025	Gorbach et al. (2010)	Gorbach VV, Saarinen K, Reznichenko ES (2010) On the ecology of the poplar admiral (Limenitis populi, Lepidoptera, Nymphalidae) in Eastern Fennoscandia. Entomological Review 90(8): 989–998. https://doi.org/10.1134/s0013873810080038	P
1092	Gotthard (1998)	Gotthard K (1998) Life history plasticity in the satyrine butterfly Lasiommata petropolitana: investigating an adaptive reaction norm. Journal of Evolutionary Biology 11(1): 21–39. https://doi.org/10.1046/j.1420-9101.1998.11010021.x	P
1099	Gotthard et al. (1999)	Gotthard K, Nylin S, Wiklund C (1999) Seasonal plasticity in two satyrine butterflies: state-dependent decision making in relation to daylength. Oikos 84(3): 453. https://doi.org/10.2307/3546424	P
1090	Gotthard et al. (2000)	Gotthard K, Nylin S, Wiklund C (2000) Individual state controls temperature dependence in a butterfly Lasiommata maera). Proceedings of the Royal Society of London. Series B: Biological Sciences 267(1443): 589–593. https://doi.org/10.1098/rspb.2000.1042	P
1100	Goverde and Erhardt (2002)	Goverde M, Erhardt A (2002) Effects of elevated CO2 on development and larval food-plant preference in the butterfly Coenonympha pamphilus (Lepidoptera, Satyridae). Global Change Biology 9(1): 74–83. https://doi.org/10.1046/j.1365-2486.2003.00520.x	P
181	Gozmány (1968)	Gozmány L (1968) Magyarország állatvilága fauna Hungáriáé, Kötet XVI. Lepidoptera, füzet 15, nappali lepkék – diurna. Akadémiai Kiadó, Budapest, 204 pp	S
295	Gratton (2006)	Gratton P (2006) Phylogeography and consveration genetics of Parnassius mnemosyne L., 1758 (Lepidoptera, Papilionidae). Università degli Studi di Roma. 104 pp	S
248	Gros (1998a)	Gros P (1998) Eiablage und Futterpflanzen der Falter der Gattung Pyrgus Hübner, 1819 im Bundesland Salzburg, unter besonderer Berücksichtigung von Pyrgus andromedae (Wallengren, 1853) (Lepidoptera: Hesperiidae, Pyrginae). Zeitschrift der Arbeitsgemeinschaft Österreichischer Entomologen 50: 29–36	P
448	Gros (1998b)	Gros P (1998) Neue über die Verbreitung von Pyrgus warrenensis (Verity, 1928) im Alpenraum und Bibliographie der derzeit bekannten europäischen Fundorte der Art (Lepidoptera:. Hesperiidae). Nachrichtenblatt der Bayerischen Entomologen 47(3/4): 95–100	P
889	Guillaumin (1971)	Guillaumin M (1971) Étude de la variabilité morphologique et biométrique des populations naturelles de Pyrgus malvae L et P. malvoides Elw. et Edw. dans leur zone de contact (Lep. Hesperiidae) discussion sur les rapports taxonomiques entre ces deux formes. Vie Milieu 22(1): 91–151	P
721	Güsten et al. (2019)	Güsten R, Sanetra M, Trusch R (2019) Bläulinge (Lepidoptera: Lycaenidae) im Einzugsgebiet von Jagst und Kocher – Verbreitung, Ökologie und Vorschläge zu Schutzmaßnahmen. Carolinea 77: 93–143	P
875	Gutiérrez and Thomas (2000)	Gutiérrez D, Thomas CD (2000) Marginal range expansion in a host-limited butterfly species Gonepteryx rhamni. Ecological Entomology 25(2): 165–170. https://doi.org/10.1046/j.1365-2311.2000.00241.x	P
372	Gutiérrez et al. (1999)	Gutiérrez D, Thomas CD, León-Cortés JL (1999) Dispersal, distribution, patch network and metapopulation dynamics of the dingy skipper butterfly (Erynnis tages ). Oecologia 121(4): 506–517. https://doi.org/10.1007/s004420050957	P
887	Gutiérrez et al. (2001)	Gutiérrez D, León-Cortés JL, Menéndez R, Wilson RJ, Cowley MJR, Thomas CD (2001) Metapopulations of four lepidopteran herbivores on a single host plant, Lotus corniculatus. Ecology 82(5): 1371–1386. https://doi.org/10.1890/0012-9658(2001)082[1371:moflho]2.0.co;2	P
449	Haaland (2014)	Haaland C (2014) Abundances and movement of the Scarce Copper butterfly (Lycaena virgaureae) on future building sites at a settlement fringe in southern Sweden. Journal of Insect Conservation 19(2): 255–264. https://doi.org/10.1007/s10841-014-9708-7	P
821	Hall (1998)	Hall D (1998) Lang’s short-tailed Blue Leptotes pirithous (L.) (Lep.: Lycaenidae) and other butterflies on Fuerteventura, Canary Islands. Entomologist’s Record and Journal of Variation 110(11-12): 289–290	P
457	Hall and Russell (2000)	Hall D, Russell PJC (2000) American Painted Lady Vanessa virginiensis (Drury) (Lep: Nymphalidae) on La Gomera, Canary Islands. Entomologist’s Record and Journal of Variation 112(5): 210	P
822	Hall and Russell (2001)	Hall D, Russell PJC (2001) Lang’s Short-tailed Blue Leptotes pirithous (L.) (Lep.: Lycaenidae) and other butterflies on Madeira Island. Entomologist’s Record and Journal of Variation 113(6): 261	P
1082	Hanski et al. (1994)	Hanski I, Kuussaari M, Nieminen M (1994) Metapopulation structure and migration in the butterfly Melitaea cinxia. Ecology 75(3): 747–762. https://doi.org/10.2307/1941732	P
164	Harrison (1905a)	Harrison JWH (1905) Notes on the pairing, oviposition and egg of Chrysophanus phlaeas. Entomologist’s Record and Journal of Variation 17: 254–255	S
165	Harrison (1905b)	Harrison JWH (1905) Insects on the Fife coast. Entomologist’s Record and Journal of Variation 17: 23–25	S
166	Harrison (1905c)	Harrison JWH (1905) Observations on Polyommatus astrarche. Entomologist’s Record and Journal of Variation 17: 267–269	S
453	Hart and Bowles (2014)	Hart G, Bowles N (2014) The Violet Copper Lycaena helle in the Pyrenees: distribution and ecology at the species´ southern distribution margin. In: Habel JC, Meyer M, Schmitt T (Eds), Jewels in the Mist : a synopsis on the highly endangered butterfly species the Violet Copper, Lycaena helle. Pensoft Publishers, 37–56	P
458	Harvey et al. (2010)	Harvey JA, Biere A, Fortuna T, Vet LEM, Engelkes T, Morriën E, Gols R, Verhoeven K, Vogel H, Macel M, Heidel-Fischer HM, Schramm K, van der Putten WH (2010) Ecological fits, mis-fits and lotteries involving insect herbivores on the invasive plant, Bunias orientalis. Biological Invasions 12(9): 3045–3059. https://doi.org/10.1007/s10530-010-9696-9	P
19	Hawes (1890)	Hawes FW (1890) Hawes F W (1890) Abstract of proceedings, June 26th 1890. The South London Entomological and Natural History Society. 34-37	S
20	Hawes (1894)	Hawes FW (1894) Notes on the unusual abundance of Polyommatus phlaeas, L., in 1893. The South London Entomological and Natural History Society. 138–140	S
503	Hayes et al. (2021)	Hayes MP, Ashe-Jepson E, Hitchcock GE, Knock RI, Lucas CBH, Bladon AJ, Turner EC (2021) Consistent oviposition preferences of the Duke of Burgundy butterfly over 14 years on a chalk grassland reserve in Bedfordshire, UK. Journal of Insect Conservation 25(4): 611–628. https://doi.org/10.1007/s10841-021-00327-6	P
452	Heino et al. (1998)	Heino J, Pöykkö H, Itämies J (1998) Luhtakultasiiven (Lycaena helle) esiintymisestä, elintavoista ja suojelumahdollisuuksista Koillismaan alueella. Baptria 23(3): 163–168	P
484	Helbing et al. (2015)	Helbing F, Cornils N, Stuhldreher G, Fartmann T (2015) Populations of a shrub-feeding butterfly thrive after introduction of restorative shrub cutting on formerly abandoned calcareous grassland. Journal of Insect Conservation 19(3): 457–464. https://doi.org/10.1007/s10841-015-9766-5	P
459	Hellmann and Bertaccini (2004)	Hellmann F, Bertaccini E (2004) I macrolepidotteri della Valle di Susa: Italia nord-occidentale (Alpi Cozie-Graie). Museo regionale di scienze naturali, Torino. 389 pp.	P
460	Hensle (2003)	Hensle J (2003) Die Raupenfutterpflanzen einiger Populationen von Pieris bryoniae (Hübner, 1791) (Lepidoptera, Pieridae). Atalanta 34(3/4): 397–403	P
461	Hensle et al. (2016)	Hensle J, Caspari S, Ziegler H (2016) Pieris mannii andegava Delahaye, 1910, neu für Luxemburg und Lothringen (Lepidoptera Pieridae). Atalanta 47(1/2): 99–106	P
640	Henwood and Walters (2019)	Henwood BP, Walters JM (2019) The extraordinary larva of the White Admiral butterfly Limenitis camilla (linnaeus, 1764). Entomologist’s Gazette 70(2): 67–77. https://doi.org/10.31184/G00138894.702.1720	P
464	Hermann (1999)	Hermann G (1999) Neue Beobachtungen zu Eiablage- und Raupennahrungspflanzen von Tagfalterarten in Baden-Württemberg (Lepidoptera, Rhopalocera). Atalanta 29(1/4): 245–254	P
1114	Hermann (2007)	Hermann G (2007) Tagfalter suchen im Winter / Searching for Butterflies in Winter. Books on Demand GmbH, Norderstedt, Germany, 224 pp.	P
506	Hernández-Roldán et al. (2009)	Hernández-Roldán JL, Munguira ML, Martín J (2009) Ecology of a relict population of the vulnerable butterfly Pyrgus sidae on the Iberian Peninsula (Lepidoptera: Hesperiidae). European Journal of Entomology 106(4): 611–618. https://doi.org/10.14411/eje.2009.077	P
507	Hernández-Roldán et al. (2011)	Hernández-Roldán JL, Vicente JC, Munguira ML (2011) Historia natural de Pyrgus cacaliae (Rambur, 1839) en la Península Ibérica (Lepidoptera: Hesperiidae). SHILAP Revista de lepidopterología 39: 61–73	P
508	Hernández-Roldán et al. (2012a)	Hernández-Roldán JL, Vicente JC, Munguira ML (2012) Natural history, immature stage morphology, and taxonomic status of the threatened skipper Pyrgus cinarae (Rambur, 1839) in the Iberian Peninsula (Lepidoptera: Hesperiidae). Nota Lepidopterologica 35(1): 3–18.	P
242	Hernández-Roldán et al. (2012b)	Hernández-Roldán JL, Munguira ML, Wagner W, Vila R (2012) Comparative analysis and taxonomic use of the morphology of immature stages and natural history traits in European species of Pyrgus Hübner (Lepidoptera: Hesperiidae, Pyrginae). Zootaxa 3470(1): 1–71. https://doi.org/10.11646/zootaxa.3470.1.1	P
465	Hernández-Roldán et al. (2016)	Hernández-Roldán JL, Dapporto L, Dincă V, Vicente JC, Hornett EA, Šíchová J, Lukhtanov VA, Talavera G, Vila R (2016) Integrative analyses unveil speciation linked to host plant shift in Spialia butterflies. Molecular Ecology 25(17): 4267–4284. https://doi.org/10.1111/mec.13756	P
511	Hernández-Roldán et al. (2018)	Hernández-Roldán JL, Vicente JC, Vila R, Munguira ML (2018) Natural history and immature stage morphology of Spialia Swinhoe, 1912 in the Iberian Peninsula (Lepidoptera, Hesperiidae). Nota Lepidopterologica 41(1): 1–22. https://doi.org/10.3897/nl.41.13539	P
513	Hernández Roldán (2012)	Hernández Roldán JL (2012) El género Pyrgus en Europa: sistemática, ecología y patrones biogeográficos (Lepidoptera: Hesperiidae). Tesis doctoral, Universidad Autónoma de Madrid, 316 pp. http://hdl.handle.net/10486/8881	P
1028	Hinneberg et al. (2022)	Hinneberg H, Döring J, Hermann G, Markl G, Theobald J, Aust I, Bamann T, Bertscheit R, Budach D, Niedermayer J, Rissi A, Gottschalk TK (2022) Multi-surveyor capture-mark-recapture as a powerful tool for butterfly population monitoring in the pre-imaginal stage. Ecology and Evolution 12(8). https://doi.org/10.1002/ece3.9140	P
994	Hinojosa et al. (2023)	Hinojosa JC, Montiel-Pantoja C, Sanjurjo-Franch M, Martı́nez-Pérez I, Min Lee K, Mutanen M, Vila R (2023) Diversification linked to larval host plant in the butterfly Eumedonia eumedon. Molecular Ecology 32(1): 182–197. https://doi.org/10.1111/mec.16728	P
1004	Høegh-Guldberg (1974)	Høegh-Guldberg O (1974) Aricia artaxerxes F. ssp. horkei H.-Guld. Insect Systematics & Evolution 4: 225–232. https://doi.org/10.1163/1876312x74x00083	P
282	Hoffmann (1952)	Hoffmann E (1952) Parnassius styriacus Fruhst., eine eigene Art. Zeitschrift der Wiener Entomologischen Gesellschaft 37: 138–148	P
855	Höttinger (2003)	Höttinger H (2003) Neue Erkenntnisse zu Verbreitung, Ökologie und Gefährdung des Osterluzeifalters Zerynthia polyxena (DENIS & SCHIFFERMÜLLER, 1775) in Österreich mit besonderer Berücksichtigung des Burgenlandes (Lepidoptera: Papilionidae). Beiträge zur Entomofaunistik 4: 89–105	P
438	Höttinger (2004)	Höttinger H (2004) Verbreitung, Ökologie, Gefährdung und Schutz des Senf-Weißlings Leptidea morsei (FENTON, 1881) in Österreich, insbesondere im Burgenland (Lepidoptera, Pieridae). Joannea Zoologie 6: 187–206	P
514	Huertas Dionisio (1986)	Huertas Dionisio M (1986) Estados inmaturos de Lepidoptera (II) género Euchloe Hübner, [1823] (Pieridae: Anthocharinae). SHILAP Revista de lepidopterología 14(56): 17–26	P
515	Huertas Dionisio (1989)	Huertas Dionisio M (1989) Estados inmaturos de Lepidoptera (VII) Pontia daplidice (Linnaeus, 1758) y su diferencia con Euchloe ausonia (Hübner, [1804]) (Lepidoptera: Pieridae). SHILAP Revista de Lepidopterologia 17(66): 181–185	P
339	Hula et al. (2004)	Hula V, Konvička M, Pavlicko A, Fric Z (2004) Marsh Fritillary (Euphydryas aurinia) in the Czech Republic: monitoring, metapopulation structure, and conservation of an endangered butterfly. Entomologica Fennica 15(4): 231–241. https://doi.org/10.33338/ef.84226	P
308	Ilyina and Morgun (2010)	Ilyina EV, Morgun DV (2010) Ecological and faunistic review of butterflies (Lepidoptera, Hesperioidea et Papilionoidea) of Daghestan: Part 1. Entomological Review 90(9): 1167–1191	S
309	Ilyina and Morgun (2011)	Ilyina EV, Morgun DV (2011) Ecological and faunistic review of butterflies (Lepidoptera, Hesperioidea et Papilionoidea) of Daghestan: Part 2. Entomological Review 91(4): 450–466	S
1097	Ittonen et al. (2022)	Ittonen M, Hagelin A, Wiklund C, Gotthard K (2022) Local adaptation to seasonal cues at the fronts of two parallel, climate-induced butterfly range expansions. Ecology Letters 25(9): 2022–2033. https://doi.org/10.1111/ele.14085	P
516	Jacobs et al. (2014)	Jacobs I, Segers N, Vanreusel W, Van Dyck H, Maes D (2014) Wetenschappelijk basisrapport voor het Soortbeschermingsprogramma Bruine eikenpage (Satyrium ilicis). Rapporten van het Instituut voor Natuur- en Bosonderzoek 190 pp.	P
293	James (1918)	James R (1918) Apatura iris on Aspen. Entomologist’s Record and Journal of Variation 30(7): 140	P
475	Jansen et al. (2012)	Jansen SHDR, Holmgren M, van Langevelde F, Wynhoff I (2012) Resource use of specialist butterflies in agricultural landscapes: conservation lessons from the butterfly Phengaris (Maculinea) nausithous. Journal of Insect Conservation 16(6): 921–930. https://doi.org/10.1007/s10841-012-9479-y	P
973	Jansson (2013)	Jansson C (2013) Habitat selection and oviposition of the endangered butterfly Scolitantides orion in Sweden. Masters Thesis, Linköping University, Sweden	P
1049	Janz (2005)	Janz N (2005) The Relationship Between Habitat Selection and Preference for Adult and Larval Food Resources in the Polyphagous Butterfly Vanessa cardui (Lepidoptera: Nymphalidae). Journal of Insect Behavior 18(6): 767–780. https://doi.org/10.1007/s10905-005-8739-z	P
299	Janzon (1990)	Janzon L-Å (1990) The distribution of Parnassius apollo (L.) in Sweden (Lepidoptera: Papilionidae). Entomologist’s Gazette 41(3): 81–83	P
1003	Jarvis (1958)	Jarvis FVL (1958) Biological notes on Aricia agestis (Schiff.) in Britain Part I. Entomologist’s Record and Journal of Variation 70: 141–148	P
517	Jez and Verovnik (2012)	Jez M, Verovnik R (2012) O pojavljanju in ogroženosti brusničnega modrega (Plebejus optilete (Knoch, 1781)) (Lepidoptera: Lycaenidae) v Sloveniji. Acta Entomologica Slovenica 20: 125–134	P
509	Johansson (1951)	Johansson AS (1951) The food plant preference of the larvae of Pieris brassicae L. (Lepid., Pieridae). Norsk Entomologisk Tidsskrift 8(4-5): 187–195	P
28	John (2017)	John E (2017) Iberis sempervirens L. (Brassicaceae): a new hostplant for Pieris rapae (Linnaeus, 1758) (Lepidoptera: Pieridae) in the UK? Entomologist’s Gazette 68: 181–185	S
715	John (2020)	John E (2020) Pieris rapae (Linnaeus, 1758) (Lepidoptera: Pieridae, Pierinae): a further note on the continued use of Iberis sempervirens L. (Brassicaceae) as a hostplant in Wales. Entomologist’s Gazette 71(4): 248. https://doi.org/10.31184/G00138894.714.1782	P
214	John and Makris (2001)	John E, Makris C (2001) Libythea celtis (Laicharting, 1782) (Lepidoptera: Libytheidae): presence of a breeding colony in the Troodos mountains, Cyprus. Entomologist’s Gazette 52(3): 173–180	P
205	John and Makris (2022)	John E, Makris C (2022) Butterflies of Cyprus : a field guide and distribution atlas. CABI, Wallingford. 399 pp	S
207	John et al. (2008)	John E, Russell P, Christofides Y, Hall D (2008) Notes on the life history, ecology and distribution of Pontia chloridice (Hübner, 1808) (Lepidoptera: Pieridae) and a first record of Hyposoter ebenitor (Aubert, 1972) (Hymenoptera: Ichneumonidae) from Cyprus. Entomologist’s Gazette 59(4): 209–226	P
216	John et al. (2010)	John E, Gascoigne-Pees M, Larsen T (2010) Ypthima asterope (Klug, 1832) (Lepidoptera: Nymphalidae, Satyrinae): its biogeography, lifecycle, ecology and present status in Cyprus, with additional notes from Rhodes and the eastern Mediterranean. Entomologist’s Gazette 61(1): 1–22	P
206	John et al. (2013)	John E, Wiemers M, Makris C, Russell P (2013) The Pontia daplidice (Linnaeus, 1758)/Pontia edusa (Fabricius, 1777) complex (Lepidoptera: Pieridae): confirmation of the presence of Pontia daplidice in Cyprus, and of Cleome iberica DC. as a new host-plant for this species in the Levant. Entomologist’s Gazette 64(2): 69–78	P
208	John et al. (2013a)	John E, Makris C, Christofides Y (2013) Cleome iberica DC.: a new host-plant for Pontia chloridice (Hübner,[1813]) (Lepidoptera: Pieridae) in the Levant and its influence on the butterfly’s phenology in the Levant and its influence on the butterfly’s phenology in Cyprus. Entomologist’s Gazette 64(1): 19–26	P
215	John et al. (2019)	John E, Hardman M, Smith M (2019) How important are olfactory cues for host-plant detection by migrating Danaus chrysippus (Linnaeus, 1758) (Lepidoptera: Nymphalidae, Danainae) in Cyprus? Entomologist’s Gazette 70(4): 223–238. https://doi.org/10.31184/g00138894.704.1726	P
74	John et al. (2022)	John E, Bağlar H, Başbay O, Konstantinou G, Salimeh M, Wiemers M (2022) Confirmation of the presence of nominotypical Papilio demoleus demoleus Linnaeus, 1758 (Lepidoptera: Papilionidae) in Cyprus, with additional notes on breeding and potential colonization. Entomologist’s Gazette 73(2): 117–128. https://doi.org/10.31184/g00138894.732.1846	S
518	Jordano and Gomariz (1994)	Jordano D, Gomariz G (1994) Variation in phenology and nutritional quality between host plants and its effect on larval performance in a specialist butterfly, Zerynthia rumina. Entomologia Experimentalis et Applicata 71(3): 271–277. https://doi.org/10.1111/j.1570-7458.1994.tb01794.x	P
235	Jordano and Retamosa (1989)	Jordano D, Retamosa EC (1989) Influencia de la calidad de las plantas nutricias en el desarrollo larvario de Nymphalis polychloros (Linnaeus, 1758): ¿Por qué se mantiene la polifagia incluso a escala local? SHILAP Revista de Lepidopterologia 17(68): 373–379	P
102	Jordano Barbudo and Rodríguez González (1988)	Jordano Barbudo D, Rodríguez González J (1988) Nuevas citas de plantas nutricias para tres especies de ropalóceros. Shilap. Revista de Lepidopterologia 16: 89–95	S
87	Jordano Barbudo et al. (1988)	Jordano Barbudo D, Rodriguez Gonzalez J, Fernandez Haeger J (1988) Capparis spinosa (Capparidaceae): an oviposition substrate for Lampides boeticus Linnaeus, in southern Spain (Lepidoptera: Lycaenidae). Nota Lepidopterologica 10(4): 218–223	S
80	Jordano et al. (1989)	Jordano D, Fernández Haeger J, Rodriguez González J (1989) The life history of Tomares ballus (Fabricius, 1787) (Lepidoptera: Lycaenidae): phenology and host plant use in Southern Spain. Journal of Research on the Lepidoptera 28(1-2): 112–122	S
930	Jordano et al. (1990)	Jordano D, Fernández Haeger J, Rodríguez J (1990) The effect of seed predation by Tomares ballus (Lepidoptera: Lycaenidae) on Astragalus lusitanicus (Fabaceae): determinants of differences among patches. Oikos 57: 250–256	P
915	Joy (1991)	Joy J (1991) The ecology and life history of the large heath butterfly (Coenonympha tullía) on the Shropshire/CIwyd Mosses. British Ecological Society Bulletin 22: 114–119	P
1109	Joy (1996)	Joy J (1996) The larval habitats of the Grayling butterfly Hipparchia semele (Linnaeus) (Lepidoptera: Satyridae) at inland lead mine sites in Shropshire. Entomologists Gazette 47(3): 139–142	P
519	Joy and Pullin (1997)	Joy J, Pullin AS (1997) The effects of flooding on the survival and behaviour of overwintering Large Heath butterfly Coenonympha tullia larvae. Biological Conservation 82(1): 61–66. https://doi.org/10.1016/S0006-3207(97)00006-2	P
1102	Joy and Pullin (1999)	Joy J, Pullin AS (1999) Field studies on flooding and survival of overwintering large heath butterfly Coenonympha tullia larvae on Fenn’s and Whixall Mosses in Shropshire and Wrexham, U.K. Ecological Entomology 24(4): 426–431. https://doi.org/10.1046/j.1365-2311.1999.00208.x	P
520	Jugovic and Kržič (2019)	Jugovic J, Kržič A (2019) Behaviour and oviposition preferences of a black-veined white, Aporia crataegi (Lepidoptera: Pieridae). Journal of Entomological and Acarological Research 51(2): 50–59. https://doi.org/10.4081/jear.2019.8108	P
494	Jugovic et al. (2017)	Jugovic J, Grando M, Genov T (2017) Microhabitat selection of Aporia crataegi (Lepidoptera: Pieridae) larvae in a traditionally managed landscape. Journal of Insect Conservation 21(2): 307–318. https://doi.org/10.1007/s10841-017-9977-z	P
1062	Jurc et al. (2016)	Jurc M, Csóka G, Hrašovec B (2016) Potentially important insect pests of Celtis australis in Slovenia, Croatia and Hungary. Šumarski list 140(11-12): 588. https://doi.org/10.31298/sl.140.11-12.5	P
521	Jutzeler (1994a)	Jutzeler D (1994) Ökologie und erste Stände des Italienischen Schachbrettes Melanargia arge (Sulzer, 1776) (Lepidoptera: Satyridae). Nota Lepidopterologica 16(3/4): 213–232	P
522	Jutzeler (1994b)	Jutzeler D (1994) Beobachtungen zur Entwicklung von Pseudotergumia fidia (Linnaeus 1767) aus dem südöstlichen Frankreich (Lepidoptera: Nymphalidae, Satyrinae). Nachrichten des Entomologischen Vereins Apollo 14: 357–369	P
524	Jutzeler (1995a)	Jutzeler D (1995) Eine Aufzucht von Erebia zapateri (Oberthür 1875) aus der Sierra de Albarracin (Provinz Teruel, Spanien) (Lepidoptera: Nymphalidae, Satyrinae). Nachrichten des Entomologischen Vereins Apollo 15(4): 471–480	P
540	Jutzeler (1998a)	Jutzeler D (1998a) Coenonympha gardetta lecerfi (de Lesse, 1949), une ssp.isolée du complexe gardetta des Monts du Forez (Puy-de-Dôme, Auvergne, F.) (Lepidoptera: Nymphalidae, Satyrinae). Linneana Belgica 16(5): 192–195	P
544	Jutzeler (1998b)	Jutzeler D (1998b) Lasiommata paramegaera (Hübner, 1824) des Îles Tyrrhéniennes: une bonne espèce (Lepidoptera: Nymphalidae, Satyrinae). Linneana Belgica 16(7): 267–276	P
546	Jutzeler (1998c)	Jutzeler D (1998c) Au sujet de la biologie de Pyronia cecilia (Vallantin, 1894) (Lepidoptera: Nymphalidae, Satyrinae). Linneana Belgica 16(8): 303–306	P
525	Jutzeler and de Bros (1995)	Jutzeler D, de Bros E (1995) Observations dans la nature et élevage de Pseudochazara hippolyte williamsi (Romei, 1927) et Erebia hispania hispania (Butler, 1868) de la Sierra Nevada (Andalouie, Espagne méridionale) (Lepidoptera: Nymphalidae, Satyrinae). Linneana Belgica 15(4): 173–181	P
577	Jutzeler and Gascoigne-Pees (2006)	Jutzeler D, Gascoigne-Pees M (2006) Essai d’appréciation du statut taxinomique de Coenonympha (glycerion) iphioides Staudinger (1870) résultant d’un élevage provenant de la province espagnole de Burgos avec rappel des formes locales décrites (Lepidoptera: Nymphalidae, Satyrinae). Linneana Belgica 20(6): 215–228	P
1103	Jutzeler and Lafranchis (2011)	Jutzeler D, Lafranchis T (2011) Die Larvalstadien von Proterebia afra pyramus (De Louker & Dils, 1987) aus dem Norden Griechenlands. Larvalentwicklung der dalmatinischen P. afra dalmata (Godart, 1824) im Vergleich und zur Geschichte des Namens unserer Art (Lepidoptera: Nymphalidae, Satyrinae). Entomologica romanica 16: 5–18	P
523	Jutzeler and Leestmans (1994)	Jutzeler D, Leestmans R (1994) La signification des variantes vertes et brunes des chenilles de Melanargia lachesis (Hübner, 1790) (Lepidoptera: Nymphalidae, Satyrinae). Linneana Belgica 14: 335–350	P
549	Jutzeler and Leestmans (1999a)	Jutzeler D, Leestmans R (1999a) Évaluation du degré de spéciation atteint par Plebejus argus corsicus (Bellier, 1862) basée sur letude des stades pré-imaginaux (Lepidoptera: Lycaenidae). Linneana Belgica 17(3): 87–10	P
550	Jutzeler and Leestmans (1999b)	Jutzeler D, Leestmans R (1999b) Élevage de Pyronia bathseba (Fabricius, 1793), habitant la garrigue aux environs de Marseille (Bouches-du-Rhône, F) (Lepidoptera: Nymphalidae, Satyrinae). Linneana Belgica 17(3): 101–110	P
536	Jutzeler and Leigheb (1997)	Jutzeler D, Leigheb G (1997) Écologie et élevage de Fabriciana elisa (Godart, 1823), endémique de Sardaigne et de Corse (Lepidoptera: Nymphalidae). Linneana Belgica 16(2): 63–69	P
569	Jutzeler and Leigheb (2004)	Jutzeler D, Leigheb G (2004) Évaluation du statut taxinomique des populations côtières sardes de Lycaeides bellieri Oberthür( 1910) se fondant sur du matériel d’élevage provenant du l’île de La Maddalena, Sardaigne du Nord (Lepidoptera: Lycaenidae). Linneana Belgica 19(6): 285–290	P
575	Jutzeler and Volpe (2005)	Jutzeler D, Volpe G (2005) Confirmation de la dualité du «Petit Sylvandre» diagnostiquée par Leraut (1990). 1ère partie : clarifications nomenclaturales et comparaison des stades larvaires d’Hipparchia alcyone Denis et Schiffermüller (1775) et d’H. genava Fruhstorfer (1908) (Lepidoptera: Nymphalidae, Satyrinae). Linneana Belgica 20(4): 145–160	P
526	Jutzeler et al. (1995a)	Jutzeler D, Russo L, de Bros E (1995) Observations sur la vie de Melanargia occitanica (Esper, 1793) de la Riviera franco-italienne, dans la nature et en élevage (Lepidoptera: Nymphalidae, Satyrinae). Linneana Belgica 15(1): 9–16	P
527	Jutzeler et al. (1995b)	Jutzeler D, Pitzalis B, de Bros E (1995) Les premiers etats d’Hipparchia neomiris (Godart, 1824) et Hipparchia aristaeus aristaeus (Bonelli, 1826) du Gennargentu, Sardaigne (Lepidoptera: Nymphalidae, Satyrinae). Linneana Belgica 15(2): 47–54	P
528	Jutzeler et al. (1995c)	Jutzeler D, Grillo N, de Bros E (1995) Une viste à l’île de Vulcano (dans les îles Eoliennes, Sicile pour Hipparchia leighebi (Kudrna, 1976) (Lepidoptera: Nymphalidae, Satyrinae). Linneana Belgica 15(3): 119–126	P
529	Jutzeler et al. (1995d)	Jutzeler D, Russo L, de Bros E (1995) Les premiers états de Melanargia russiae ssp. japygia (Cyrillo, 1787) de «Le Murge» (Pouille, I) et recherches sur la variabilité de ce taxon (Lepidoptera: Nymphalidae, Satyrinae). Linneana Belgica 15(4): 182–188	P
531	Jutzeler et al. (1996a)	Jutzeler D, Grillo N, Russo L, Nardelli U, de Bros E (1996) Position taxinomique et biologie de Melanargia pherusa (Boisduval, 1833) de Sicile selon les stades pré-imaginaux (Lepidoptera Nymphalidae, Satyrinae). Linneana Belgica 15(5): 203–213	P
532	Jutzeler et al. (1996b)	Jutzeler D, Russo L, de Bros E (1996b) Écologie et premiers états d’Euchloe insularis (Staudinger, 1861) des Monti del Gennargentu (Sardaigne) (Lepidoptera: Pieridae). Linneana Belgica 15(5): 214–218	P
534	Jutzeler et al. (1996c)	Jutzeler D, Biermann H, de Bros E (1996) Élevage de Coenonympha corinna elbana (Staudinger, 1901) du Monte Argentario (Toscane, Italie) avec explication géologique de l’aire de répartition du complexe corinna (Lepidoptera: Nymphalidae, Satyrinae). Linneana Belgica 15(8): 332–347	P
535	Jutzeler et al. (1997a)	Jutzeler D, Rákosy L, de Bros E (1997a) Coenonympha leander (Esper, 1784) de Bǎile Herculane (Carpathes méridionales, Roumanie): observations et élevage (Lepidoptera: Nymphalidae, Satyrinae). Linneana Belgica 16(1): 37–42	P
537	Jutzeler et al. (1997b)	Jutzeler D, Biermann H, Hesselbarth G, Russo L, Sala G, de Bros E (1997b) Etudes sur la biologie, la morphologie et l’éthologie de Hipparchia sbordonii Kudrna, 1984 de l’Isola di Ponza (Latium, Italie) et Hipparchia neapolitana (Stauder, 1921) du Monte Faito (Campanie, Italie) et complements sur la biologie de Hipparchia leighebi (Kudrna, 1976) (Lepidoptera: Nymphalidae, Satyrinae). Linneana Belg…	P
538	Jutzeler et al. (1997c)	Jutzeler D, Leigheb G, de Bros E (1997) Écologie, élevage et distribution du Myrtil de Sardaigne Maniola nurag (Ghiliani, 1852) (Lepidoptera: Nymphalidae, Satyrinae). Linneana Belgica 16(4): 143–149	P
541	Jutzeler et al. (1998a)	Jutzeler D, Bollino M, Russo Lu, Sala G (1998) Études sur Anthocharis damone (Boisduval, 1836) et Euchloe ausonia (Hübner, 1804) de l’Italie méridonale (Lepidoptera: Pieridae). Linneana Belgica 16(6): 227–235	P
543	Jutzeler et al. (1998b)	Jutzeler D, Hesselbarth G, Cameron-Curry V (1998b) Ecology and rearing of Hipparchia statilinus (Hufnagel, 1766) from Mount Faito (Campania, Italy) (Lepidoptera: Nymphalidae, Satyrinae). Linneana Belgica 16(6): 236–241	P
545	Jutzeler et al. (1998c)	Jutzeler D, Cameron-Curry V, Hesselbarth G, Meyer-Westfeld N (1998c) A comparison between Hipparchia pellucida (Stauder, 1923) from Georgia and Hipparchia semele (Linnaeus, 1758) from NW Germany (Lepidoptera: Nymphalidae, Satyrinae). Linneana Belgica 16(7): 277–284	P
547	Jutzeler et al. (1999a)	Jutzeler D, Embacher G, Hesselbarth G, Malicky M, Stangelmaier G, Cameron-Curry V (1999a) Breeding experiments with Erebia claudina (Borkhausen, 1779) from the Radstädter Taurern (Salzburg, Austria) (Lepidoptera: Nymphalidae, Satyrinae). Linneana Belgica 17(1): 11–21	P
548	Jutzeler et al. (1999b)	Jutzeler D, Biermann H, Grillo N, Lo Cascio P, Volpe G (1999b) Au sujet du status taxinomique d’Hipparchia blachieri (Fruhstorfer, 1908) de la Sicile (Lepidoptera: Nymphalidae, Satyrinae. Linneana Belgica 17(2): 69–84	P
553	Jutzeler et al. (2000)	Jutzeler D, Höttinger H, Malicky M, Rebušek F, Sala G, Verovnik R (2000) Biology of Neptis sappho (PALLAS, 1771) based on the monograph by TIMPE & TIMPE and its actual distribution and conservation status in Austria, Italy and Slovenia (Lepidoptera: Nymphalidae). Linneana Belgica 17(8): 315–332	P
556	Jutzeler et al. (2001)	Jutzeler D, Rebeušek F, Sala G, Verovnik R (2001) The confirmation of the specificity of Erebia stirius (Godart, 1824) and Erebia styx (Freyer, 1834), diagnosed by Lorkovié (1952) of the styx/stirius-complex (Lepidoptera: Nypmphalidae, Satyrinae) (2nd part). Linneana Belgica 18(4): 175–186	P
557	Jutzeler et al. (2002a)	Jutzeler D, Lafranchis T, Olivares J, Volpe G, Milone M, Fulgione D (2002a) Trois taxons du complexe d’Hipparchia alcyone (Denis & Schiffermüller, 1776) en comparison: ssp. vandlusica (sensu Oberthür, 1894, nec Leraut, 1990), ssp. pyrenaea (Oberthür, 1894) et alcyone de i’Italie méridionale (Lepidoptera: Nymphalidae, Satyrinae). Linneana Belgica 18(6): 273–288	P
558	Jutzeler et al. (2003a)	Jutzeler D, Leigheb G, Manil L, Villa R, Volpe G (2003a) Deux especes de Lycenes negligees de l’espace tyrrhenien: Lycaeides bellieri Oberthur( 1910) de Sardaigne et de Corse et Lycaeides villai sp. nov. de l’Isle d’Elbe (Lepidoptera: Lycaenidae). Linneana Belgica 19(2): 65–80	P
559	Jutzeler et al. (2003b)	Jutzeler D, Casula P, Gascoigne-Pees M, Grill A, Leigheb G (2003b) Confirmation du statut spécifique de Polyommatus gennargenti (Leigher, 1987) de Sardaigne comparé à Polyommatus coridon (Poda, 1761) de la région de Schaffhouse (CH) par élevage parallèle (Lepidoptera: Lycaenidae) 1ère partie. Linneana Belgica 19(3): 109–118	P
560	Jutzeler et al. (2003c)	Jutzeler D, Casula P, Gascoigne-Pees M, Leigheb G, Grill A (2003c) Confirmation du statut spécifique de Polyommatus gennargenti (Leigher, 1987) de Sardaigne comparé à Polyommatus coridon (Poda, 1761) de la région de Schaffhouse (CH) par élevage parallèle (Lepidoptera: Lycaenidae) 2ème partie. Linneana Belgica 19(4): 149–160	P
571	Jutzeler et al. (2004)	Jutzeler D, Gascoigne-Pees M, Grillo N, Tarrier M, Villa R, Volpe G (2004) Melitaea aetherie (Hübner, 1826) de Sicile et d’Afrique du Nord: nouvelles données écologiques, géonémiques et taxonomiques induites par un élevage de la souche sicilienne (Lepidoptera: Nymphalidae). Linnaea Belgica 19(9): 361–374	P
573	Jutzeler et al. (2005)	Jutzeler D, Fournier F, Savourey M, Volpe G (2005) Biologie, répartition, histoire nomenclaturale et taxinomie d’Erebia aethiopellus Hoffmansegg (1806) (Lepidoptera: Nymphalidae, Satyrinae). Linneana Belgica 20(3): 75–87	P
578	Jutzeler et al. (2007)	Jutzeler D, Russell P, Volpe G (2007) Nouveaux points de vue sur la position taxonomique des cinq populations insulaires du complexe d’Hipparchia wyssii CHRIST (1889) se basantsur la connaissance de leurs états pré-imaginaux (Lepidoptera : Nymphalidae, Satyrinae). Linneana Belgica 20(7): 9–44	P
1056	Kaaber et al. (1993)	Kaaber S, Gjelstrup P, Bloch D, Jensen J-K (1993) Invasion afadmiralen (Vanessa atalanta L.) og andre sommerfugle pá Færøerne i 1992. Fróðskaparrit - Faroese Scientific Journal 41: 125–149. https://doi.org/10.18602/fsj.v41i.633	P
584	Kadlec et al. (2009)	Kadlec T, Vrba P, Konvicka M (2009) Microhabitat requirements of caterpillars of the critically endangered butterfly Chazara briseis (L.) (Nymphalidae,Satyrinae) in the Czech Republic. Nota Lepidopterologica 32(1): 39–46	P
1110	Kadlec et al. (2016)	Kadlec T, Jakubikova L, Herman P (2016) Larval habitat preferences of vanishing butterfly Hipparchia semele L.: surviving on human-altered habitats in the Czech Rrepublic, central Europe. Polish Journal of Ecology 64(1): 130–135. https://doi.org/10.3161/15052249pje2016.64.1.012	P
856	Kahlheber (1976)	Kahlheber D (1976) Beitrag zur Biologie von Papilio alexanor Esp. Nachrichten des Entomologischen Vereins Apollo 1: 49–51	P
1096	Kaiser et al. (2016)	Kaiser A, Merckx T, Van Dyck H (2016) The urban heat island and its spatial scale dependent impact on survival and development in butterflies of different thermal sensitivity. Ecology and Evolution 6(12): 4129–4140. https://doi.org/10.1002/ece3.2166	P
585	Kalarus et al. (2013)	Kalarus K, Skórka P, Nowicki P (2013) Resource use in two contrasting habitat types raises different challenges for the conservation of the dryad butterfly Minois dryas. Journal of Insect Conservation 17(4): 777–786. https://doi.org/10.1007/s10841-013-9560-1	P
609	Kan and Kan-Van Limburg Stirum (2009)	Kan P, Kan-Van Limburg Stirum B (2009) La vie secrète de Laeosopis evippus (HÜBNER, 1793) (Lepidoptera: Lycaenidae). Lépidoptères - Revue des Lépidoptéristes de France 18(44): 90–97	P
611	Kan and Kan-Van Limburg Stirum (2011)	Kan P, Kan-Van Limburg Stirum B (2011) Scolitantides orion (PALLAS, 1771), entre Sedum et fourmis (Lepidoptera: Lycaenidae). Lépidoptères - Revue des Lépidoptéristes de France 20(49): 88–96	P
610	Kan et al. (2010)	Kan P, Kan-Van Limburg Stirum B, Bertaud P (2010) Contribution à la connaissance de Tomares ballus (FABRICIUS, 1787) (Lepidoptera: Lycaenidae). Lépidoptères - Revue des Lépidoptéristes de France 19(46): 60–74	P
612	Kan et al. (2011)	Kan P, Kan-Van Limburg Stirum B, Balmain J-P, Longieras A (2011) L’Azuré du baguenaudier (Iolana iolas Ochsenheimer, 1816) est-il vulnérable en région Provence-Alpes Côtes d’Azur ? Lépidoptères - Revue des Lépidoptéristes de France 20(50): 124–139	P
1112	Kanarskyi et al. (2008)	Kanarskyi YuV, Vorontsov DP, Herya YuM (2008) Habitat of the rare species of butterfly Oeneis jutta (Huebner, 1806): phytocenological characteristics of the biotope and ecological features of the species [in Ukrainain]. Scientific Bulletin of Uzhhorod University Biology Series 24: 65–70	P
586	Kandul et al. (2006)	Kandul N, Vila R, Lukhtanov V (2006) Rearrangement of the Agrodiaetus dolus species group (Lepidoptera, Lycaenidae) using a new cytological approach and molecular data. Insect Systematics & Evolution 37(3): 325–334. https://doi.org/10.1163/187631206788838563	P
334	Kankare et al. (2005)	Kankare M, Stefanescu C, van Nouhuys S, Shaw MR (2005) Host specialization by Cotesia wasps (Hymenoptera: Braconidae) parasitizing species-rich Melitaeini (Lepidoptera: Nymphalidae) communities in north-eastern Spain. Biological Journal of the Linnean Society 86(1): 45–65. https://doi.org/10.1111/j.1095-8312.2005.00523.x	P
1091	Karlsson and, Wiklund (1985)	Karlsson B, Wiklund C (1985) Egg weight variation in relation to egg mortality and starvation endurance of newly hatched larvae in some satyrid butterflies. Ecological Entomology 10(2): 205–211. https://doi.org/10.1111/j.1365-2311.1985.tb00549.x	P
587	Kästner et al. (2021)	Kästner T, Gutzeit R, Nuss M (2021) Wiederfund des Alexis-Bläulings (Glaucopsyche alexis (Poda, 1761)) in Sachsen (Lepidoptera). Sächsische Entomologische Zeitschrift 11: 27–30	P
265	Kauffmann (1951)	Kauffmann G (1951) Die Hesperiidae der Schweiz: rassenanalytische Bemerkungen über Verbreitung und Formen dieser Familie. Mitteilungen der Schweizerischen Entomologischen Gesellschaft 24(4): 329–376. https://doi.org/10.5169/seals-401135	S
291	Kazlauskas (1984)	Kazlauskas R (1984) Lietuvos drugiai. Mokslas, Vilnius. 192 pp	S
491	Kempe et al. (2016)	Kempe C, Nowicki P, Harpke A, Schweiger O, Settele J (2016) The importance of resource distribution: spatial co-occurrence of host plants and host ants coincides with increased egg densities of the Dusky Large Blue Maculinea nausithous (Lepidoptera: Lycaenidae). Journal of Insect Conservation 20(6): 1033–1045. https://doi.org/10.1007/s10841-016-9937-z	P
892	Kettermann et al. (2020)	Kettermann M, Münsch T, Stuhldreher G, Fartmann T (2020) ZülManchemögen’s heiß – aktuelle Ausbreitung von Pyrgus armoricanus (Oberthür,1910) im Diemeltal (Ostwestfalen/Nordhessen) und in Deutschland als Folge von Hitzesommern. Nachrichten des Entomologischen Vereins Apollo 40(3/4): 209–214	P
606	Kettlewell (1945)	Kettlewell HBD (1945) Pontia daplidice, Evres argiades and Colias hyale in south Cornwall. Entomologist 78: 123–124	P
605	Kettlewell (1946)	Kettlewell HBD (1946) Further observations on the season 1945, with special reference to Pontia daplidice, etc. Entomologist 79: 111–115	P
13	Kirby (1865)	Kirby WF (1865) Caenonympha davus (from the German of Prof. Zeller, in Stett. Ent. Zeit., xxvi., p. 29). The Entomologist’s monthly magazine 2: 64–65	S
340	Klemetti and Wahlberg (1997)	Klemetti T, Wahlberg N (1997) Punakeltaverkkoperhosen (Euphydryas aurinia) ekologia ja populaatiorakenne Suomessa. Baptria 22(2): 87–93	P
588	Klimczuk (2005)	Klimczuk P (2005) The larval host plant of Polyommatus eroides (Frivaldszky, 1835) (Lycaenidae) from Poland with comments on the life history. Nota Lepidopterologica 28(2): 103–111	P
589	Klimczuk (2011)	Klimczuk P (2011) Butterflies (Lepidoptera: Hesperiidae, Papilionoidea) of the Knyszyn forest (Puszcza Knyszyńska) and adjacent woodland areas of Bialystok - in the years 1995–2010. Nature Journal of Opole Scientific Society 44: 197–217	P
592	Klimczuk and Sielezniew (2017)	Klimczuk P, Sielezniew M (2017) Unexpected differences in butterfly diversity between two peat bogs in the same area. Polish Journal of Entomology 86: 251–273. https://doi.org/10.1515/pjen-2017-0015	P
590	Klimczuk and Sielezniew (2020)	Klimczuk P, Sielezniew M (2020) Asymmetry in host plant preferences of two ecotypes of Boloria eunomia (Lepidoptera: Nymphalidae). European Journal of Entomology 117: 380–392. https://doi.org/10.14411/eje.2020.042	P
1095	Klop et al. (2014)	Klop E, Omon B, WallisDeVries MF (2014) Impact of nitrogen deposition on larval habitats: the case of the Wall Brown butterfly Lasiommata megera. Journal of Insect Conservation 19(2): 393–402. https://doi.org/10.1007/s10841-014-9748-z	P
1047	Koch and Bückmann (1987)	Koch PB, Bückmann D (1987) Hormonal control of seasonal morphs by the timing of ecdysteroid release in Araschnia levana L. (Nymphalidae: Lepidoptera). Journal of Insect Physiology 33(11): 823–829. https://doi.org/10.1016/0022-1910(87)90030-8	P
593	Kolev (2005)	Kolev Z (2005) Notes on the distribution and ecology of Balkan populations of the Plebeius idas – group (Lepidoptera: Lycaenidae). Phegea 33(1): 13–22	P
974	Komonen et al. (2008)	Komonen A, Tikkamäki T, Mattila N, Kotiaho JS (2008) Patch size and connectivity influence the population turnover of the threatened chequered blue butterfly, Scolitantides orion (Lepidoptera: Lycaenidae). European Journal of Entomology 105(1): 131–136. https://doi.org/10.14411/eje.2008.018	P
594	Königsdorfer (1997)	Königsdorfer M (1997) Die Berghexe (Chazara briseis L. Satyridae) in Schwaben und angrenzenden Gebieten. Berichte des naturwiss. Vereins für Schwaben, Augsburg 101: 69–87	P
364	Konvička and Kuras (1999)	Konvička M, Kuras T (1999) Population structure, behaviour and selection of oviposition sites of an endangered butterfly, Parnassius mnemosyne, in Litovelské Pomoraví, Czech Republic. Journal of Insect Conservation 3: 211–223	P
598	Konvicka et al. (2002)	Konvička M, Nedved O, Fric Z (2002) Early-spring floods decrease the survival of hibernating larvae of a wetland-inhabiting population of Neptis rivularis (Lepidoptera: Nymphalidae). Acta Zoologica Academiae Scientiarum Hungaricae 48(2): 79–88	P
596	Konvicka et al. (2003)	Konvicka M, Hula V, Fric Z (2003) Habitat of pre-hibernating larvae of the endangered butterfly Euphydryas aurinia (Lepidoptera: Nymphalidae): What can be learned from vegetation composition and architecture? European Journal of Entomology 100(3): 313–322. https://doi.org/10.14411/eje.2003.050	P
599	Konvicka et al. (2005)	Konvička M, Čížek O, Filipová L, Fric Z, Beneš J, Křupka M, Zámečník J, Dočkalová Z (2005) For whom the bells toll: demography of the last population of the butterfly Euphydryas maturna in the Czech Republic. Biologia 60(5): 551–557	P
297	Konvicka et al. (2007a)	Konvicka M, Vlasanek P, Hauck D (2007) Absence of forest mantles creates ecological traps for Parnassius mnemosyne (Papilionidae). Nota Lepidopterologica 29(1/2): 145–152	S
597	Konvicka et al. (2008a)	Konvička M, Dvořák L, Hanč Z, Pavlíčko A, Fric Z (2008a) The Baton blue (Pseudophilotes baton) (Lepidoptera: Lycaenidae) in south-western Bohemia: iron curtain, military ranges and endangered butterfly. Silva Gabreta 14(3): 187–198	P
729	Konvicka et al. (2008b)	Konvicka M, Benes J, Cizek O, Kopecek F, Konvicka O, Vitaz L (2008-07) How too much care kills species: Grassland reserves, agri-environmental schemes and extinction of Colias myrmidone (Lepidoptera: Pieridae) from its former stronghold. Journal of Insect Conservation 12(5): 519–525. https://doi.org/10.1007/s10841-007-9092-7	P
595	Konvicka et al. (2008c)	Konvicka M, Novak J, Benes J, Fric Z, Bradley J, Keil P, Hrcek J, Chobot K, Marhoul P (2008c) The last population of the Woodland Brown butterfly (Lopinga achine) in the Czech Republic: habitat use, demography and site management. Journal of Insect Conservation 12(5): 549–560. https://doi.org/10.1007/s10841-007-9087-4	P
713	Koren and Martinović (2019)	Koren T, Martinović M (2019) The rediscovery of the Southern Swallowtail (Papilio alexanor Esper, 1799) in Bosnia & Herzegovina after 50 years of absence. Entomologist’s Gazette 70(1): 27–30. https://doi.org/10.31184/g00138894.701.1692	P
600	Koren et al. (2015)	Koren T, Lauš B (2015) The Grecian anomalous blue Polyommatus (Agrodiaetus) aroaniensis (Brown, 1976) (Lepidoptera: Lycaneidae) discovered in Croatia, at the northwesternedge of its distribution. Natura Sloveniae 17(2): 47–57	P
857	Koschuh (2008)	Koschuh A (2008) Neues zu Verbreitung, Lebensraum und Lebensweise von Lopinga achine (SCOPOLI, 1763) (Lepidoptera: Satyrinae) in der Steiermark und angrenzenden Gebieten. Beiträge zur Entomofaunistik 9: 107–1221	P
942	Koschuh and Fauster (2005)	Koschuh A, Fauster R (2005) Der Braune Eichen-Zipfelfalters Satyrium ilicis (ESPER, 1779) (Lepidoptera: Lycaenidae) in der Steiermark (Österreich). Beiträge zur Entomofaunistik 6: 65–86	P
941	Koschuh and Savas (2004)	Koschuh A, Savas V (2004) Eifunde vom Braunen Eichenzipfelfalter Satyrium ilicis (Esper, 1779) im Raum Graz (Steiermark, Österreich) (Lepidoptera: Lycaenidae). Nachrichten des Entomologischen Vereins Apollo 25(3): 155–158	P
940	Koschuh et al. (2005)	Koschuh A, Savas V, Gepp J (2005) Winter-Eifunde von Zipfelfalterarten (Lepidoptera: Lycaenidae) in Graz und Umland (Steiermark, Österreich). Naturschutz und Landschaftsplanung 37(2): 46–53	P
601	Köstler (1993)	Köstler W (1993) Beobachtungen zur Biologie und Ökologie einer Population von Archon apollinus (Herbst, 1798) in Nordost-Griechenland. Galathea, Berichte des Kreises Nürnberger Entomologen e.V. 9: 40–48	P
287	Krauss et al. (2004)	Krauss J, Steffan-Dewenter I, Tscharntke T (2004) Landscape occupancy and local population size depends on host plant distribution in the butterfly Cupido minimus. Biological Conservation 120(3): 355–361. https://doi.org/10.1016/j.biocon.2004.03.007	P
138	Kruys (1991)	Kruys I (1991) Notes on the butterflies of Östergötland, Sweden. British Journal of Entomology and Natural History 4(2): 77–82	S
912	Kruys (1998)	Kruys I (1998) The Duke of Burgundy butterfly (Hamearis lucina Linnaeus 1758): observations regarding its ecology on Omberg in Ostergiitland, Sweden. Entomologisk Tidskrift 119(2): 77–82	P
602	Krzysztofiak et al. (2009)	Krzysztofiak L, Krzysztofiak A, Romański M (2009) Biology and ecology of the Jutta Arctic Oeneis jutta (HÜBNER, 1806), (Lepidoptera: Nymphalidae). Polish Journal of Entomology 78(3): 265–275	P
956	Kučinić et al. (2014)	Kučinić M, Randić M, Mihoci I, Koren T, Mrnjavčić Vojvoda A, Lauš B, Burić I (2014) Contribution to knowledge of the distribution of the Geranium Bronze Cacyreus marshalli (Butler, 1898) (Lepidoptera, Lycaenidae) in Croatia with note on ecology and ethology. Entomologia Croatica 18(1-2): 49–57	P
421	Kudrna and Mayer (1990)	Kudrna O, Mayer L (1990) Grundlagen zu einem Artenhilfsprogramm für Colias myrmidone (Esper,1780) in Bayern. Oedippus 1: 1–46	P
463	Kühne et al. (2001)	Kühne L, Haase E, Wachlin V, Gelbrecht J, Dommain R (2001) Die FFH-Art Lycaena dispar (Haworth, 1802)-Ökologie, Verbreitung, Gefährdung und Schutz im norddeutschen Tiefland (Lepidoptera, Lycaenidae). Märkischen Entomologischen Nachrichten 3(2): 1–32	P
505	Kukkonen et al. (2022)	Kukkonen JM, Mussaari M, Fred MS, Brommer JE (2022) A strong decline of the endangered Apollo butterfly over 20 years in the archipelago of southern Finland. Journal of Insect Conservation 26(4): 673–681. https://doi.org/10.1007/s10841-022-00413-3	P
1023	Kulfan (2012)	Kulfan M (2012) Lepidoptera on the introduced Robinia pseudoacacia in Slovakia, Central Europe. Check List 8(4): 709–711	P
391	Kuras et al. (2001)	Kuras T, Benes J, Konvicka M, Honc L (2001) Life histories of Erebia sudetica sudetica and E. epiphron silesiana with description of immature stages (Lepidoptera, Nymphalidae, Satyrinae). Atalanta 32(1/2): 187–196	P
408	Kuussaan et al. (1995)	Kuussaan M, Nieminen M, Pöyry J, Hanski I (1995) Täpläverkkoperhosen (Melitaea cinxia) elinkierto ja esiintyminen Suomessa. Baptria 20(4): 167–180	P
604	Kuznetsov (2009)	Kuznetsov GV (2009) Materials to study of Papilionoidea butterflies (Lepidoptera) from Volgograd region [in Russian]. Caucasian Entomological Bulletin 5(2): 257–267	P
799	Kuznetsov (2011)	Kuznetsov GV (2011) Some data about biology Melitaea telona Fruhstorfer, 1908 and Melitaea robertsi uvarovi Gorbunov, 1995 (Lepidoptera: Nymphalidae) on Volgograd region [in Russian]. Caucasian Entomological Bulletin 7(1): 83–84. https://doi.org/10.23885/1814-3326-2011-7-1-83-84	P
555	Lafranchis (2001)	Lafranchis T (2001) Écologie et biologie de l’Hermite (Chazara briseis Linné, 1758) sur les causses du Quercy (Lot, France)(Lepidoptera: Nymphalidae, Satyrinae). Linneana Belgica 18(2): 65–72	P
32	Lafranchis (2003a)	Lafranchis T (2003a) Biologie, écologie et répartition d’Erynnis marloyi (BOISDUVAL, 1834) en Grèce (Lepidoptera: Hesperiidae). Linneana Belgica 19(3): 135–139.	S
31	Lafranchis (2003b)	Lafranchis T (2003b) Biologie, écologie et répartition de Carcharodus orientalis (REVERDIN, 1913) en Grèce. Comparaison avec Carcharodus flocciferus (ZELLER, 1847) (Lepidoptera, Hesperiidae). Linneana Belgica 19(3): 140–146.	S
30	Lafranchis (2004)	Lafranchis T (2004) Première contribution à la connaissance des plantes-hôtes naturelles des Rhopalocères et Hespérides de Grèce (Lepidoptera). Linneana Belgica 19(5): 241–250	S
33	Lafranchis (2005)	Lafranchis T (2005) Biologie, écologie et répartition de Gegenes pumilio (HOFFMANNSEGG, 1804) en Grèce (Lepidoptera, Hesperiidae). Linneana Belgica 20(4): 116–120.	S
607	Lafranchis (2008)	Lafranchis T (2008) Une nouvelle espèce de Rhopalocère pour la faune de France : Melitaea ogygia Fruhstorfer, 1908 (Lep. Nymphalidae). Oreina 2: 5–7	P
34	Lafranchis (2019)	Lafranchis T (2019) Notes on the biology of some butterflies in Greece (Lepidoptera: Papilionoidea). Entomologist’s Gazette 70(2): 113–134. https://doi.org/10.31184/g00138894.702.1710	S
746	Lafranchis (2020)	Lafranchis T (2020) Butterflies of the Montgrí-Baix Ter region. In: Stefanescu C, Lafranchis T (Eds), Butterflies and moths in L’Empordà and their response to global change: Recerca i territori volume 12. Museu de la Mediterrània, Torroella de Montgrí, Spain, 11–30	P
608	Lafranchis and Kan (2012)	Lafranchis T, Kan P (2012) Relations entre fourmis et plusieurs lycènes en France. Oreina 19: 6–13	P
554	Lafranchis et al. (2001a)	Lafranchis T, Heaulme V, Lafranchis J (2001a) Biologie, écologie et répartition du Cuivré des marais (Lycaena dispar Haworth, 1803) en Quercy (sud-ouest de la France) (Lepidoptera: Lycaenidae). Linneane Belgica 18(1): 27–36	P
51	Lafranchis et al. (2007)	Lafranchis T, Gil-T F, Lafranchis A (2007) New data on the ecology of 8 taxa of Agrodiaetus HÜBNER, 1822 from Greece and Spain: hostplants, associated ants and parasitoids (Lepidoptera, Lycaenidae. Hymenoptera, Diptera). Atalanta 38(1/2): 189–197	S
27	Lafranchis et al. (2015)	Lafranchis T, Jutzeler D, Guillosson J-Y, Kan P, Kan B (2015) La vie des papillons : écologie, biologie et comportement des Rhopalocères de France. Diatheo, 751 pp.	S
1013	Lane (1962)	Lane C (1962) Notes on the Common Blue (Polyommatus icarus (Rott.)) egg-laying and feeding on the cyanogenic strains of the Bird’s-foot Trefoil (Lotus corniculatus L.). Entomologist’s Gazette 13(3): 112–116	P
168	Lange (1919)	Lange E (1919) Beitrag zur Biologie von Lycaena coridon Poda. Deutsche entomologische Zeitschrift Iris 33(1/2): 9–26	S
1083	Laurentz et al. (2012)	Laurentz M, Reudler JH, Mappes J, Friman V, Ikonen S, Lindstedt C (2012) Diet quality can play a critical role in defense efficacy against parasitoids and pathogens in the Glanville Fritillary (Melitaea cinxia). Journal of Chemical Ecology 38(1): 116–125. https://doi.org/10.1007/s10886-012-0066-1	P
43	Lavery (1993)	Lavery TA (1993) A review of the distribution, ecology and status of the Marsh Fritillary Euphydryas aurinia Rottemburg, 1775 (Lepidoptera: Nymphalidae) in Ireland. The Irish Naturalists’ Journal 24(5): 192–199	S
142	Lees (1969)	Lees E (1969) On the voltinism of Polyommatus icarus Rott. (Lep., Lycaenidae) in Great Britain. The Entomologist 102(1275): 194–196	S
898	Leestmans and Back (1992)	Leestmans R, Back W (1992) Nouvelles captures d’Euchloe penia (Freyer, 1852) dans le Péloponnèse considérations taxinomiques, écologiques et biogéographiques sur les taxons du sous-genre Elphinstonia Klots (1930) (Lepidoptera: Pieridae). Linneana Belgica 13(7): 351–388	P
552	Leigheb and Cameron-Curry (1998)	Leigheb G, Cameron-Curry V (1998) Observations on the biology and distribution of Pseudophilotes barbagiae (Lycaenidae, Polyommatini). Nota Lepidopterologica 21: 66–73	P
614	Leigheb et al. (1998)	Leigheb G, Cameron-Curry V, Riboni E, Cecchin S (1998) Present knowledge on the distribution of Erebia christi (Nymphalidae: Satyrinae) in the Italian Alps. Nota Lepidopterologica 21(4): 290–295	P
551	Leigheb et al. (2000)	Leigheb G, Jutzeler D, Cameron-Curry V (2000) The breeding of Pseudophilotes barbagiae De Prins & van der Poorten, 1970, an endemic species of the Gennargentu massif, Sardinia, Italy (Lepidoptera, Lycaenidae). Linneana Belgica 17(6): 239–246	P
615	León-Cortés et al. (2000)	León-Cortés JL, Cowley MJR, Thomas CD (2000) The distribution and decline of a widespread butterfly Lycaena phlaeas in a pastoral landscape. Ecological Entomology 25(3): 285–294. https://doi.org/10.1046/j.1365-2311.2000.00271.x	P
1111	Leopold (2007)	Leopold P (2007) Larvalökologie der Rostbinde Hipparchia semele (Linnaeus, 1758; Lepidoptera, Satyrinae) in Nordrhein-Westfalen: die Notwendigkeit raumzeitlicher Störungsprozesse für den Arterhalt. Abhandlungenaus demWestfälischen Museumfür Naturkunde 69(2)	P
466	Lewis and Hurford (1997)	Lewis OT, Hurford C (1997) Assessing the status of the marsh fritillary butterfly (Eurodryas aurinia): an example from Glamorgan, UK. Journal of Insect Conservation 1(3): 159–166. https://doi.org/10.1023/a:1018403730808	P
413	Lindman et al. (2012)	Lindman L, Johansson B, Gotthard K, Tammaru T (2012) Host plant relationships of an endangered butterfly, Lopinga achine (Lepidoptera: Nymphalidae) in northern Europe. Journal of Insect Conservation 17(2): 375–383. https://doi.org/10.1007/s10841-012-9519-7	P
1075	Lindman et al. (2017)	Lindman L, Remm J, Meister H, Tammaru T (2017) Host plant and habitat preference of the endangered Euphydryas maturna (Lepidoptera: Nymphalidae): evidence from northern Europe. Ecological Entomology 43(1): 102–113. https://doi.org/10.1111/een.1247	P
929	Lockwood (2007)	Lockwood M (2007) Distribució i ecologia de Tomares ballus (Fabricius, 1787) a Catalunya (Lepidoptera: Lycaenidae). Butlletí de la Societat Catalana de Lepidopterologia 97: 63–82	P
939	Löffler et al. (2013)	Löffler F, Stuhldreher G, Fartmann T (2013) How much care does a shrub-feeding hairstreak butterfly, Satyrium spini (Lepidoptera: Lycaenidae), need in calcareous grasslands? European Journal of Entomology 110(1): 145–152. https://doi.org/10.14411/eje.2013.020	P
643	Loritz and Settele (2002)	Loritz H, Settele J (2002) Der Große Feuerfalter (Lycaena dispar, Haworth 1803) im Queichtal bei Landau in der Pfalz: Wirtspflanzenwahl und Eiablagemuster. Mitteilungen der Pollichia 89: 309–321	P
169	Lorković (1938)	Lorković Z (1938) Studien über den Speziesbegriff. II Artberechtigung von Everes argiades Pall., E. alcetas Hffgg und E. decolorata Stgr. Mitteilungen der Münchner Entomologischen Gesellschaft 28: 215–246	S
907	Lorkovic (1965)	Lorkovic Z (1965) Über die neuerliche Verwirrung um die 2. Generation von Euchloe orientalis Brem. (Lepidoptera, Pieridae). Nachrichtenblatt der Bayerischen Entomologen 14(1,2): 1–4,10–15	P
76	Lorković (1968)	Lorković Z (1968) Systematisch-genetische und ökologische Besonderheiten von Pieris ergane Hbn. (Lep., Pieridae). Mitteilungen der Schweizerischen Entomologischen Gesellschaft 41: 233–244. https://doi.org/10.5169/SEALS-401560	S
305	Lorković (2009)	Lorković Z (2009) Fauna Rhopalocera Hrvatske s osobitim obziromna faunu Plitvičkih Jezera. Entomologia Croatica 13: 15–78	S
263	LSPN (1987)	Ligue Suisse pour la Protection de la Nature (Ed.) (1987) Les papillons de jour et leurs biotopes: Espèces, dangers qui les menacent, protection. Pro Natura, Bâle. 530 pp.	S
264	LSPN (1999)	Ligue Suisse pour la Protection de la Nature (Ed.) (1999) Les papillons et leurs biotopes: Espèces, dangers qui les menacent, protection. Volume 2. Pro Natura, Bâle. 667 pp.	S
645	Luckens (1978)	Luckens CJ (1978) Euphydryas aurinia Rott. in Britain: notes on distribution and life cycle. Entomologist’s Record and Journal of Variation 90(4): 108–112	P
646	Luckens (1985)	Luckens CJ (1985) Hypodryas intermedia Ménétriès in Europe:: an account of the life history. Entomologist’s Record and Journal of Variation 97(3-4): 37–45	P
644	Luckens (2012)	Luckens C (2012) Unusual host-plant for Polygonia c-album (Linnaeus, 1758) (Lepidoptera: Nymphalidae). Entomologist’s Gazette 63(2): 98	P
363	Luoto et al. (2008)	Luoto M, Kuussaari M, Rita H, Salminen J, von Bonsdorff T (2008) Determinants of distribution and abundance in the clouded apollo butterfly: a landscape ecological approach. Ecography 24(5): 601–617. https://doi.org/10.1111/j.1600-0587.2001.tb00494.x	P
257	Machado Aragonés (1985)	Machado Aragonés J (1985) Cría en cautividad de Danaus plexippus L. procedentes de Torrox (Malaga). SHILAP Revista de Lepidopterologia 13(52): 312	P
96	Macho Velado (1893)	Macho Velado J (1893) Recuerdos de la fauna de Galicia. Insectos lepidópteros observados en dicha comarca. Anales de la Sociedad Española de Historia Natural 22: 221–242	S
478	Maes et al. (2014)	Maes D, Jacobs I, Segers N, Vanreusel W, Van Daele T, Laurijssens G, Van Dyck H (2014) A resource-based conservation approach for an endangered ecotone species: the Ilex Hairstreak (Satyrium ilicis) in Flanders (north Belgium). Journal of Insect Conservation 18(5): 939–950. https://doi.org/10.1007/s10841-014-9702-0	P
143	Malicky (1969)	Malicky H (1969) Uebersicht ueber präimaginalst adien, bionomie und ökologie der mitteleuropäischen Lycaenidae (Lepidoptera). Mitteilungen der Entomologischen Gesellschaft Basel 19(2/3): 25–91	S
1020	Mamedova (2014)	Mamedova VR (2014) Fauna of day Lepidoptera of Low Daghestan [in Russian]. Vestnik Adygejskogo gosudarstvennogo universiteta 137: 75–81	P
648	Mamedova and Berezko (2016)	Mamedova VR, Berezko AM (2016) The Polyommatus genus: biology, ecology and distribution on the territory of Dagestan [in Russian]. News of the Dagestan State Pedagogical university. Natural and Exact Sciences 10(3): 69–73	P
778	Mansell (1987)	Mansell GH (1987) The early stages of Colias erate (Esper) (Lepidoptera: Pieridae). Entomologist’s Gazette 38(1): 15–17	P
649	Marabuto (2008)	Marabuto E (2008) New data on the biology and distribution of Euchloe tagis (Hübner, 1804) in Portugal (Lepidoptera: Pieridae). SHILAP Revista de Lepidopterología 36(142): 227–238	P
650	Marabuto (2009)	Marabuto EMdBV (2009) Biologia e genética da conservação da branca-portuguesa, Euchloe tagis (Hübner, 1804) em Portugal. Mestreado em Biologia da conservação. Univeridade de Lisboa. 150 pp	P
12	Marabuto et al. (2022)	Marabuto E, Pires P, Romão F, Lemos P, Merckx T (2022) A review of the distribution and ecology of the elusive Brown Hairstreak butterfly Thecla betulae (Lepidoptera, Lycaenidae) in the Iberian Peninsula. Nota Lepidopterologica 45: 101–118. https://doi.org/10.3897/nl.45.76222	S
730	Marhoul and Dolek (2012)	Marhoul P, Dolek M (2012) Action plan for the conservation of the Danube Clouded Yellow Colias myrmidone in the European Union. 36 pp.	P
163	Martin (1896)	Martin (1896) Zur Raupe von Thecla rubi. Entomologische Zeitschrift 10(9): 68	S
90	Martin (1981)	Martin J (1981) Similitudes biológicas y diferencias ecológicas entre Glaucopsyche alexis (Poda) y G. melanops (Boisduval) (Lep. Lycaenidae). Boletin-la Estacion Central de Ecologia 10: 59–70	S
86	Martin and Gurrea (1983)	Martin J, Gurrea P (1983) Relationship between Nordmannia esculi Hübner (Lep.: Lycaenidae) and Camponotus cruentatus Latreille (Hym.: Formicidae). Entomologist’s Record and Journal of Variation 95(7-8): 153–154	S
229	Martin and Gurrea (1988)	Martin J, Gurrea P (1988) Establishment of a population of Danaus plexippus (Llinnaeus, 1758) (Lep.: Danaidae) in southwest Europe. Entomologist’s Record and Journal of Variation 100(7-8): 163–168	P
858	Martin and Pullin (2004)	Martin LA, Pullin AS (2004) Host-plant specialisation and habitat restriction in an endangered insect, Lycaena dispar batavus (Lepidoptera: Lycaenidae) II. Larval survival on alternative host plants in the field. European Journal of Entomology 101(1): 57–62. https://doi.org/10.14411/eje.2004.013	P
101	Martín Cano (1984)	Martín Cano J (1984) Biología comparada de Lampides boeticus (L.), Syntarucus pirithous (L.), y Polyommatus icarus (Rot.) (Lep., Lycaenidae). Graellsia 40: 163–193	S
931	Martín Cano et al. (2009)	Martín Cano J, Gurrea P, Montalbán B, Ureña L, Iglesias J (2009) Is the butterfly Tomares ballus (Lepidoptera: Lycaenidae) a potential pest of Lens culinaris (Leguminosae)? Revista de Biología Tropical 57(3): 623–634	P
651	Martínez Pérez et al. (2015)	Martínez Pérez I, Sanjurjo Franch MJ, Montiel Pantoja C (2015) Plantas nutricias de Eumedonia eumedon (Esper, 1780) (Lepidoptera: Lycaenidae) en la provincia de León (noroeste de España). Arquivos entomolóxicos 13: 231–250	P
959	Martinou et al. (2011)	Martinou AF, Papachristos D, Milonas PG (2011) Report of the Geranium Bronze butterfly, Cacyreus marshalli for mainland Greece. Hellenic Plant Protection Journal 4: 31–34	P
266	Marttila et al. (1991)	Marttila O, Haahtela T, Aarnio H, Ojalainen P (1991) Suomen Päiväperhoset. Kirjayhtymä, Helsinki. 370 pp	S
1012	Maschwitz et al. (1975)	Maschwitz U, Wüst M, Schurian K (1975) Bläulingsraupen als Zuckerlieferanten für Ameisen. Oecologia 18(1): 17–21. https://doi.org/10.1007/bf00350631	P
106	Masłowscy and Masłowscy M (1923)	Masłowscy L, Masłowscy M (1923) Z biologji motyla: Lycaena eumedon Esp. Polskie pismo entomologiezne 2: 24–30	S
109	Mattoni (1980)	Mattoni RHT (1980) Preliminary observations on the ecology of Pseudophilotes abencerragus (Pier.) and P. baton (Berg.) in Spain. Shilap. Revista de Lepidopterologia 8(31): 183–185.	S
280	Mayer (1925)	Mayer L (1925) Parn. apollo v. serpentinicus, (Rbl. i. i.) Mayer, subspecies nova. Zeitschrift des Österreichischen Entomologischen Vereins 10: 2–4	P
267	Mazel (1982)	Mazel R (1982) Exigences trophiques et evolution dans les genres Euphydryas et Melitaea sensu lato (Lep. Nymphalidae). Annales de la Société entomologique de France (N.S.) 18(2): 211–227	S
341	Mazel (2006)	Mazel R (2006) Déterminisme et stratégie de choix des plantes-hôtes chez Euphydryas aurinia Rott. (Lepidoptera, Nymphalidae). Revue de l’Association Roussillonnaise d’Entomologie 15(2): 78–82	S
170	McDunnough (1906)	McDunnough J (1906) Notes towards a life-history of Polyommatus donzelii. Entomologist’s Record and Journal of Variation 18(12): 313–316	S
171	Meade-Waldo (1909)	Meade-Waldo G (1909) Spanish chestnut as a food-plant for Thecla quercus. The Entomologist 42(556): 233	S
8	Meder (1925)	Meder O (1925) Die Nährpflanzen des Papilio machaon L. Internationale entomologische Zeitschrift 19: 185–188.	S
1113	Meire and Bruneau (2022)	Meire G, Bruneau M (2022) Écologie et conservation du Mercure Arethusana arethusa (Denis & Schiffermüller, 1775) (Lépidoptère : Satyrinae) en Hauts-de-France. Naturae 2022(1): 1–16. https://doi.org/10.5852/naturae2022a1	P
485	Meister et al. (2015)	Meister H, Lindman L, Tammaru T (2015) Testing for local monophagy in the regionally oligophagous Euphydryas aurinia (Lepidoptera: Nymphalidae). Journal of Insect Conservation 19(4): 691–702. https://doi.org/10.1007/s10841-015-9792-3	P
1032	Melkert (1983)	Melkert F (1983) Aantekeningen over de biologie van Issoria lathonia (Linnaeus) (Lepidoptera; Nymphalidae). Entomologische Berichten 43(7): 97–98	P
199	Melling (1984a)	Melling TM (1984a) Discovery of the larvae of the Large Heath (Coenonympha tullia) in the wild. Entomologist’s Record and Journal of Variation 96(9-10): 231–232	P
819	Melling (1984b)	Melling TM (1984b) Extraordinary survival abilities of larvae of the Large Heath: Coenonympha tullia (Müll.). Entomologist’s Record and Journal of Variation 96(9-10): 236	P
1002	Menéndez et al. (2008)	Menéndez R, González-MegÍas A, Lewis OT, Shaw MR, Thomas CD (2008) Escape from natural enemies during climate-driven range expansion: a case study. Ecological Entomology 33(3): 413–421. https://doi.org/10.1111/j.1365-2311.2008.00985.x	P
927	Merckx and Berwaerts (2010)	Merckx T, Berwaerts K (2010) What type of hedgerows do Brown Hairstreak (Thecla betulae L.) butterflies prefer? Implications for European agricultural landscape conservation. Insect Conservation and Diversity 3(3): 194–204. https://doi.org/10.1111/j.1752-4598.2010.00088.x	P
226	Merrill et aol. (2008)	Merrill RM, Gutiérrez D, Lewis OT, Gutiérrez J, Dı́ez SB, Wilson RJ (2008) Combined effects of climate and biotic interactions on the elevational range of a phytophagous insect. Journal of Animal Ecology 77(1): 145–155. https://doi.org/10.1111/j.1365-2656.2007.01303.x	P
918	Micevski et al. (2015)	Micevski N, Franeta F, Gascoigne-Pees M, Micevski B, Verovnik R (2015) Butterfly surveys in Albania during 2014 including the discovery oftwo new species for the country. Ecologica Montenegrina 3: 1–12. https://doi.org/10.37828/em.2015.3.1	P
652	Mihoci et al. (2007)	Mihoci I, Delić A, Gjurašin B, Bučar M, Kučinić M (2007) First finding of the critically endangered butterfly Maculinea alcon (Denis & Schiffermüller, 1775) (Lepidoptera: Lycaenidae) in the Pannonian part of Croatia. Natura Croatica 16(1): 19–28. Available from: https://hrcak.srce.hr/13516	P
488	Mikheyev et al. (2013)	Mikheyev AS, McBride CS, Mueller UG, Parmesan C, Smee MR, Stefanescu C, Wee B, Singer MC (2013) Host-associated genomic differentiation in congeneric butterflies: now you see it, now you do not. Molecular Ecology 22(18): 4753–4766. https://doi.org/10.1111/mec.12423	P
653	Milliere (1868)	Milliere P (1868) Iconographie et description de Chenilles et Lepidopteres Inedits. Tome deuxième. F. Savy, Paris. 506 pp	P
260	Molina (2000)	Molina JM (2000) Notas sobre el uso del arándano americano (Vaccinium x corymbosum L., por Charaxes jasius (L., 1767) en el suroeste de Andalucía, España (Lepiodoptera: Nymphalidae). SHILAP Revista de Lepidopterologia 28(109): 91–96	P
471	Möllenbeck et al. (2008)	Möllenbeck V, Hermann G, Fartmann T (2008) Does prescribed burning mean a threat to the rare satyrine butterfly Hipparchia fagi? Larval-habitat preferences give the answer. Journal of Insect Conservation 13(1): 77–87. https://doi.org/10.1007/s10841-007-9128-z	P
512	Monasterio León et al. (2017)	Monasterio León Y, Vicente Arranz JC, Escobés Jiménez R, Aedo Elguezábal O (2017) Nuevas aportaciones para el conocimiento de los lepidópteros de actividad diurna (Lepidoptera: Papilionoidea, Zygaenoidea) de La Rioja (España). Boletín de la Sociedad Entomológica Aragonesa 60: 375–379	P
654	Montagud and García-Alamá (2007)	Montagud S, García-Alamá JA (2007) Nuevas citas y ampliación de la distribución conocida de Ropalóceros en la Comunidad Valenciana y provincia de Teruel. Graellsia 63(1): 71–88	P
655	Montiel Pantoja et al. (2020)	Montiel Pantoja C, Martínez Pérez I, Sanjurjo Franch MJ (2020) Notas sobre la biología, ecología y distribución de Pieris ergane (Geyer, 1828) (Lepidoptera: Pieridae) en la Cordillera Cantábrica, provincia de León (noroeste de España). Arquivos Entomoloxicos 22: 423–444	P
656	Morgun (2003)	Morgun DV (2003) Butterflies (Lepidoptera: Rhopalocera) of Astrakhan area [in Russian]. Russian Entomological Joural 12(2): 227–238	P
657	Morgun (2011)	Morgun DV (2011) New subspecies of Boloria (Proclossiana) eunomia (Esper, 1799) (Lepidoptera: Nymphalidae) from the Caucasus (in Russian). Caucasian Entomological Bulletin 7((1)): 85–93	P
923	Mortera and Verhulst (2014)	Mortera H, Verhulst G (2014) Las plantas nutricias de las orugas de Laeosopis roboris (Esper, 1789) en Asturias (norte de España) (Lepidoptera: Lycaenidae). Boletín de la Sociedad Entomológica Aragonesa 54: 403–404	P
499	Moschetti et al. (2020)	Moschetti M, Besnard A, Couturier T, Fonderflick J (2020) Grazing intensity negatively affects the maintenance of Gentiana pneumonanthe and the survival of Phengaris alcon egg-laying. Journal of Insect Conservation 24(2): 343–351. https://doi.org/10.1007/s10841-020-00220-8	P
227	Munguir (2006)	Munguir ML (2006) Tras los pasos de Rambur en busca de la rayacorta en la Sierra Prieta, Málaga (Lepidoptera, Lycaenidae). Boletín Sociedad Entomológica Aragones 39: 423–424	P
94	Munguira and Martín (1988)	Munguira ML, Martín J (1988) Variabilidad morfológica y biológica de Aricia morronensis (Ribbe), especie endémica de la Península Ibérica (Lepidoptera: Lycaenidae). Ecología 2: 343–358	S
859	Munguira and Martín (1989)	Munguira ML, Martín J (1989) Paralelismo en la biologia de tres especies taxonomicamenteproximas y ecologicamente diferenciadas del gen Lysandra: L. dorylas, L. nivescens and L.golgus (Lepidoptera, Lycaenidae). Ecología 3: 331–352	P
89	Munguira and Martin (1993)	Munguira ML, Martin J (1993) The conservation of endangered Lycaenid butterflies in Spain. Biological Conservation 66: 17–22. https://doi.org/10.1016/0006-3207(93)90130-s	S
105	Munguira et al. (1988)	Munguira ML, Martín J, Viejo JL (1988) Distribución geográfica y biología de Eumedonia eumedon (Esper, 1780) en la Península Ibérica (Lepidoptera: Lycaenidae). Shilap. Revista de Lepidopterologia 16(63): 217–229	S
75	Munguira et al. (1997)	Munguira ML, García-Barros E, Martín J (1997) Plantas nutricias de los licénidos y satirinos españoles (Lepidoptera: Lycaenidae y Nymphalidae). Boletín de la Asociación española de Entomología 21(1-2): 29–53	S
1106	Munguira et al. (2015a)	Munguira ML, Barea-Azcón JM, Castro S, Olivares J, Miteva S (2015a) Species recovery plan for the Zullichi’s Blue (Agriades zullichi). Butterfly Conservation Europe	P
1107	Munguira et al. (2015b)	Munguira ML, Castro S, Barea-Azcón JM, Olivares J, Miteva S (2015b) Species Recovery Plan for the Sierra Nevada Blue Polyommatus (Plebicula) golgus. Butterfly Conservation Europe	P
1108	Munguira et al. (2015c)	Munguira ML, Barea-Azcón JM, Castro S, Olivares J, Miteva S (2015c) Species recovery plan for the Andalusian Anomalous Blue (Polyommatus violetae). Butterfly Conservation Europe	P
110	Munguira et al. (2017)	Munguira ML, Barea-Azcón JM, Castro-Cobo S, Garcı́a-Barros E, Miteva S, Olivares J, Romo H (2017) Ecology and recovery plans for the four Spanish endangered endemic butterfly species. Journal of Insect Conservation 21(3): 423–437. https://doi.org/10.1007/s10841-016-9949-8	S
1078	Muñoz Sairot and Sánchez Mesa (2019)	Muñoz Sairot MG, Sánchez Mesa L (2019) Nueva subespecie de Melitaea ornata (Christoph, 1893), con la descripción de sus estadios preimaginales (Lepidoptera: Nymphalidae). Arquivos Entomolóxicos 21: 5–20	P
658	Muñoz Sariot (2003)	Muñoz Sariot MG (2003) Planta nutricia de Charaxes jasius (Linnaeus, 1767) en la costa granadina (España) (Lepidoptera, Nymphalidae). Boletín de la Sociedad Entomológica Aragonesa 33: 275	P
659	Muñoz Sariot (2008)	Muñoz Sariot MG (2008) Polyommatus abdon (Aistleitner & Aistleiner, 1994). Confirmación de su estatus taxonómico como buena especie y comparación de sus estadios preimaginales con Polyommatus icarus (Lepidoptera, Lycaenidae). Boletin de la SAE 15: 56–71	P
284	Muñoz Sariot (2011)	Muñoz Sariot MG (2011) Biología y ecología de los licénidos españoles. M. G. Muñoz Sariot, Granada. 383 pp	P
660	Muñoz Sariot (2013)	Muñoz Sariot MG (2013) Ciclo biológico, morfología de los estadios preimaginales y nuevos datos sobre la distribución de Borbo borbonica zelleri (Lederer, 1855) (Lepidoptera:Hesperiidae) en la provincia de Cádiz, España. Revista gaditana de Entomología 9(1): 137–158	P
661	Muñoz Sariot (2015)	Muñoz Sariot MG (2015) Descripción de los estadios preimaginales de la “Moradilla del Fesno” Laeosopis roboris (Esper, [1793]) (Lepidoptera: Lycaenidae). Boletín de la Sociedad Entomológica Aragonesa (S.E.A.) 56: 195–202	P
902	Muñoz Sariot (2016)	Muñoz Sariot MG (2016) Descripción del huevo y estadios larvarios de Elphinstonia bazae (Fabiano, 1993) (Lepidoptera: Pieridae). Boletín de la Sociedad Entomológica Aragonesa 59: 207–211	P
663	Murria-Beltrán (2017)	Murria-Beltrán E (2017) Bionomía, Taxonomía y conservación de Erebia lefebvrei (Boisduval, [1828] 1829) en la sierra de Guara (Huesca, noreste de España). con la descripción de una subespecie endémica caracterizada genéticamente (Lepidoptera: Nymphalidae, Satyrinae). Boletín de la Sociedad Entomológica Aragonesa 60: 41–54	P
258	Murria (1999)	Murria E (1999) Danaus chrysippus (L. en el suroeste de la Provincia de Zaragoza y otros datos de interés sobre ropalóceros en Aragón (España). SHILAP Revista de Lepidopterologia 27(106): 272	P
114	Murria and Redondo (1995)	Murria E, Redondo VM (1995) Nota sobre el descubrimiento de las plantas nutricias de Euchloe charlonia (Donzel, 1842) en Aragón (Lep., Pieridae). Boletín de la S.E.A. 9: 11	S
451	Mutanen and Välimäki (2014)	Mutanen M, Välimäki P (2014) Habitat requirements, threats and trends in the distribution of the Violet Copper Lycaena helle at its northern distribution margin in Finland. In: Habel JC, Meyer M, Schmitt T (Eds), Jewels in the Mist : a synopsis on the highly endangered butterfly species the Violet Copper, Lycaena helle. Pensoft Publishers, 23–36	P
298	Nakonieczny and Kędziorski (2005)	Nakonieczny M, Kędziorski A (2005) Feeding preferences of the Apollo butterfly (Parnassius apollo ssp. frankenbergeri) larvae inhabiting the Pieniny Mts (southern Poland). Comptes Rendus Biologies 328(3): 235–242. https://doi.org/10.1016/j.crvi.2004.12.004	P
302	Nakonieczny et al. (2007)	Nakonieczny M, Kędziorski A, Michalczyk K (2007) Apollo butterfly (Parnassius apollo L.) in Europe –its history, decline and perspectives of conservation. Functional Ecosystems and Communities 1(1): 56–79	S
542	Nardelli (1987)	Nardelli U (1987) Ein Freilandhybrid zwischen Anthocharis damone BOISD. und Euchloe simplonia FRR. mit Angaben über die Biologie beider Arten im Ätna-Gebiet (Sizilien). Nachrichten des Entomologischen Vereins Apollo 8(2): 83–91	P
664	Nardelli and Benedetto (1994)	Nardelli U, Benedetto G (1994) Melanargia pherusa Boisduval 1833: Biologie, Ökologie, Morphologie und Verbreitung im Vergleich mit Melanargia arge Sulzer 1776 (Lepidoptera: Nymphalidae, Satyrinae). Nachrichten des Entomologischen Vereins Apollo 15(1/2): 87–108	P
286	Nardelli and Sala (1986)	Nardelli U, Sala G (1986) Una nuova sottospecie di «Parnassius phoebus» Fabricius, 1793 (Lepidoptera, Parnassiinae) nelle Prealpi bresciane. Natura Alpina 37(2): 33–42	P
539	Nardelli et al. (1998)	Nardelli U, Olivares J, Jutzeller D (1998) Études sur l’écologie et le développement de Melanargia ines (Hoffmannsegg, 1804) en Andalousie et comparison avec les espèces les plus proches (Lepidoptera: Nymphalidae, Satyrinae). Linneana Belgica 16(5): 183–191	P
252	Nash et al. (2012)	Nash D, Boyd T, Hardiman D (2012) Ireland’s Butterflies: A Review. Dublin Naturalists’ Field Club, Dublin. 271 pp.	S
623	Nel (1976)	Nel J (1976) Eumedonia eumedon montriensis nova ssp. (Lycaenidae). Alexanor 9(6): 251–254	P
624	Nel (1978)	Nel J (1978) Un élevage de Lysandra hispana H.-S. (Lep. Lycaenidae). Alexanor 10(7): 317–321	P
315	Nel (1979)	Nel J (1979) Une nouvelle plante nourricière pour Charaxes jasius (Lep. Nymphalidae). Alexanor 11(4): 157–158	P
628	Nel (1982a)	Nel J (1982a) Notes complémentairessur Eumedonia eumedon Esp. en Basse-Provence (Lep. Lycaenidae). Alexanor 12(5): 200–204	P
629	Nel (1982b)	Nel J (1982) Contribution a l’etude des premiers etats chez les Erebia: un elevage d’Erebia scipio Bdv. (Lep. Satyridae). Alexanor 12(6): 283–287	P
630	Nel (1982c)	Nel J (1982c) Sur la biologie de Pseudophilotes baton Bergstr. en Provence. Alexanor 12(7): 327–329	P
631	Nel (1983a)	Nel J (1983a) Un élevage de Gegenes pumilio Hoffmannsegg (Lep. Hesperiidae). Alexanor 13(2): 78–84	P
247	Nel (1984a)	Nel J (1984a) Note sur Pyrgus sidae Esper: sa plante-hôte et son cycle biologique en Provence (Lep. Hesperiidae). Alexanor 13(6): 275–281	P
633	Nel (1984b)	Nel J (1984b) Contribution à l’étude des premiers états chez les Erebia, observations sur Erebia scipio Bdv. au Mont Ventoux (Vaucluse). Une tentative d’élevage in situ (Lep. Nymphalidae Satyrinae). Alexanor 13(7): 291–295	P
244	Nel (1985a)	Nel J (1985) Note sur l’écologie et la biologie de Pyrgus foulquieri Obth. en Provence et dans le Briançonnais. Comparaisons avec Pyrgus alveus Hb. (Lép. Hesperiidae). Alexanor 14(1): 3–8	P
245	Nel (1985b)	Nel J (1985) Note sur la répartition, les plantes-hôtes et le cycle de développement des Pyrginae en Provence. Alexanor 14(2): 51–63	P
635	Nel (1986)	Nel J (1986) Une nouvelle plantes-hôte pour Pseudophilotes baton Bergstr (Lep. Lycaenidae). Alexanor 14(4): 181–182	P
618	Nel (1991)	Nel J (1991) Sur la plasticité écologique et la biologie de quelques Lépidoptères (Rhopalocera) du sud-est méditerranéen del a France (première partie). Linneana Belgica 13(4): 159–220	P
621	Nel (1992a)	Nel J (1992a) Sur la plasticité écologique et la biologie de quelques Lépidoptères (Rhopalocera) du sud-est méditerranéen del a France (2e partie). Linneana Belgica 13(5): 239–270	P
622	Nel (1992b)	Nel J (1992b) Sur la plasticité écologique et la biologie de quelques Lépidoptères (Rhopalocera) du sud-est méditerranéen del a France (fin). Linneana Belgica 13(6): 287–337	P
626	Nel and Chauliac (1983)	Nel J, Chauliac A (1983) Une nouvelle sous-espèce de Papilio alexanor Esper isolée dans la Provence méridionale (Lép. Papilionidae). Alexanor 13(1): 16–20	P
627	Nel and Luquet GChr (1981)	Nel J, Luquet GChr (1981) La véritable plante-hôte de Brenthis hecate Schiff.: Filipendula vulgaris Moench (Lep. Nymphalidae). Alexanor 12(2): 77–83	P
490	Német et al. (2016)	Német E, Czekes Z, Markó B, Rákosy L (2016) Host plant preference in the protected myrmecophilous Transylvanian Blue (Pseudophilotes bavius hungarica) butterfly (Lepidoptera: Lycaenidae) and its relationship with potential ant partners. Journal of Insect Conservation 20(5): 765–772. https://doi.org/10.1007/s10841-016-9907-5	P
581	Neves et al. (2001)	Neves VC, Fraga JC, Schaefer H, Vieira V, Bívar de Sousa A, Borges PV (2001) The occurrence of the monarch butterfly, Danaus plexippus L. in the Azores, with a brief review of its biology. Ciências Biológicas e Marinhas 18A: 17–24. Available from: http://hdl.handle.net/10400.3/150	P
22	Newnham (1895)	Newnham FB (1895) Unusual food-plants. Entomologist’s Record and Journal of Variation 6 (2): 33	S
860	Nicholls and Pullin (2000)	Nicholls CN, Pullin AS (2000) A comparison of larval survivorship in wild and introduced populations of the large copper butterfly (Lycaena dispar batavus). Biological Conservation 93(3): 349–358. https://doi.org/10.1016/s0006-3207(99)00134-2	P
861	Nicholls and Pullin (2003)	Nicholls CN, Pullin AS (2003) The effects of flooding on survivorship in overwintering larvae of the large copper butterfly Lycaena dispar batavus (Lepidoptera: Lycaenidae), and its possible implications for restoration management. European Journal of Entomology 100(1): 65–72. https://doi.org/10.14411/eje.2003.014	P
224	Nicholson (1896)	Nicholson WE (1896) Notes on the butterflies observed in the south of Spain in June 1895. The Entomologist’s monthly magazine 32: 11–15	P
1074	Nieminen (2015)	Nieminen M (2015) Melampyrum sylvaticum as a pre-diapause host plant of the scarce fritillary (Euphydryas maturna) in Finland. Biodiversity Data Journal 3: e5610. https://doi.org/10.3897/bdj.3.e5610	P
468	Nieminen et al. (2001)	Nieminen M, Nuorteva P, Tulisalo E (2001) The effect of metals on the mortality of Parnassius apollo larvae (Lepidoptera: Papilionidae). Journal of Insect Conservation 5(1): 1–7. https://doi.org/10.1023/a:1011371119290	P
504	Nippen et al. (2021)	Nippen P, Dolek M, Loos J (2021) Preserving Colias myrmidone in European cultural landscapes: requirements for the successful development from egg to higher larval stages at a Natura 2000 site in Romania. Journal of Insect Conservation 25(4): 643–655. https://doi.org/10.1007/s10841-021-00332-9	P
1031	Noret et al. (2007)	Noret N, Josens G, Escarré J, Lefèbvre C, Panichelli S, Meerts P (2007) Development of Issoria lathonia (Lepidoptera: Nymphalidae) on zinc-accumulating and nonaccumulating Viola species (Violaceae). Environmental Toxicology and Chemistry 26(3): 565–571. https://doi.org/10.1897/06-413r.1	P
262	Novoa Pérez and García-Villanueva (1996)	Novoa Pérez JM, García-Villanueva V (1996) Biología y distribución geográfica de Euphydryas desfontainii (Godart, 1819) en el suroeste de la Península Ibérica (Lepidoptera: Nymphalidae). SHILAP Revista de Lepidopterologia 24(94): 213–222	P
290	Nóvoa Pérez et al. (1995)	Nóvoa Pérez JM, García-Villanueva V, Blázquez Caselles A (1995) Biología y distribución geográfica de Cupido lorquinii (Herrich-Schaffer, 1847) en la provincia de Badajoz (España) (Lepidoptera: Lycaenidae). SHILAP Revista de Lepidopterologia 23(92): 451–455	P
965	Nowicki et al. (2005)	Nowicki P, Witek M, Skórka P, Settele J, Woyciechowski M (2005) Population ecology of the endangered butterflies Maculinea teleius and M. nausithous and the implications for conservation. Population Ecology 47(3): 193–202. https://doi.org/10.1007/s10144-005-0222-3	P
862	Nowicki et al. (2007)	Nowicki P, Pepkowska A, Kudlek J, Skórka P, Witek M, Settele J, Woyciechowski M (2007) From metapopulation theory to conservation recommendations: lessons from spatial occurrence and abundance patterns of Maculinea butterflies. Biological Conservation 140(1-2): 119–129. https://doi.org/10.1016/j.biocon.2007.08.001	P
498	Nowicki et al. (2018)	Nowicki P, Deoniziak K, Dziekańska I, Kostro-Ambroziak A, Plazio E, Rutkowski R, Sielezniew M (2018) What keeps ‘living dead’ alive: demography of a small and isolated population of Maculinea (= Phengaris) alcon. Journal of Insect Conservation 23(2): 201–210. https://doi.org/10.1007/s10841-018-0078-4	P
665	Nuß and Liebig (2017)	Nuß M, Liebig W-H (2017) Wiederfund des Zahnflügelbläulings (Polyommatus daphnis (Denis & Schiffermüller, 1775)) in Sachsen (Lepidoptera: Lycaenidae). Sächsische Entomologische Zeitschrift 9: 78–81	P
92	Nygaard Kristensen (1999)	Nygaard Kristensen T (1999) Ny dansk aeglaegningsplante for Polyommatus semiargus Rott. Lepidoptera (Copenhagen) 7(8): 253–256	S
666	O’Neill and Montgomery (2018)	O’Neill J, Montgomery I (2018) Demographics and spatial ecology in a population of cryptic wood white butterfly Leptidea juvernica in Northern Ireland. Journal of Insect Conservation 22(3-4): 499–510. https://doi.org/10.1007/s10841-018-0077-5	P
292	Oates (2020)	Oates M (2020) His Imperial Majesty: A Natural History of the Purple Emperor. Bloomsbury, London. 416 pp	P
671	Obregón-Romero and Gil-T (2011)	Obregón-Romero R, Gil-T F (2011) Twenty-seven new records of associated ants with thirteen myrmecophilous lycaenid butterfliesfrom Spain. Atalanta 42(1-4): 139–142	P
668	Obregón and Prunier (2014)	Obregón R, Prunier F (2014) Diversidad y ecología de una comunidad de Papilionoidea (Lepidoptera) en el arroyo Pedroches y su entorno: un paraje natural periurbano a conservar (Córdoba, España). Revista gaditana de Entomología 5(1): 183–201	P
670	Obregón et al. (2014)	Obregón R, Arenas-Castro S, Gil-T. F, Jordano D, Fernández-Haeger J (2014) Biología, ecología y modelo de distribución de las especies del género Pseudophilotes Beuret, 1958 en Andalucía (Sur de España) (Lepidoptera: Lycaenidae). SHILAP Revista de lepidopterología 42(168): 501–515	P
669	Obregón et al. (2015)	Obregón R, Shaw MR, Fernández-Haeger J, Jordano D (2015) Parasitoid and ant interactions of some Iberian butterflies (Insecta: Lepidoptera). SHILAP Revista de lepidopterología 43(171): 439–454	P
1065	Obregón et al. (2018)	Obregón R, Jordano D, Cuadrado M, Moreno–Benítez JM, Fernández Haeger J (2018) Dispersal ofthe monarch butterfly (Danaus plexippus) over southern Spain from its breeding grounds. Animal Biodiversityand Conservation 41(1): 1–8	P
672	Ochoa-Hueso et al. (2014)	Ochoa-Hueso R, de la Puente Ranea D, Viejo JL (2014) Comparison of trends in habitat and resource selection by the Spanish Festoon, Zerynthia rumina, and the whole butterfly community in a semiarid Mediterranean ecosystem. Journal of Insect Science 14(1): 51. https://doi.org/10.1093/jis/14.1.51	P
141	Oehmig (1983)	Oehmig S (1983) Hipparchia azorina (Strecker, 1899) (Satyridae) biology, ecology and distribtion on the Azores Islands. Journal of Research on the Lepidoptera 20(3): 136–160	S
1120	Olivares (2023)	Olivares J (2023) Personal communication, paper in preparation	P
530	Olivares and Jiménex (1996)	Olivares FJ, Jiménex JL (1996) Euchloe bazae Fabiano 1993 bona species (Lepidoptera: Pieridae). Linneana Belgica 15(5): 191–202	P
673	Olivares Villegas and Back (2004)	Olivares Villegas J, Back W (2004) Euchloe tagis (Hübner, [1804]) (Lepidoptera, Pieridae) en Andalousie et description d’une sous-espèce nouvelle. Linneana Belgica 19(5): 229–240	P
38	Oliver (1946)	Oliver GB (1946) Euphydryas aurinia larvae on Field Scabious. The Entomologist 79(996): 117	S
863	Örvössy et al. (2005)	Örvössy N, Kőrösi Á, Vozár Á, Batáry P, Peregovits L (2005) Microhabitat preference of the Southern Festoon (Zerynthia polyxena). In: Kühn E, Feldmann R, Thomas JA, Settele J (Eds), Studies on the ecology and conservation of butterflies in Europe Vol 1: General conceptsand case studies. Pensoft, Sofia, 24	P
884	Örvössy et al. (2014)	Örvössy N, Kőrösi Ádám Batáry P, Vozár Á, Peregovits L (2014) Habitat requirements of the protected Southern Festoon (Zerynthia polyxena); adult, egg and larval distributionin a highly degraded habitat complex. Hungarian Natural History Museum, BudapestActa Zoologica Academiae Scientiarum Hungaricae 60(4): 371–387	P
493	Oškinis (2012)	Oškinis V (2012) Relationship between the butterfly Phengaris rebeli and its larval host plant Gentiana cruciata in Lithuanian population. Ekologija 58(3): 369–373	P
489	Osváth-Ferencz et al. (2016)	Osváth-Ferencz M, Czekes Z, Molnár G, Markó B, Vizauer T-C, Rákosy L, Nowicki P (2016) Adult population ecology and egg laying strategy in the ‘cruciata’ ecotype of the endangered butterfly Maculinea alcon (Lepidoptera: Lycaenidae). Journal of Insect Conservation 20(2): 255–264. https://doi.org/10.1007/s10841-016-9858-x	P
777	Owen (1987)	Owen DF (1987) Winter breeding by Cynthia cardui (L.) (Lepidoptera: Nymphalidae) in Crete and Madeira, and the possible significance of parasitoids in initiating migration. Entomologist’s Gazette 38(1): 11–12	P
119	Owen (1988)	Owen DF (1988) Elphinstonia charlonia (Lep.: Pieridae) and Polyommatus icarus (Lep.: Lycaenidae) on Lanzorte. Entomologist’s Record and Journal of Variation 100(11-12): 259–260.	S
619	Owen and Smith (1989)	Owen DF, Smith DAS (1989) Utilization of alien Asclepiadaceae as larval food-plants by Danaus plexippus (L.) (Lepidoptera: Danaidae) on the Atlantic Islands. The Entomologist 108(3): 158–164	P
188	Owen and Smith (1993)	Owen DF, Smith DAS (1993) Habitat and food-plants of Vanessa indica (Herbst) (Lepidoptera: Nymphalidae) on the Canary Islands and Madeira. The Entomologist 112(3-4): 187–190	P
122	Owen and Wiemers (1992)	Owen DF, Wiemers M (1992) The butterflies of Fuerteventura. Entomologist’s Gazette 43(2): 87–92	S
127	Owen et al. (1986)	Owen DF, Shreeve TG, Smith AG (1986) Colonization of Madeira by the Speckled Wood butterfly, Pararge aegeria (Lepidoptera: Satyridae), and its impact on the endemic Pararge xiphia. Ecological Entomology 11(3): 349–352. https://doi.org/10.1111/j.1365-2311.1986.tb00312.x	S
120	Owen et al. (1988a)	Owen DE, Smith AS, Smith AG (1988) Butterflies of La Palma. Entomologist’s Record and Journal of Variation 100(2-3) 77–80	S
121	Owen et al. (1988b)	Owen DE, Smith DAS, Smith AG (1988) Butterflies of El Hierro. Entomologist’s Record and Journal of Variation 100(9-10): 211–212	S
580	Palma and Bívar de Sousa (2003)	Palma L, Bívar de Sousa A (2003) Colónias reprodutoras de Danaus plexippus (L.) (Lepidoptera: Nymphalidae) em Portugal continental. Boletim da Sociedade Portuguesa de Entomologia VII-27(209): 329–340	P
583	Palma et al. (2023)	Palma L, Vasconcelos S, Filipa Palmeirim A, Pablo Cancela J (2023) History of colonisation and updated distribution of the Monarch butterfly Danaus plexippus (Linnaeus, 1758) and its hostplants in mainland Portugal, Azores and Madeira. Nota Lepidopterologica 46: 83–101. https://doi.org/10.3897/nl.46.89665	P
42	Palmer (1995)	Palmer SM (1995) Observations on the choice of foodplants by the Marsh Fritillary butterfly, Eurodryas aurinia (Rottemburg) (Lepidoptera: Nymphalidae), on chalk downiand in south Wiltshire and adjacent counties. Entomologist’s Gazette 46(3): 169–171	S
674	Parmentier and Zinszner (2013)	Parmentier L, Zinszner E (2013) Contribution to the knowledge of two endemic Corsican butterflies, Polyommatus coridon nufrellensis and Plebejus bellieri (Lepidoptera:Lycaenidae) in relation to Hippocrepis conradiae: first evidence as hostplant, discovery of a new locality and update on distribution, biology and conservation. Phegea 41(2): 26–41	P
696	Pateman and Russell (2023)	Pateman JA, Russell PJC (2023) Significance morphological differences in the pupae of two similar Melitaea (Mellicta) species (Nymphalidae). Entomologist’s Record and Journal of Variation 135(2): 94–96	P
864	Patricelli et al. (2011)	Patricelli D, Barbero F, La Morgia V, Casacci LP, Witek M, Balletto E, Bonelli S (2011) To lay or not to lay: oviposition of Maculinea arion in relation to Myrmica ant presence and host plant phenology. Animal Behaviour 82(4): 791–799. https://doi.org/10.1016/j.anbehav.2011.07.011	P
962	Pauler et al. (1996)	Pauler R, Kaule G, Verhaagh M, Settele J (1996) Untersuchungen zur Autökologie des Schwarzgefleckten Amelsenbläulings, Maculinea arion. Nachrichten des Entomologischen Vereins Apollo 16: 147–186	P
303	Pekarsky (1953)	Pekarsky P (1953) Parnassius apollo L. in den Karpaten. Zeitschrift der Wiener Entomologischen Gesellschaft 38: 106–110	S
342	Pennekamp et al. (2012)	Pennekamp F, Monteiro E, Schmitt T (2012) The larval ecology of the butterfly Euphydryas desfontainii (Lepidoptera: Nymphalidae) in SW-Portugal: food plant quantity and quality as main predictors of habitat quality. Journal of Insect Conservation 17(1): 195–206. https://doi.org/10.1007/s10841-012-9497-9	P
343	Peñuelas et al. (2006)	Peñuelas J, Sardans J, Stefanescu C, Parella T, Filella I (2006) Lonicera implexa leaves bearing naturally laid eggs of the specialist herbivore Euphydryas aurinia have dramatically greater concentrations of iridoid glycosides than other leaves. Journal of Chemical Ecology 32(9): 1925–1933. https://doi.org/10.1007/s10886-006-9118-8	P
675	Pérez-Fernández (2011)	Pérez-Fernández R (2011) Plebejus hespericus (Rambur, 1840) en el centro de la Península Ibérica. Distribución geográfica, caracterización del hábitat, parasitoides y conservación (Lepidoptera: Lycaenidae). SHILAP Revista de lepidopterología 39(156): 325–344	P
676	Pérez-Fernández (2018)	Pérez-Fernández R (2018) Actualización del catálogo de Rhopalocera del Parque Natural del Alto Tajo, Guadalajara, España (Lepidoptera: Papilionoidea). SHILAP Revista de lepidopterología 46(182): 199–206	P
677	Perez de Gregorio (2008)	Perez de Gregorio JJ (2008) Notes sobre els lepidòpters de les comarques gironines (II). Fauna lepidopterològica de la Serra de les Gavarres. Revista de Girona 82: 89–91	P
189	Pérez Padrón (1975)	Pérez Padrón F (1975) Los Danaidae de las Islas Canarias. Shilap. Revista de Lepidopterologia 3: 217–220	S
348	Perru and Sardet (2005)	Perru S, Sardet E (2005) Biologie de la conservation de Maculinea rebeli (Hirschke, 1904) (Lepidopertera: Lycaenidae) et de sa plant-hôte Gentiana cruciata L., en région Lorraine (Nord-Est de la France). Linneana Belgica 20(4): 123–134	P
913	Persson (2006)	Persson K (2006) Oviposition and habitat preferences of Hamearis lucina in the province of Östergötland, Sweden. Masters thesis. Linköping University, 24 pp.	P
678	Petry (1919)	Petry AA (1919) Erebia epiphron Kn. vom Altvater und Brocken. Deutsche Entomologische Zeitschrift “Iris” 33: 122–133	P
968	Pfeifer et al. (2000)	Pfeifer MA, Andrick UR, Frey W, Settele J (2000) On the ethology and ecology of a small and isolated population of the Dusky Large Blue butterfly Glaucopsyche (Maculinea) nausithous (Lycaenidae). Nota lepidopterologica 23(2): 147–172	P
988	Pfeuffer (1998)	Pfeuffer E (1998) Zur Myrmekophilie des Idas-Bläulings (Lycaeides idas L.). Berichte des Naturwissenschaftlichen Vereins für Schwaben 102: 41–56	P
989	Pfeuffer (2000)	Pfeuffer E (2000) Zur Ökologie der Präimaginalstadien des Himmelblauen Bläulings (Lysandra bellargus Rottemburg 1775) und des Silbergrünen Bläulings (Lysandra coridon Poda 1761), unter besonderer Berücksichtigung der Myrmekophilie. Berichte des Naturwissenschaftlichen Vereins für Schwaben 104: 72–98	P
679	Pfeuffer (2003)	Pfeuffer E (2003) Der Idas-Bläuling (Plebejus idas Linnaeus 1771) am Lech. Berichte des Naturwissenschaftlichen Vereins für Schwaben 107: 64–81	P
881	Piccini et al. (2021)	Piccini I, Di Pietro V, Bonelli S (2021) Zerynthia polyxena locally monophagous on Aristolochia pallida in the Susa Valley. Environmental Entomology 50(6): 1425–1431. https://doi.org/10.1093/ee/nvab082	P
701	Pierron (1992)	Pierron M (1992) Polyphagie de Papilio hospiton (Genè) influence du trophisme. Hybridations expérimentales (Lep. Papilionidae Papilioninae). Alexanor 17(7): 387–390	P
899	Pinker (1957)	Pinker R (1957) Lebensraum und Verhalten von Euchloe charlonia Donz. in Mazedonien. Zeitschrift der Wiener Entomologischen Gesellschaft 42(6): 81–85	P
344	Pinzari (2016)	Pinzari M (2016) Deraeocoris schach, a new predator of Euphydryas aurinia and other heteropteran feeding habits on caterpillar web (Heteroptera: Miridae; Lepidoptera: Nymphalidae). Fragmenta Entomologica 48(1): 77–81. https://doi.org/10.13133/2284-4880/163	P
326	Pinzari et al. (2016)	Pinzari M, Pinzari M, Sbordoni V (2016) Egg laying behaviour, host plants and larval survival of Euphydryas aurinia provincialis (Lepidoptera Nymphalidae) in a Mediterranean population (central Italy). Bollettino della Società Entomologica Italiana 148(3): 121–140	P
1069	Pinzari et al. (2019)	Pinzari M, Cianferoni F, Fabiani A, Dioli P (2019) Predation by nymphs of Picromerus bidens (Heteroptera Pentatomidae Asopinae) on caterpillars of Euphydryas aurinia provincialis (Lepidoptera Nymphalidae) in Italy. Redia 102: 89–94. https://doi.org/10.19263/redia-102.19.13	P
273	Plester (1983)	Plester L (1983) The life cycle of the Baltic Grayling, Oeneis jutta (Lepidoptera, Satyridae) in southern Finland. Notulae entomologicae 63: 182–186	B
1030	Pollard (1979)	Pollard E (1979) Population ecology and change in range of the White Admiral butterfly Ladoga Camilla L. in England. Ecological Entomology 4(1): 61–74. https://doi.org/10.1111/j.1365-2311.1979.tb00561.x	P
775	Pollard (1985)	Pollard E (1985) Larvae of Celastrina argiolus (L.) (Lepidoptera: Lycaenidae) on male holly bushes. Entomologist’s Gazett 36(1): 3	P
955	Poot et al. (2003)	Poot J, Wijnen C, Veling K (2003) Voortplantend geranium-blauwtje in Nederland! Cacyreus marshalli is now breeding in the Netherlands. Vlinders 18(4): 20–21	P
283	Popović and Đurić (2012)	Popović M, Đurić M (2012) Dagvlinders van Servië. HabiProt, Beograd. 199 pp	S
330	Porter (1982)	Porter K (1982) Basking behaviour in larvae of the butterfly Euphydryas aurinia. Oikos 38(3): 308–312. https://doi.org/10.2307/3544670	P
1068	Porter (1983)	Porter K (1983) Multivoltinism in Apanteles bignellii and the influence of weather on synchronisation with its host Euphydryas aurinia. Entomologia Experimentalis et Applicata 34(2): 155–162. https://doi.org/10.1111/j.1570-7458.1983.tb03311.x	P
680	Porter (1997)	Porter AH (1997) The Pieris napi / bryoniae hybrid zone at Pont de Nant, Switzerland: broad overlap in the range of suitable host plants. Ecological Entomology 22(2): 189–196. https://doi.org/10.1046/j.1365-2311.1997.00054.x	P
865	Porter and Ellis (2011)	Porter K, Ellis S (2011) Securing viable metapopulations of the Marsh Fritillary butterfly, Euphydryas aurinia, (Lepidoptera: Nymphalidae) in northern England. Journal of Insect Conservation 15(1-2): 111–119. https://doi.org/10.1007/s10841-010-9328-9	P
172	Powell (1904)	Powell H (1904) The egg-laying habits of Polyommatus admetus var. ripartii, with description of its ovum. Entomologist’s Record and Journal of Variation 16: 92–94	S
173	Powell (1911a)	Powell H (1911) Symbiose de la chenille de Lycaena iolas et d’une Fourmi. In: Etudes de lépidoptérologie comparée: Fascicule V (1st Partie). Reenes, 1–9	S
246	Powell (1911b)	Powell H (1911) A contribution to the life history of Hesperia sidae, Esp. Transactions of the Entomological Society of London 59: 563–576	P
174	Powell (1917a)	Powell H (1917) Observations biologiques concernant la Lycaena alcon. In: Etudes de lépidoptérologie comparée: Fascicule XIV. Reenes, 393–409	S
175	Powell (1917b)	Powell H (1917) Observations relatives à Lycaena armoricana. In: Etudes de lépidoptérologie comparée: Fascicule XIV. Reenes, 420–460	S
176	Powell (1920)	Powell H (1920) Lycaena euphemus. In: Etudes de lépidoptérologie comparée: Fascicule XVII. Reenes, 85–173	S
306	Prioton (1964)	Prioton J (1964) Contribution à l’étude écologique et biologique du papillon Parnassius appollo L. race cebennnicus (Le Cerf). Annales de la Société d’Horticulture et d’Histoire Naturelle de l’Hérault 104(1): 200–208	P
307	Prioton (1967)	Prioton J (1967) Deuxième note relative au papillon Parnassius apollo var. cebennicus Le Cerf. Annales de la Société d’Horticulture et d’Histoire Naturelle de l’Hérault 107(4): 200–208	P
1018	Przybyłowicz (2014)	Przybyłowicz Ł (2014) Polyommatus ripartii: rhe biological basis for the conservation and the morphology of the developmental stages of a critically endangered, relict population in central Europe. Journal of Insect Science 14(1): 247. https://doi.org/10.1093/jisesa/ieu109	P
681	Przybyłowicz et al. (2013)	Przybyłowicz Ł, Lukhtanov V, Lachowska-Cierlik D (2013) Towards the understanding of the origin of the Polish remote population of Polyommatus (Agrodiaetus) ripartii (Lepidoptera: Lycaenidae) based on karyology and molecular phylogeny. Journal of Zoological Systematics and Evolutionary Research 52(1): 44–51. https://doi.org/10.1111/jzs.12040	P
1067	Pschera and Warren (2018)	Pschera J, Warren JM (2018) Microhabitat selection by ovipositing females and pre-diapause larvae of a Welsh population of Euphydryas aurinia (Lepidoptera: Nymphalidae). Journal of Insect Conservation 22(3-4): 571–579. https://doi.org/10.1007/s10841-018-0086-4	P
1058	Pullin (1987)	Pullin AS (1987) Changes in leaf quality following clipping and regrowth of Urtica dioica, and consequences for a specialist insect herbivore, Aglais urticae. Oikos 49(1): 39. https://doi.org/10.2307/3565552	P
866	Pullin (1997)	Pullin AS (1997) Habitat requirements of Lycaena dispar batavus and implications for re-establishment in England. Journal of Insect Conservation 1(3): 177–185. https://doi.org/10.1023/a:1018407831717	P
682	Pullin et al. (1995)	Pullin AS, McLean IFG, Webb MR (1995) Ecology and conservation of Lycaena dispar: British and European perspectives. In: Pullin AS (Ed.), Ecology and Conservation of Butterflies. Chapman & Hall, 150–164. https://doi.org/10.1007/978-94-011-1282-6_11	P
953	Quacchia et al. (2008)	Quacchia A, Ferracini C, Bonelli S, Balletto E, Alma A (2008) Can the Geranium Bronze, Cacyreus marshalli, become a threat for European biodiversity? Biodiversity and Conservation 17(6): 1429–1437. https://doi.org/10.1007/s10531-008-9350-3	P
688	Rabasa et al. (2005)	Rabasa SG, Gutiérrez D, Escudero A (2005) Egg laying by a butterfly on a fragmented host plant: a multi-level approach. Ecography 28(5): 629–639. https://doi.org/10.1111/j.2005.0906-7590.04229.x	P
978	Rabasa et al. (2008)	Rabasa SG, Gutiérrez D, Escudero A (2008) Relative importance of host plant patch geometry and habitat quality on the patterns of occupancy, extinction and density of the monophagous butterfly Iolana iolas. Population Ecology 156(3): 491–503. https://doi.org/10.1007/s00442-008-1008-z	P
1035	Radchuk et al. (2012)	Radchuk V, Turlure C, Schtickzelle N (2012) Each life stage matters: the importance of assessing the response to climate change over the complete life cycle in butterflies. Newman J (Ed.). Journal of Animal Ecology 82(1): 275–285. https://doi.org/10.1111/j.1365-2656.2012.02029.x	P
310	Radley (2020)	Radley K (2020) Observations on alternative host plant selection by the Swallowtail butterfly Papilio machaon L. ssp. britannicus (Seitz) (Papilionidae). Entomologist’s Record and Journal of Variation 132(2): 91–95	P
311	Radley and Breach (2020)	Radley K, Breach H (2020) More notes on Hemlock Conium maculatum as host-plant for the British Swallowtail butterfly Papilio machaon L. ssp. britannicus (Seitz) (Papilionidae). Entomologist’s Record and Journal of Variation 132(5): 222–224	P
718	Radley and Breach (2023)	Radley K, Breach H (2023) Field-notes and observations regarding the use of Hemlock Conium maculatum L. as host plant by Papilio machaon L. (Lep.: Papilionidae) in the River Yare valley, Norfolk 2021–2022. Entomologist’s Record and Journal of Variation 135(2): 69–72	P
932	Rákosy and Craioveanu (2015)	Rákosy L, Craioveanu C (2015) Redescovering Tomares nogelii dobrogensis Caradja, 1895 in Romania. Entomologica romanica 19: 13–16	P
689	Rákosy and Jutzeler (2005)	Rákosy L, Jutzeler D (2005) Biologie, Ökologie und Verbreitung des Karawanken-Mohrenfalters Erebia calcaria (Lorkovic, 1949) in Kärnten. Carinthia II 195(115): 675–690	P
867	Ràkosy et al. (2010)	Ràkosy L, Tartally A, Goia M, Mihali C, Varga Z (2010) The Dusky Large Blue - Maculinea nausithous kijevensis (Sheljuzhko, 1928) in the Transylvanian basin: new data on taxonomy and ecology. Nota lepidopterologica 33(1): 31–3	P
868	Ràkosy et al. (2012)	Rákosy L, Pecsenye K, Mihali C, Tóth A, Varga Z (2012) Taxonomic review of Euphydryas maturna (Linnaeus, 1758) (Lepidoptera, Nymphalidae) with description of a new subspecies from Dobrogea (Romania) and notes on conservation biology. Acta Zoologica Academiae Scientiarum Hungaricae 58(2): 145–161	P
985	Ravenscroft (1990)	Ravenscroft NOM (1990) The ecology and conservation of the Silver-studded Blue butterfly Plebejus argus L. on the Sandlings of East Anglia, England. Biological Conservation 53(1): 21–36. https://doi.org/10.1016/0006-3207(90)90060-3	P
690	Ravenscroft (1994)	Ravenscroft NOM (1994) The Ecology of the Chequered Skipper Butterfly Carterocephalus palaemon in Scotland. I. Microhabitat. Journal of Applied Ecology 31(4): 613–622. https://doi.org/10.2307/2404152	P
683	Ravenscroft (1995)	Ravenscroft NOM (1995) The conservation of Carterocephalus palaemon in Scotland. In: Pullin AS (Ed.), Ecology and Conservation of Butterflies. Chapman & Hall, 165–179. https://doi.org/10.1007/978-94-011-1282-6_12	P
502	Ravenscroft (2021)	Ravenscroft NOM (2021) Caterpillars of the marsh fritillary butterfly Euphydryas aurinia can extend their life-cycle in Scotland. Journal of Insect Conservation 25(3): 541–552. https://doi.org/10.1007/s10841-021-00323-w	P
687	Ravenscroft and Warren (1992)	Ravenscroft NOM, Warren MS (1992) Habitat selection of the chequred skipper butterfly Carterocephalus palaemon (Pallas) (Lepidoptera: Hesperiidae) in northern Europe. Entomologist’s Gazette 43(4): 237–242	P
691	Ravenscroft and Warren (1996a)	Ravenscroft NOM, Warren MS (1996a) Species Action Plan: The Mountain Ringlet Erebia epiphron. 17 pp	P
692	Ravenscroft and Warren (1996b)	Ravenscroft NOM, Warren MS (1996b) Species action plan Northern Brown Argus Aricia artaxerxes. 22 pp	P
179	Rayward (1906)	Rayward AL (1906) Larvae of Lycaena corydon and their association with ants. The Entomologist 39(520): 197–198	S
180	Rayward (1906b)	Rayward AL (1906) Larvae of Lycaena bellargus and their association with ants. The Entomologist 39(521): 219–220	S
1014	Rayward (1907)	Rayward AL (1907) Larva of Polyommatus icarus and their connection with ants. Entomologist’s Record and Journal of Variation 19: 108–110	P
113	Redondo and Murria (1994)	Redondo VM, Murria E (1994) Una posible planta nutricia para Euchloe charlonia (Donzel, 1842) en Aragón. Boletín de la S.E.A. 5: 20	S
693	Regner and Malkiewicz (2018)	Regner J, Malkiewicz A (2018) Pierwsze stwierdzenie dostojki laodyce Argynnis laodice (Pallas, 1771) (Lepidoptera: Nymphalidae) na Dolnym Śląsku. Przyroda Sudetów 21: 123–126	P
201	Reinhardt et al. (2020)	Reinhardt R, Harpke A, Caspari S, Dolek M, Kühn E, Musche M, Trusch R, Wiemers M, Settele J (2020) Verbreitungsatlas der Tagfalter und Widderchen Deutschlands. Eugen Ulmer Verlag. 432 pp	S
277	Reiprich (1960)	Reiprich A (1960) Motýle Slovenska; oblasť Slovenského raja. Vydavatel’stvo Slovenskej akadémie vied, Bratislava. 553 pp	S
118	Retzlaff (1986)	Retzlaff H (1986) Beitrag zu Migrationsverhalten und Ökologie der Weißlingsarten Pieris rapae L. und Pieris napi L. (Lep., Pieridae). Mitteilungen der Arbeitsgemeinschaft ostwestfälisch-lippischer Entomologen 3(36): 90–94	S
1085	Reudler Talsma et al. (2008)	Reudler Talsma JH, Torri K, van Nouhuys S (2008) Host plant use by the Heath fritillary butterfly, Melitaea athalia: plant habitat, species and chemistry. Arthropod-Plant Interactions 2(2): 63–75. https://doi.org/10.1007/s11829-008-9039-2	P
694	Richards (1940)	Richards OW (1940) The biology of the Small White butterfly (Pieris rapae), with special reference to the factors controlling its abundance. Journal of Animal Ecology 9(2): 243. https://doi.org/10.2307/1459	P
304	Richarz et al. (1989)	Richarz N, Neumann D, Wipking W (1989) Untersuchungen zur Ökologie des Apollofalters (Parnassius apollo vinningensis Stichel 1899, Lepidoptera, Papilionidae) im Weinbaugebiet der unteren Mosel. Mitt der ArbGem Rheinisch-Westfälischer Lepidopterologen 5: 108–259	P
703	Richert and Brauner (2018)	Richert A, Brauner O (2018) Nektarpflanzen und andere Nahrungsquellen sowie Raupennahrungspflanzen der Tagfalter von Brandenburg und Berlin (Lepidoptera: Rhopalocera et Hesperiidae). Märkische Entomologische Nachrichten 20(2): 155–240	P
882	Rindos et al. (2022)	Rindos M, Misko L, Varga B, Konvicka M, Faltynek Fric Z (2022) Oviposition and larval preferences of Zerynthia polyxena (Denis & Schiffermüller, 1775) (Lepidoptera: Papilionidae) at its northern range margins. Acta Zoologica Bulgarica 74(3): 409–415	P
91	Rodríguez et al. (1991)	Rodríguez J, Fernández Haeger J, Jordano D (1991) El ciclo biológico de Plebejus argus (Linnaeus, 1758) en el Parque Nacional de Doñana (SW de España) (Lepidoptera: Lycaenidae). Shilap. Revista de Lepidopterologia 19(76): 241–252	S
100	Rodríguez et al. (1991b)	Rodriguez J, Fernández Haeger J, Jordano D (1991) El ciclo biológico de Cyaniris semiargus (Rottemburg, 1775), en el Parque Nacional de Doñana (SW de España) (Lepidoptera: Lycaenidae). Shilap. Revista de Lepidopterologia 19(75): 175–190	S
50	Rodríguez et al. (1993)	Rodríguez J, Fernández Haeger J, Jordano D (1993) Oviposición de Cyaniris semiargus (Rottemburg, 1775) (Lycaenidae) sobre Armeria velutina (Welw. ex Boiss. & Reuter, 1852) (Plumbaginaceae): distribución espacial de lar puestas. SHILAP Revista de lepidopterología 21(81): 19–30	S
95	Rodriguez et al. (1994)	Rodriguez J, Jordano D, Fernandez Haeger J (1994) Spatial heterogeneity in a butterfly – host plant Interaction. The Journal of Animal Ecology 63(1): 31–38. https://doi.org/10.2307/5580	S
685	Rollason (1908)	Rollason WA (1908) Life-histoey of Hesperia paniscus, F., =palmmon, Pallas ; Stand. Cat. The Entomologist 41(540): 102–106	P
72	Rothschild (1914)	Rothschild NC (1914) Notes on the life-histories of Hesperia tessellum and H. cribrellum. The Entomologist 47(608): 7–8	S
1010	Roy and Thomas (2002)	Roy DB, Thomas JA (2002) Seasonal variation in the niche, habitat availability and population fluctuations of a bivoltine thermophilous insect near its range margin. Oecologia 134(3): 439–444. https://doi.org/10.1007/s00442-002-1121-3	P
328	Rozicki and Mehlau (2018)	Rozicki W, Mehlau H (2018) Nachweis einer selbsterhaltenden Population des Östlichen Großen Fuchses Nymphalis xanthomelas (Esper, 1781) im niedersächsischen Drömling bei Kaiserwinkel, Landkreis Gifhorn, Deutschland (Lepidoptera, Nymphalidae). Nachrichten des Entomologischen Vereins Apollo 39(1): 1–16	P
329	Rozicki and Mehlau (2019)	Rozicki W, Mehlau H (2019) Neues von der Population des Östlichen Großen Fuchses Nymphalis xanthomelas (Esper, 1781) im niedersächsischen Drömling bei Kaiserwinkel, Landkreis Gifhorn, Deutschland (Lepidoptera, Nymphalidae) im Jahr 2018. Nachrichten des Entomologischen Vereins Apollo 40(1): 27–33	P
879	Ruchin (2018)	Ruchin AB (2018) Biology and distribution of the Clouded Apollo Parnassius mnemosyne (Linnaeus, 1758) (Lepidoptera: Papilionidae), a rare butterfly in the Republic of Mordovia, Russia. Journal of Threatened Taxa 10(7): 11980–11983. https://doi.org/10.11609/jott.3709.10.7.11980-11983	P
992	Russell (2010)	Russell P (2010) Genista acanthoclada DC., a previously unrecorded larval host-plant of Plebejus loewii (Zeller, 1847) (Lepidoptera, Lycaenidae) on the Greek island of Ródhos and in south-west Turkey. Entomologist’s Gazette 61(2): 75–81	P
707	Russell and Kuznetsov (2012)	Russell P, Kuznetsov G (2012) Some comments on recent observations by Russian researchers on Melitaea ornata Christoph, 1893, its host-plants and its relationship to M. telona Fruhstorfer, 1908 (Lepidoptera: Nymphalidae). Entomologist’s Gazette 63(4): 207–216	P
706	Russell and Pamperis (2011)	Russell P, Pamperis LN (2011) A reassessment of the presence of Melitaea phoebe ([Dennis & Schiffernüller], 1775) (Lepidoptera: Nymphalidae) in the Aegean islands. Entomologist’s Gazette 62(3): 139–158	P
705	Russell and Pateman (2011)	Russell P, Pateman J (2011) Further observations on populations of Melitaea telona Fruhstorfer, 1908 (= ogygia Fruhstorfer, 1908;= emipunica Verity, 1919) in Greece and Italy (Lepidoptera: Nymphalidae). Entomologist’s Gazette 62(1): 7–31	P
708	Russell and Pateman (2013)	Russell P, Pateman J (2013) Confirmation of the presence of Melitaea ornata Christoph, 1893 (Lepidoptera: Nymphalidae) on the eastern Aegean island of Chíos, Greece, and its host-plants. Entomologist’s Gazette 64(4): 217–224	P
711	Russell and Pateman (2018)	Russell P, Pateman J (2018) A southward extension to the currently known range of Papilio alexanor Esper, 1799 (Lepidoptera: Papilionidae) in Croatia. Entomologist’s Gazette 69(1): 15–17. https://doi.org/10.31184/G00138894.691.1654	P
712	Russell and Pateman (2019)	Russell P, Pateman J (2019) Confirmation of the presence of Melitaea ornata Christoph, 1893 (Lepidoptera: Nymphalidae) in Croatia and Bosnia and Herzegovina with its host-plants. Entomologist’s Gazette 70(2): 79–92. https://doi.org/10.31184/G00138894.702.1691	P
563	Russell et al. (2004a)	Russell P, Jutzeler D, Volpe G (2004a) The use of the pre-imaginal stages of the Macaronesian Hipparchia species in the clarification of the numbers and ranks of the taxa present in Madeira and the Azores archipelago (Lepidoptera: Nymphalidae, Satyrinae) Part 1.1: Madeira and two of the Azores islands: Faial and São Miguel. Linneana Belgica 19(5): 197–205	P
564	Russell et al. (2004b)	Russell P, Jutzeler D, Volpe G (2004b) The use of the pre-imaginal stages of the Macaronesian Hipparchia species in the clarification of the numbers and ranks of the taxa present in Madeira and the Azores archipelago (Lepidoptera: Nymphalidae, Satyrinae) Part 1.2: Madeira and two of the Azores islands: Faial and São Miguel. Linneana Belgica 19(7): 293–304	P
285	Russell et al. (2005)	Russell P, Gascoigne-Pees M, Pateman J, Tennent WJ (2005) Melitaea emipunia (Verity, 1919) stat. nov: a hitherto unrecognised butterfly species from Europe (Lepidoptera: Nymphalidae). Entomologist’s Gazette 56: 67–70	P
565	Russell et al. (2005a)	Russell P, Jutzeler D, Volpe G (2005a) The use of the pre-imaginal stages of the Macaronesian Hipparchia species in the clarification of the numbers and ranks of the taxa present in Madeira and the Azores archipelago (Lepidoptera: Nymphalidae, Satyrinae) Part 2.1: The populations of the central Azores islands of Terceira, São Jorge and Pico. Linneana Belgica 20(1): 3–14	P
704	Russell et al. (2007)	Russell P, Tennent WJ, Pateman J, Varga ZS, Benyamini D, Pe’er G, Bálint Z, Gascoigne-Pees M (2007) Further investigations into Melitaea telona Fruhstorfer, 1908 (= ogygia Fruhstorfer, 1908;= emipunica Verity, 1919) (Lepidoptera: Nymphalidae), with observations on biology and distribution. Entomologist’s Gazette 58(3): 137–166	P
566	Russell et al. (2007a)	Russell P, Jutzeler D, Volpe G (2007a) The use of the pre-imaginal stages of the Macaronesian Hipparchia species in the clarification of the numbers and ranks of the taxa present in Madeira and the Azores archipelago (Lepidoptera: Nymphalidae, Satyrinae) Part 3: The populations of the western Azores islands of Flores and Corvo and general conclusions. Linneana Belgica 20(7): 55–74	P
709	Russell et al. (2014)	Russell P, Pateman J, Verovnik R (2014) First record of of Melitaea ornata Christoph, 1893, from Slovenia, with notes on its confirmed distribution and hybridisation with M. phoebe ([Denis & Schiffermüller], 1775). Entomologist’s Gazette 65(3): 135–153	P
194	Russell et al. (2015)	Russell P, Zitnan D, Major V (2015) Confirmation of the presence of Melitaea ornata Christoph, 1893 (Lepidoptera: Nymphalidae) in Macedonia (FYROM) and its host-plants. Entomologist’s Gazette 66(1): 13–24	P
710	Russell et al. (2017)	Russell P, Tikhonov V, Kuznetsov G, Tennent WJ, Pateman J (2017) A review of the status of nominal subspecies of Melitaea arduinna (Esper, [1873]) (Lepidoptera: Nymphalidae), with observations on host-plants, male genitalia and early stages from the Orenburg and Vogograd regions of the Russian Federation, the Caucasus, Serbia, Republic of Macedonia and Greece. Entomologist’s Gazette 68(3): 187–221	P
869	Russo (1991)	Russo L (1991) Morphologie et biologie des premiers états de Melanargia arge Sulzer (Lepidoptera Nymphalidae, Satyrinae). Alexanor 17(2): 100–102	P
870	Russo (1994)	Russo L (1994) Variabilité chromatique chez la chenille de Melanargia arge Sulzer (Lepidoptera Nymphalidae, Satyrinae). Alexanor 18(7): 387–388	P
562	Russo (2003)	Russo L (2003) Cacyreus marshalli (Butler, 1898) en Pouille et Campanie (Italie méridionale) (Lepidopera, Lycaenidae). Linneana Belgica 19(4): 193–194	P
450	Ryrholm (2014)	Ryrholm N (2014) The Violet Copper Lycaena helle at its northern distribution range. In: Habel JC, Meyer M, Schmitt T (Eds), Jewels in the Mist : a synopsis on the highly endangered butterfly species the Violet Copper, Lycaena helle. Pensoft Publishers, 15–22	P
345	Saarinen et al. (2005)	Saarinen K, Jantunen J, Valtonen A (2005) Resumed forest grazing restored a population of Euphydryas aurinia (Lepidoptera: Nymphalidae) in SE Finland. European Journal of Entomology 102(4): 683–690. https://doi.org/10.14411/eje.2005.097	P
1084	Saastamoinen et al. (2007)	Saastamoinen M, van Nouhuys S, Nieminen M, O’Hara B, Suomi J (2007) Development and survival of a specialist herbivore, Melitaea cinxia, on host plants producing high and low concentrations of iridoid glycosides. Annales zoologici Fennici 44: 70–80	P
1080	Salgado et al. (2020)	Salgado AL, DiLeo MF, Saastamoinen M (2020) Narrow oviposition preference of an insect herbivore risks survival under conditions of severe drought. Functional Ecology 34(7): 1358–1369. https://doi.org/10.1111/1365-2435.13587	P
603	Salminen and Wahlberg (1998)	Salminen J, Wahlberg N (1998) Ratamoverkkoperhosen pohjoisen alalajin (Mellicta athalia norvegica) elintavat ja taksonominen asema. Baptria 23(4): 186–193	P
830	Salmon and Wakeham-Dawson (1999)	Salmon MA, Wakeham-Dawson A (1999) Thomas Vernon Wollaston and the Madeiran butterfly fauna - a re-appraisal. British Journal of Entomology and Natural History 12(2): 69–88	P
719	Salz and Fartmann (2009)	Salz A, Fartmann T (2009) Coastal dunes as important strongholds for the survival of the rare Niobe fritillary (Argynnis niobe). Journal of Insect Conservation 13(6): 643–654. https://doi.org/10.1007/s10841-009-9214-5	P
202	Salz and Fartmann (2017)	Salz A, Fartmann T (2017) Larval habitat preferences of a threatened butterfly species in heavy-metal grasslands. Journal of Insect Conservation 21: 129–136. https://doi.org/10.1007/s10841-017-9961-7	P
957	Sammut (2007)	Sammut P (2007) Cacyreus marshalli Butler, [1898] reaches theMaltese Islands(Lepidoptera: Lycaenidae). SHILAP Revista de Lepidopterología 35(139): 317–319	P
632	Sammut and Valletta (1983)	Sammut PM, Valletta A (1983) Die Präimaginalstadien von Gegenes pumilio Hoffmannsegg, 1804 (Lepidoptera: Hesperiidae). Neue Entomologische Nachrichten 6: 58–60	P
480	Sánchez-Rodríguez and Baz (1986)	Sánchez-Rodríguez JF, Baz A (1986) Decline of Parnassius apollo in the Sierra de Guadarrama, Central Spain (Lepidoptera: Papilionidae). Holarctic Lepidoptera 3(1): 31–36	P
221	Sánchez-Rodríguez and Baz (1996)	Sánchez-Rodríguez JF, Baz A (1996) Decline of Parnassius apollo in the Sierra de Guadarrama, Central Spain. Holarctic Lepidoptera 3(1): 31–36	P
662	Sánchez Mesa and Muñoz Sariot (2017)	Sánchez Mesa L, Muñoz Sairot MG (2017) Melitaea ornata (Cristoph, 1893), nueva especie para la Península Ibérica. Primeros datos de su morfología, biología y ecología comparada con los de Melitaea phoebe (Denis & Schiffermüller, 1775). (Lepidoptera: Nymphalidae). Arquivos Entomolóxicos 18: 313–324	P
211	Sanetra and Fiedler (1996)	Sanetra M, Fiedler K (1996) Behaviour and morphology of an aphytophagous lycaenid caterpillar: Cigaritis (Apharitis) acamas Klug, 1834 (Lepidoptera: Lycaenidae). Nota Lepidopterologica 18(1): 57–76	P
720	Sanetra et al. (2015)	Sanetra M, Güsten R, Trusch R (2015) Neue Erkenntnisse zur Verbreitung und Lebensweise von myrmekophilen Bläulingen (Lepidoptera: Lycaenidae) im Tauberlandund angrenzenden Regionen. Carolinea 73: 29–81	P
346	Sardet and Betremieux (2006)	Sardet E, Betremieux P-A (2006) Distribution et conservation du Damier de la succise (Euphydryas aurinia) en Lorraine française (Lepidoptera: Nymphalidae). Linneana Belgica 20(5): 163–179	P
949	Sarto i Monteys (1992)	Sarto i Monteys V (1992) Spread of the Southern African Lycaenid butterfly, Cacyreus marshalli Butler, 1898, (LEP: Lycaenidae) in the Balearic Archipelago (Spain) and considerations on its likely introduction to continental Europe. Journal of Research on the Lepidoptera 31(1-2): 24–34	P
99	Sarto i Monteys (1993)	Sarto i Monteys V (1993) Primer hallazgo en el continente europeo de puestas del licénido sudafricano Cacyreus marshalli Butler, 1898 (Lepidoptera: Lycaenidae). Shilap. Revista de Lepidopterologia 21(83): 191–197	S
950	Sarto i Monteys (1998)	Sarto i Monteys V (1998) El taladro de los geranios Cacyreus marshalli Butler, 1898 se establece en Francia. Nuevos datos sobre su biología (Lepidoptera: Lycaenidae). SHILAP Revista de lepidopterología 26(104): 221–227	P
948	Sarto i Monteys and Masó (1991)	Sarto i Monteys V, Masó A (1991) Confirmación de Cacyreus marshalli Butler, 1898 (Lycaenidae, Polyommatinae) como nueva especie para la fauna europea. Boletín de sanidad vegetal - Plagas 17(1): 173–183	P
388	Šašić (2010)	Šašić M (2010) False Ringlet Coenonympha oedippus (FABRICIUS, 1787) (Lepidoptera: Nymphalidae) in Croatia: current status, population dynamicsand conservation management. Oedippus 26: 16–19	P
794	Schawerda (1912)	Schawerda (1912) Bericht der Sektion für Lepidopterologfie: Versammlung am 3. November 1911. Verhandlungen der Kaiserlich-Königlichen Zoologisch-Botanischen Gesellschaft in Wien 61(9/10): 17	P
722	Schmitt (1993)	Schmitt T (1993) Biotopansprüche von Erebia medusa brigobanna Fruhstorfer, 1917 (Rundaugen-Mohrenfalter) im Nordsaarland. Atalanta 24(1/2): 33–56	P
1036	Schtickzelle et al. (2007)	Schtickzelle N, Turlure C, Baguette M (2007) Grazing management impacts on the viability of the threatened bog fritillary butterfly Proclossiana eunomia. Biological Conservation 136(4): 651–660. https://doi.org/10.1016/j.biocon.2007.01.012	P
933	Schulze (2006)	Schulze CH (2006) New hostplant record for Callophrys rubi (Linnaeus, 1758) (Lepidoptera: Lycaenidae). Entomologische Zeitschrift 116: 1–2	P
195	Schulze (2015)	Schulze W (2015) Diversität der Tagfalter in der Senne (Nordrhein-Westfalen) –Teil 1 (Insecta, Lepidoptera: Papilionoidea et Hesperioidea). Berichte des Naturwissenschaftlichen Verein für Bielefeld und Umgegend 53: 268–285	P
128	Schurian (1994)	Schurian KG (1994) Beobachtungen zur Biologie und Ökologie von Zizeeria knysna (Trimen 1862) (Lepidoptera: Lycaenidae). Nachrichten des Entomologischen Vereins Apollo 15(1/2): 47–56	S
129	Schurian (1996)	Schurian KG (1996) Die Biologie von Polyommatus (Aricia) cramera (Eschscholtz 1821) von den Kanarischen Inseln. Nachrichten des Entomologischen Vereins Apollo 16(1): 63–74	S
723	Schurian (1997)	Schurian KG (1997) Beitrag zur Biologie von Lycaena phlaeas von den Kanaren. Nachrichten des Entomologischen Vereins Apollo 18(2/3): 141–148	P
824	Schurian (2016)	Schurian K (2016) Beobachtungen zur Biologie und Ökologie von Azanus ubaldus (Cramer, 1782) auf den Kanarischen Inseln (Lepidoptera: Lycaenidae). Nachrichten des Entomologischen Vereins Apollo 37(1): 41–46	P
725	Schurian and Bartsch (2017)	Schurian K, Bartsch W (2017) Das Eiablageverhalten der Berghexe Chazara briseis (Linnaeus, 1758) (Lepidoptera: Nymphalidae, Satyrinae). Nachrichten des Entomologischen Vereins Apollo 38(2/3): 85–88	P
724	Schurian and Westenberger (2008)	Schurian KG, Westenberger A (2008) Eine Zucht von Aglais urticae ichnusa (Bonelli, 1826) von Korsika (Lepidoptera: Nymphalidae). Nachrichten des Entomologischen Vereins Apollo 29(4): 217–219	P
576	Schurian et al. (2006)	Schurian KG, Gascoigne-Pees M, Diringer Y (2006) Contributions to the life-cycle, ecology and taxonomy of Polyommatus (Lysandra) coridon nufrellensis Schurian (1977) (Lepiodoptera, Lycaenidae). Linneana Belgica 20(5): 180–192	P
49	Scorer (1913)	Scorer AG (1913) The Entomologist’s log-book, and dictionary of the life histories and foodplants of British macro-Lepidoptera. George Routledge & Sons, London. 374 pp.	S
479	Seixas Arnaldo et al. (2014)	Seixas Arnaldo P, Gonzalez D, Oliveira I, van Langevelde F, Wynhoff I (2014) Influence of host plant phenology and oviposition date on the oviposition pattern and offspring performance of the butterfly Phengaris alcon. Journal of Insect Conservation 18(6): 1115–1122. https://doi.org/10.1007/s10841-014-9721-x	P
726	Seizmair (2013)	Seizmair M (2013) Die Neubesiedlung der Münchner Schotterebene durch Cupido argiades (PALLAS, 1771) Neue Erkenntnisse zu Bestandsentwicklung, Ausbreitung und Ökologie (Lepidoptera: Lycaenidae). Nachrichtenblatt der Bayerischen Entomologen 62(1/2): 15–19	P
727	Seizmair and Fischer (2012)	Seizmair M, Fischer H (2012) Die submontanen Vorkommen von Pontia callidice (HÜBNER, 1800) an der Oberen Isar im Karwendelvorgebirge (Lepidoptera: Pieridae). Nachrichtenblatt der Bayerischen Entomologen 61(3/4): 71–75	P
916	Semsar-kazerouni et al. (2022)	Semsar-kazerouni M, Siepel H, Verberk WCEP (2022) Influence of photoperiod on thermal responses in body size, growth and development in Lycaena phlaeas (Lepidoptera: Lycaenidae). Current Research in Insect Science 2: 100034. https://doi.org/10.1016/j.cris.2022.100034	P
1026	Shaw (2022)	Shaw MR (2022) Rearings of four European Microgastrinae (Hymenoptera: Braconidae), three new to Britain including a new species of Cotesia Cameron, 1891. Entomologist’s Gazette 73(3): 165–175. https://doi.org/10.31184/g00138894.733.1853	P
1000	Shaw and Gil-T (2008)	Shaw MR, Gil-T F (2008) The first known parasitoid of Aricia morronensis (Ribbe, 1910), an endemic Iberian species, and notes on the parasitoids (Hymenoptera and Díptera) of the genus Aricia Reichenbach, 1817 in Europe (Lepidoptera: Lycaenidae; Hymenoptera: Braconidae, Ichneumonidae; Diptera: Tachinidae). Atalanta 39(1-4): 347–349	P
716	Shaw and Otto (2020)	Shaw MR, Otto H (2020) Observations on co-existing late-instar caterpillars of the Orange-tip butterfly, Anthocharis cardamines (Linnaeus) (Lepidoptera: Pieridae). Entomologist’s Gazette 71(4): 249–256. https://doi.org/10.31184/g00138894.714.1775	P
177	Sheldon (1911)	Sheldon WG (1911) Description of ova and young larva of Chrysophanus amphidamas. The Entomologist 44(583): 399	S
1039	Sheldon (1913a)	Sheldon WG (1913a) A contribution to the life-history of Brenthis frigga. The Entomologist 46: 80–81	P
68	Sheldon (1913b)	Sheldon WG (1913b) Lepidoptera at Albarracin in May and June 1913. The Entomologist 46: 309–313	S
126	Shreeve (1986)	Shreeve TG (1986) Egg-laying by the speckled wood butterfly (Pararge aegeria): the role of female behaviour, host plant abundance and temperature. Ecological Entomology 11(2): 229–236. https://doi.org/10.1111/j.1365-2311.1986.tb00298.x	S
125	Shreeve et al. (1992)	Shreeve TG, Smith AG, Baez M (1992) Egg-laying sites, distributions and hostplants of members of the genus Pararge (Lepidoptera: Satyrinae). Entomologist’s Record and Journal of Variation 104(9-10): 239–242	S
1070	Sielezniew and Dziekańska (2016)	Sielezniew M, Dziekańska I (2016) Veronica longifolia L. as an important initial larval food plant of Scarce Fritillary Euphydryas maturna (LINNAEUS, 1758) (Lepidoptera, Nymphalidae): the ecological uniqueness of populations from the Natura 2000 area “Dolina Biebrzy” (Biebrza Valley) in NE Poland. Polish Journal of Entomology 85(2): 247–259. https://doi.org/10.1515/pjen-2016-0014	P
731	Sielezniew and Kostro-Ambroziak (2019)	Sielezniew M, Kostro-Ambroziak A (2019) First record of Hyposoter placidus (Desvignes, 1856) (Hymenoptera: Ichneumonidae) in Poland: the specialized parasitoid of Lycaena Fabricius, 1807 butterflies (Lepidoptera: Lycaenidae). Polish Journal of Entomology 88(1): 93–100. https://doi.org/10.2478/pjen-2019-0007	P
387	Sielezniew et al. (2010)	Sielezniew M, Pałka K, Michalczuk W, Bystrowski C, Hołowiński M, Czerwiński M (2010) False Ringlet Coenonympha oedippus (FABRICIUS, 1787) (Lepidoptera: Nymphalidae) in Poland: state of knowledge and conservation prospects. Oedippus 26: 20–24	P
732	Sielezniew et al. (2011)	Sielezniew M, Ponikwicka-Tyszko D, Ratkiewicz M, Dziekańska I, Kostro-Ambroziak A, Rutkowski R (2011) Divergent patterns in the mitochondrial and nuclear diversity of the specialized butterfly Plebejus argus (Lepidoptera: Lycaenidae). European Journal of Entomology 108(4): 537–545. https://doi.org/10.14411/eje.2011.069	P
728	Sielezniew et al. (2019)	Sielezniew M, Deoniziak K, Dziekańska I, Nowicki P (2019) Dispersal in a metapopulation of the critically endangered Danube Clouded Yellow butterfly Colias myrmidone: implications for conservation. Journal of Insect Conservation 23(2): 291–300. https://doi.org/10.1007/s10841-019-00126-0	P
487	Sigaard et al. (2008)	Sigaard P, Pertoldi C, Madsen AB, Søgaard B, Loeschcke V (2008) Patterns of genetic variation in isolated Danish populations of the endangered butterfly Euphydryas aurinia. Biological Journal of the Linnean Society 95(4): 677–687. https://doi.org/10.1111/j.1095-8312.2008.01078.x	P
335	Singer et al. (2002)	Singer MC, Stefanescu C, Pen I (2002) When random sampling does not work: standard design falsely indicates maladaptive host preferences in a butterfly. Ecology Letters 5(1): 1–6. https://doi.org/10.1046/j.1461-0248.2002.00282.x	P
733	Slamova et al. (2012)	Slamova I, Klecka J, Konvicka M (2012) Woodland and grassland mosaic from a butterfly perspective: habitat use by Erebia aethiops (Lepidoptera: Satyridae). Insect Conservation and Diversity 6(3): 243–254. https://doi.org/10.1111/j.1752-4598.2012.00212.x	P
734	Šlancarová et al. (2012)	Šlancarová J, Bednářová B, Beneš J, Konvička M (2012) How life history affects threat status: Requirements of two Onobrychis-feeding lycaenid butterflies, Polyommatus damon and Polyommatus thersites, in the Czech Republic. Biologia 67(6): 1175–1185. https://doi.org/10.2478/s11756-012-0109-7	P
880	Slancarova et al. (2015)	Slancarova J, Vrba P, Platek M, Zapletal M, Spitzer L, Konvicka M (2015) Co-occurrence of three Aristolochia-feeding Papilionids (Archon apollinus, Zerynthia polyxena and Zerynthia cerisy) in Greek Thrace. Journal of Natural History 49(29-30): 1825–1848. https://doi.org/10.1080/00222933.2015.1006281	P
871	Smee et al. (2010)	Smee M, Smyth W, Tunmore M, ffrench-Constant R, Hodgson D (2010) Butterflies on the brink: habitat requirements for declining populations of the marsh fritillary (Euphydryas aurinia) in SW England. Journal of Insect Conservation 15(1-2): 153–163. https://doi.org/10.1007/s10841-010-9334-y	P
136	Smith (1991)	Smith MH (1991) Green-veined White (Pieris napi) ovipositing on parsley piert (Aphanes arvensis). Entomologist’s Record and Journal of Variation 103(9-10): 270	S
717	Smith (2021)	Smith DAS (2021) The status of the African Queen butterfly, Danaus chrysippus (Linnaeus, 1758) (Lepidoptera: Nymphalidae, Danainae), in the Canary Islands, including an irruption on Fuerteventura. Entomologist’s Gazette 72(4): 209–220. https://doi.org/10.31184/g00138894.724.1818	P
133	Smith and Shreeve (1990)	Smith AG, Shreeve TG (1990) The habitats of the Madeiran Grayling Hipparchia aristeus maderensis (Lep.: Nymphalidae: Satyrinae). The Entomologist’s Record and Journal of Variation 102(11-12): 275–278	S
1054	Smyth and Nash (2008)	Smyth F, Nash DW (2008) Overwintering of the Red Admiral butterfly (Vanessa atalanta (L.)) on Howth Peninsula, Co. Dublin. The Irish Naturalists’ Journal 29(2): 81–86	P
735	Sobczyk and Bolz (2006)	Sobczyk T, Bolz R (2006) Zum Raupennahrungsspektrum von Pyrgus alveus (HÜBNER, [1803]) in Deutschland unter besonderer Berücksichtigungneuerer Beobachtungen aus Sachsen und Bayern (Lepidoptera, Hesperiidae). Märkische Entomologische Nachrichten 8(1): 37–42	P
702	Sollai et al. (2018)	Sollai G, Biolchini M, Crnjar R (2018) Taste sensitivity and divergence in host plant acceptance between adult females and larvae of Papilio hospiton. Insect Science 25(5): 809–822. https://doi.org/10.1111/1744-7917.12581	P
269	Sonderegger (2005)	Sonderegger P (2005) Die Erebien der Schweiz, (Lepidoperta: Satyrinae, genus Erebia). Brügg bei Beinne. 712 pp	P
910	Sparks et al. (1994)	Sparks TH, Porter K, Greatorex-Davies JN, Hall ML, Marrs RH (1994) The choice of oviposition sites in woodland by the Duke of Burgundy butterfly Hamearis lucina in England. Biological Conservation 70(3): 257–264. https://doi.org/10.1016/0006-3207(94)90171-6	P
963	Spitzer et al. (2009a)	Spitzer L, Benes J, Dandova J, Jaskova V, Konvicka M (2009a) The Large Blue butterfly, Phengaris [Maculinea] arion, as a conservation umbrella on a landscape scale: the case of the Czech Carpathians. Ecological Indicators 9(6): 1056–1063. https://doi.org/10.1016/j.ecolind.2008.12.006	P
737	Spitzer et al. (2009b)	Spitzer L, Beneš J, Konvička M (2009b) Oviposition of the Niobe fritillary (Argynnis niobe (Linnaeus, 1758)) at submountain conditions in the Czech Carpathians (Lepidoptera, Nymphalidae). Nachrichten des Entomologischen Vereins Apollo 30(3): 165–168	P
736	Stancã-Moise (2017)	Stancã-Moise C (2017) Endemic butterflies in the Lepidoptera Collection preserved at the “Lucian Blaga” University of Sibiu. Oltenia-Studii şi comunicări Ştiinţele naturii 33(1): 104–108	P
738	Stefanescu (1997)	Stefanescu C (1997) Migration patterns and feeding resources of the Painted Lady butterfly, Cynthia cardui (L.) (Lepidoptera, Nymphalidae) in the northeast of the Iberian peninsula. Miscel·lània zoològica 20(2): 31–48	P
739	Stefanescu (2000)	Stefanescu C (2000) New data on the ecology of Thecla betulae in the northeast of the Iberian Peninsula (Lycaenidae). Nota Lepidopterologica 23(1): 64–70	P
234	Stefanescu (2001)	Stefanescu C (2001) The nature of migration in the red admiral butterfly Vanessa atalanta: evidence from the population ecology in its southern range. Ecological Entomology 26(5): 525–536. https://doi.org/10.1046/j.1365-2311.2001.00347.x	P
741	Stefanescu (2004a)	Stefanescu C (2004a) Charaxes jasius, una papallona tropical a la Mediterrània. Cynthia, butlletí del Butterfly Monitoring Scheme a Catalunya 3: 16–18	P
886	Stefanescu (2004b)	Stefanescu C (2004b) Seasonal change in pupation behaviour and pupal mortality in a swallowtail butterfly. Animal Biodiversity and Conservation 27(2): 25–36	P
743	Stefanescu (2014)	Stefanescu C (2014) La tornassolada petita, Apatura ilia, un habitant dels boscos de ribera, en expansió a Catalunya. Cynthia, butlletí del Butterfly Monitoring Scheme a Catalunya 13: 18–22	P
740	Stefanescu and Dantart (2004)	Stefanescu C, Dantart J (2004) Sobre la utilització de plantes nutrícies per Anthocharis cardamines L. al sud d’Europa (Lepidoptera: Pieridae). Butlleti de la Societat Catalana de Lepidopterologia 92(149): 31–42	P
236	Stefanescu and Jubany (2000)	Stefanescu C, Jubany J (2000) Notes sobre l’ecologia de Limenitis reducta (Staudinger, 1901) (Nymphalidae, Nymphalinae) a Catalunya. Butlletí. Societat Catalana de Lepidopterologia 85: 41–49	P
1029	Stefanescu and Jubany (2003)	Stefanescu C, Jubany J (2003) Limenitis reducta, una papallona especialista del lligabosc. Cynthia, butlletí del Butterfly Monitoring Scheme a Catalunya 2: 13–15	P
1064	Stefanescu and Jubany (2020)	Stefanescu C, Jubany J (2020) Per què la Nymphalis polychloros s’ anomena nimfa dorment? Cynthia, butlletí del Butterfly Monitoring Scheme a Catalunya 15: 26–30	P
885	Stefanescu et al. (2003)	Stefanescu C, Pintureau B, Tschorsnig H-P, Pujade-Villar J (2003) The parasitoid complex of the butterfly Iphiclides podalirius feisthamelii (Lepidoptera: Papilionidae) in north-east Spain. Journal of Natural History 37(4): 379–396. https://doi.org/10.1080/713834709	P
222	Stefanescu et al. (2006a)	Stefanescu C, Jubany J, Dantart J (2006) Egg–laying by the butterfly Iphiclides podalirius (Lepidoptera, Papilionidae) on alien plants: a broadening of host range or oviposition mistakes? Animal biodiversity and conservation 29(1): 83–90	P
333	Stefanescu et al. (2006b)	Stefanescu C, Peñuelas J, Sardans J, Filella I (2006) Females of the specialist butterfly Euphydryas aurinia (Lepidoptera: Nymphalinae: Melitaeini) select the greenest leaves of Lonicera implexa (Caprifoliaceae) for oviposition. European Journal of Entomology 103: 569–574. https://doi.org/10.14411/eje.2006.077	P
250	Stefanescu et al. (2007)	Stefanescu C, Peñuelas J, Filella I (2007) Les papallones com a bioindicadores dels hàbitats a Catalunya: l’exemple dels prats de dall i les pastures del Parc Natural dels Aiguamolls de l’Empordà. Butlletí de la Institució Catalana d’Història Natural 73: 139–162	P
744	Stefanescu et al. (2018)	Stefanescu C, Jubany J, Obregón R (2018) La blaveta dels pèsols, Lampides boeticus, un habitant dels nostres camps d’alfals d’origen subtropical. Cynthia, butlletí del Butterfly Monitoring Scheme a Catalunya 14: 26–30	P
1033	Stefanescu et al. (2022)	Stefanescu C, Pla-Narbona C, Figueroa Irene Colom P, Ubach A (2022) Distribució, ecologia i estatus de conservació de la perlada de la filipèndula, Brenthis hecate (Lepidoptera: Nymphalidae), a Catalunya. Butlletí. Societat Catalana de Lepidopterologia 113: 7–24	P
820	Steiner and Hermann (1999)	Steiner R, Hermann G (1999) Freilandbeobachtungen zu Eiablageverhalten und -habitat des Wald-Wiesenvögelchens, Coenonympha hero (Linnaeus, 1761), an einer Flugstelle in Baden-Württemberg. Nachrichten des Entomologischen Vereins Apollo 20(2): 111–118	P
999	Stien and Lemoine (2014)	Stien B, Lemoine G (2014) Mise en évidence de l’utilisation de l’Arméria de HallerArmeria maritima halleri comme plante-hôte par le Demi-Argus Cyaniris semiargus (Rottemburg, 1775) dans lespelouses calaminaires du Douaisis. Le Héron 47(3): 105–122	P
276	Stoltze (1996)	Stoltze M (1996) Danske dagsommerfugle. Gyldendal, Copenhagen. 383 pp	S
1072	Straka (2014)	Straka U (2014) Zur Ökologie des Eschenscheckenfalters (Euphydryas maturna) im niederösterreichischen Weinviertel. Beiträge zur Entomofaunistik 14: 107–137	P
462	Strausz et al. (2012)	Strausz M, Fiedler K, Franzén M, Wiemers M (2012) Habitat and host plant use of the Large Copper butterfly Lycaena dispar in an urban environment. Journal of Insect Conservation 16(5): 709–721. https://doi.org/10.1007/s10841-012-9456-5	P
890	Streitberger and Fartmann (2013)	Streitberger M, Fartmann T (2013) Molehills as important larval habitats for the Grizzled Skipper, Pyrgus malvae (Lepidoptera: Hesperiidae), in calcareous grasslands. European Journal of Entomology 110(4): 643–648. https://doi.org/10.14411/eje.2013.087	P
747	Streitberger et al. (2012)	Streitberger M, Hermann G, Kraus W, Fartmann T (2012) Modern forest management and the decline of the Woodland Brown (Lopinga achine) in Central Europe. Forest Ecology and Management 269: 239–248. https://doi.org/10.1016/j.foreco.2011.12.028	P
477	Streitberger et al. (2014)	Streitberger M, Rose S, Hermann G, Fartmann T (2014) The role of a mound-building ecosystem engineer for a grassland butterfly. Journal of Insect Conservation 18(4): 745–751. https://doi.org/10.1007/s10841-014-9670-4	P
749	Stuhldreher and Fartmann (2015)	Stuhldreher G, Fartmann T (2015) Oviposition-site preferences of a declining butterfly Erebia medusa (Lepidoptera: Satyrinae) in nutrient-poor grasslands. European Journal of Entomology 112(3): 493–499. https://doi.org/10.14411/eje.2015.067	P
748	Stuhldreher et al. (2012)	Stuhldreher G, Villar L, Fartmann T (2012) Inhabiting warm microhabitats and risk-spreading as strategies for survival of a phytophagous insect living in common pastures in the Pyrenees. European Journal of Entomology 109(4): 527–534. https://doi.org/10.14411/eje.2012.066	P
960	Šturm (2022)	Šturm L (2022) Butterflies (Lepidoptera: Papilionoidea) of northwestern and western Crete (Greece) in early July, with the finding of new larval host plant for Lampides boeticus. Entomologia Hellenica 31(2): 50–60. https://doi.org/10.12681/eh.29961	P
752	Šunje et al. (2019)	Šunje A, Žujo Zekić D, Lelo S, Ademo E (2019) Genus Polygonia Hübner, 1818 (Lepidoptera: Papilionoidea: Nymphalidae) from Bosnia and Herzegovina with an emphasis on south slopes of the Prenj-Mtn. In: The Proceedings of the 8th International Symposium of Ecologists of Montenegro, 2-5 October 2019, Budva, Montenegro, 85–90	P
714	Švara et al. (2015)	Švara V, Zakšek B, Verovnik R (2015) Contribution to the knowledge of the butterfly fauna of Montenegro (Lepidoptera: Rhopalocera). Acta Entomologica Slovenica 23(1): 37–48	P
347	Svitra and Sielezniew (2010)	Svitra G, Sielezniew M (2010) The first observation of Euphydryas aurinia (Lepidoptera, Nymphalidae) developing on Gentiana cruciata in Lithuania. Polish Journal of Entomology 79(2): 195–201	P
182	Szabó (1954)	Szabó R (1954) A Plebeius sephirus Friv. középdunamedencei formá. Folia Entomologica Hungarica 7(3): 13–29	P
476	Szentirmai et al. (2014)	Szentirmai I, Mesterházy A, Varga I, Schubert Z, Csaba Sándor L, Ábrahám L, Kőrösi Á (2014) Habitat use and population biology of the Danube Clouded Yellow butterfly Colias myrmidone (Lepidoptera: Pieridae) in Romania. Journal of Insect Conservation 18(3): 417–425. https://doi.org/10.1007/s10841-014-9651-7	P
753	Tatarinov and Kulakova (2012)	Tatarinov AG, Kulakova OI (2012) Notes sur la variabilite et l’ecologie d’Oeneis magna Graeser, 1888, dans le nord-est de l’Europe (Lepidoptera Nymphalidae Satyrinae). Alexanor 25(7): 393–40	P
754	Tatarinov and Kulakova (2013)	Tatarinov AG, Kulakova OI (2013) The outbreak of Nymphalis xanthomelas ([Denis et Schiffermüller], 1775) (Lepidoptera: Nymphalidae) оn the European North-East of Russia [in Russian]. Eversmannia 36: 47–48	P
1063	Tautel and Minet (2009)	Tautel C, Minet J (2009) Coexistence, sur Celtis australis, des chenilles de Nymphalis polychloros et de Libythea celtis. Oreina 5: 8–11	P
976	Tek and Okyar (2018)	Tek SE, Okyar Z (2018) A contribution to the knowledge of parasitoids of insects associated with Rosaceae species from Edirne Province, European Turkey. Acta Biologica Turcica 31(3): 86–101	P
755	Templado (1981)	Templado J (1981) Diapausa y voltinismo en Euchloe ausonia crameri Butler (Lep., Pieridae). Eos 57: 273–277	P
41	Templado (1990)	Templado J (1990) Datos fenológicos sobre lepidópteros defoliadores de la encina (Quercus ilex L.). Shilap. Revista de Lepidopterologia 18(72): 325–334	S
905	Tennent et al. (2004)	Tennent WJ, Hall D, Russell PJC (2004) Some notes on the butterflies of Fuerteventura (Spain, Canary Islands). Entomologist’s Gazette 55(4): 227–232	P
756	Thiele and Berlin (2007)	Thiele V, Berlin A (2007) Lepidopteren- und Trichopterenbiozönosen in einem Moorkomplex bei Karhujärvi (Nordostfinnland). TELMA - Berichte der Deutschen Gesellschaft für Moor- und Torfkunde 37: 117–132. https://doi.org/10.23689/FIDGEO-3878	P
926	Thomas (1974)	Thomas JA (1974) Factors influencing the numbers and distribution of the Brown hairstreak, Thecla betulae l., (Lepidoptera, Lycaenidae) and the Black hairstreak, Strymonidia pruni, (Lepidoptera, Lycaenidae). PhD thesis. University of Leicester	P
757	Thomas (1975)	Thomas JA (1975) Some observations on the early stages of the purple hairstreak butterfly Quercusia quercus (Linnaeus) (Lep., Lycaenidae). Entomologist’s Gazette 26(3): 224–6	P
374	Thomas (1983a)	Thomas JA (1983) The ecology and status of Thymelicus acteon (Lepidoptera: Hesperiidae) in Britain. Ecological Entomology 8(4): 427–435. https://doi.org/https://doi.org/10.1111/j.1365-2311.1983.tb00521.x	P
375	Thomas (1983b)	Thomas JA (1983) The ecology and conservation of Lysandra bellargus (Lepidoptera: Lycaenidae) in Britain. Journal of Applied Ecology 20: 59–83. https://doi.org/10.2307/2403376	P
766	Thomas (1984a)	Thomas CD (1984a) Oviposition and egg load assessment by Anthocharis cardamines (L.) (Lepidoptera: Pieridae). Entomologist’s Gazette 35(3): 145–148	P
783	Thomas (1984b)	Thomas JA (1984b) The behaviour and habitat requirements of Maculinea nausithous (the Dusky Large Blue butterfly) and M. teleius (the Scarce Large Blue) in France. Biological Conservation 28(4): 325–347. https://doi.org/10.1016/0006-3207(84)90040-5	P
779	Thomas (1985a)	Thomas CD (1985a) Specializations and polyphagy of Plebejus argus (Lepidoptera: Lycaenidae) in North Wales. Ecological Entomology 10: 325–340. https://doi.org/10.1111/j.1365-2311.1985.tb00729.x	P
986	Thomas (1985b)	Thomas CD (1985b) The status and conservation of the butterfly Plebejus argus L. (Lepidoptera: Lycaenidae) in North West Britain. Biological Conservation 33(1): 29–51. https://doi.org/10.1016/0006-3207(85)90003-5	P
781	Thomas (1989)	Thomas JA (1989) The return of the Large Blue butterfly. British Wildlife 1(1): 2–13	P
784	Thomas and Elmes (1993)	Thomas JA, Elmes GW (1993) Specialized searching and the hostile use of allomones by a parasitoid whose host, the butterfly Maculinea rebeli, inhabits ant nests. Animal Behaviour 45(3): 593–602. https://doi.org/10.1006/anbe.1993.1069	P
1041	Thomas and Simcox (1982)	Thomas JA, Simcox DJ (1982) A quick method for estimating larval populations of Melitaea cinxia L. during surveys. Biological Conservation 22(4): 315–322. https://doi.org/10.1016/0006-3207(82)90025-8	P
780	Thomas et al. (1986)	Thomas JA, Thomas CD, Simcox DJ, Clarke RT (1986) Ecology and declining status of the Silver-Spotted Skipper butterfly (Hesperia comma) in Britain. Journal of Applied Ecology 23(2): 365–380. https://doi.org/10.2307/2404023	P
785	Thomas et al. (1999)	Thomas CD, Glen SWT, Lewis OT, Hill JK, Blakeley DS (1999) Population differentiation and conservation of endemic races: the butterfly, Plebejus argus. Animal Conservation 2(1): 15–21. https://doi.org/10.1111/j.1469-1795.1999.tb00044.x	P
135	Thompson (1992)	Thompson JA (1992) Green-veined White (Pieris napi) ovipositing on Lesser Swinecress (Coronopus didymus). Entomologist’s Record and Journal of Variation 104(7-8): 184	S
1079	Tikhonov and Russell (2015)	Tikhonov V, Russell P (2015) Confirmation by larval head colour of the presence of Melitaea ornata Christoph, 1893 (Lepidoptera: Nymphalidae) in the Caucasus (Azerbaijan). Entomologist’s Gazette 66(4): 229–236	P
943	Tikhonov et al. (2012)	Tikhonov VV, Vodolazhsky DI, Stradomsky BV (2012) Satyrium acaciae abdominalis (Gerhard, [1850]) (Lepidoptera: Lycaenidae): the systematic position on the basis of biological, morphological and molecular genetic studies [in Russian]. Caucasian Entomological Bulletin 8(1): 149–151	P
73	Tikhonov et al. (2022)	Tikhonov VV, Stradomsky BV, Kuznetsov GV, Andreev SA (2022) Butterflies of the Caucasus and the south of Russia [in Russian]. http://www.babochki-kavkaza.ru/index.php/hesperiidae-/217-muschampia-cribrellum–/262-muschampia-cribrellum-.html [Accessed 08 May 2022]	S
134	Tilley (1992)	Tilley RTD (1992) Unusual larval foodplant of the Marsh Fritillary Euphydryas aurinia (Rottemburg) and Painted Lady (Cynthia cardui) (Linnaeus). Entomologist’s Record and Journal of Variation 104(9-10): 242	S
758	Tinning (1975)	Tinning PC (1975) Some observations on overwintering larvae of the Large Copper butterfly Lycaena dispar batavus (Oberthür) at Woodwalton Fen National Nature Reserve. Entomologist’s Gazette 26(4): 249–252	P
483	Tjørnløv et al. (2014)	Tjørnløv RS, Kissling WD, Barnagaud J-Y, Bøcher PK, Høye TT (2014) Oviposition site selection of an endangered butterfly at local spatial scales. Journal of Insect Conservation 19(2): 377–391. https://doi.org/10.1007/s10841-014-9747-0	P
271	Tolman (1955)	Tolman R (1955) Afwijkend voedsel van vlinderlarven. Entomologische Berichten 15(21): 459	P
57	Tolman (1992a)	Tolman T (1992a) On the life-history of Pseudophilotes bavius (Eversmann, 1832) in S. Greece, its distribution in the Peloponnesos and a new record for N. Greece (Lepidoptera: Lycaenidae). Phegea 20(1): 35–39	S
58	Tolman (1992b)	Tolman T (1992b) The larval host-plant of Pontia chloridice (Hübner, [1813]) in Greece (Lepidoptera: Pieridae). Phegea 20(3): 109–112	S
59	Tolman (1993)	Tolman T (1993) The natural history, ecology and distribution of Turanana panagaea (Herrich-Schäffer, [1851]) and Lycaena thetis (Klug, 1834) in Greece (Lepidoptera: Lycaenidae). Phegea 21(3): 81–92	S
48	Tolman (1994)	Tolman T (1994) The larval host-plant of Kretania eurypilus (Freyer, 1852) in the Taygetos Mountain of the Peloponnesos, Greece (Lepidoptera, Lycaenidae). Linneana Belgica 14(7): 363–366	S
60	Tolman (1994b)	Tolman T (1994b) Concerning the pre-imaginal stadia and taxonomy of Polyommatus (Plebicula) sagratrox (Aistleitner, 1986) (Lepidoptera: Lycaenidae). Phegea 22(1): 23–27	S
63	Tolman (1994c)	Tolman T (1994c) The larval host-plant of Satyrium ledereri (Boisduval, 1848) on the Greek island of Sámos (Lepidoptera: Lycaenidae). Phegea 22(3): 89–95	S
47	Tolman (1995)	Tolman T (1995) Notes on the life-cycle of Chilades trochylus (Freyer, 1844) in Greece and a new host-plant for European Butterflies (Lepidoptera: Lycaenidae). Linneana Belgica 15(1): 3–5	S
64	Tolman (1995a)	Tolman T (1995a) Concerning the biology and conservation of Polyommatus (Agrodiaetus) iphigenia (Herrich-Schäffer, [1847]) in Greece (Lepidoptera: Lycaenidae). Phegea 23(2): 113–117	S
66	Tolman (1995c)	Tolman T (1995c) The larval host-plant of Agriades pyrenaicus (Boisduval, 1840) in Greece (Lepidoptera: Lycaenidae). Phegea 23: 183–185	S
786	Tolman and Bernhard (1994)	Tolman T, Bernhard T (1994) Significant extensions to the known range of Anthocharis damone Boisduval, 1836 in Greece (Lepidoptera: Pieridae). Phegea 22(4): 177–180	P
197	Toro-Delgado et al. (2022)	Toro-Delgado E, Hernández-Roldán J, Dincă V, Vicente JC, Shaw MR, Quicke DL, Vodă R, Albrecht M, Fernández-Triana J, Vidiella B, Valverde S, Dapporto L, Hebert PDN, Talavera G, Vila R (2022) Butterfly–parasitoid–hostplant interactions in Western Palaearctic Hesperiidae: a DNA barcoding reference library. Zoological Journal of the Linnean Society. https://doi.org/10.1093/zoolinnean/zlac052	P
787	Torres-Méndez (2015)	Torres-Méndez JL (2015) Sobre un individuo melánico de Melanargia ines (Hoffmannsegg, 1804) (Lepidoptera, Nymphalidae) en La Línea (Cádiz). Revista gaditana de Entomología 6(1): 77–79	P
788	Tóth et al. (2011)	Tóth JP, Bereczki J, Spring N, Varga Z (2011) Dispersalability and habitat selection in Melitaea telona kovacsi Varga, 1967 and M. phoebe (Denis & Schiffermüller, 1775) (Nymphalidae) in steppe grassland. Nota Lepidopterologica 33(2): 199–207	P
797	Tóth et al. (2015)	Tóth JP, Bereczki J, Végvári Z, Juhász E, Varga Z (2015) Different host plant utilization ability of two closely related Melitaea species (Lepidoptera: Nymphalidae). European Journal of Entomology 112(1): 120–125. https://doi.org/10.14411/eje.2015.001	P
789	Tóth et al. (2017)	Tóth JP, Varga Z, Verovnik R, Wahlberg N, Váradi A, Bereczki J (2017) Mito-nuclear discordance helps to reveal the phylogeographic patterns of Melitaea ornata (Lepidoptera: Nymphalidae). Biological Journal of the Linnean Society 121(2): 267–281. https://doi.org/10.1093/biolinnean/blw037	P
971	Tränkner and Nuss (2005)	Tränkner A, Nuss M (2005) Risk spreading in the voltinism of Scolitantides orion orion (Pallas, 1771) (Lycaenidae). Nota lepidopterologica 28(1): 55–64	P
790	Ţugulea et al. (2016)	Ţugulea C, Derjanschi V, Ţugulea A (2016) Specializarea trofică a fluturilor diurni din familia LYCAENIDAE (Lepidoptera, Rhopalocera) din zona de centru a Republicii Moldova. In: Conferința națională cu participare internațională: ştiinţa în Nordul Republicii Moldova: realizări, probleme, perspective, 29-30 septembrie 2016, 188–191	P
793	Turlure and van Dyck (2009)	Turlure C, van Dyck H (2009) On the consequences of aggressive male mate-locating behaviour and micro-climate for female host plant use in the butterfly Lycaena hippothoe. Behavioral Ecology and Sociobiology 63(11): 1581–1591. https://doi.org/10.1007/s00265-009-0753-2	P
792	Turlure et al. (2009a)	Turlure C, Dyck HV, Schtickzelle N, Baguette M (2009a) Resource-based habitat definition, niche overlap and conservation of two sympatric glacial relict butterflies. Oikos 118(6): 950–960. https://doi.org/10.1111/j.1600-0706.2009.17269.x	P
1037	Turlure et al. (2009b)	Turlure C, Choutt J, Baguette M, van Dyck H (2009b) Microclimatic buffering and resource-based habitat in a glacial relict butterfly: significance for conservation under climate change. Global Change Biology 16(6): 1883–1893. https://doi.org/10.1111/j.1365-2486.2009.02133.x	P
791	Turlure et al. (2011)	Turlure C, Radchuk V, Baguette M, Van Dyck H, Schtickzelle N (2011) On the significance of structural vegetation elements for caterpillar thermoregulation in two peat bog butterflies: Boloria eunomia and B. aquilonaris. Journal of Thermal Biology 36(3): 173–180. https://doi.org/10.1016/j.jtherbio.2011.02.001	P
1038	Turlure et al. (2012)	Turlure C, Radchuk V, Baguette M, Meijrink M, van den Burg A, Wallis De Vries M, van Duinen G-J (2012) Plant quality and local adaptation undermine relocation in a bog specialist butterfly. Ecology and Evolution 3(2): 244–254. https://doi.org/10.1002/ece3.427	P
454	Turlure et al. (2014)	Turlure C, Van Dyck H, Goffart P, Schtickzelle N (2014) Resource-based habitat use in Lycaena helle: significance of a functional, ecological niche-oriented approach. In: Habel JC, Meyer M, Schmitt T (Eds), Jewels in the Mist : a synopsis on the highly endangered butterfly species the Violet Copper, Lycaena helle. Pensoft Publishers, 67–85	P
911	Turner et al. (2008)	Turner EC, Granroth HMV, Johnson HR, Lucas CBH, Thompson AM, Froy H, German RN, Holdgate R (2008) Habitat preference and dispersal of the Duke of Burgundy butterfly (Hamearis lucina) on an abandoned chalk quarry in Bedfordshire, UK. Journal of Insect Conservation 13(5): 475–486. https://doi.org/10.1007/s10841-008-9194-x	P
82	Tutt (1903)	Tutt JW (1903) The habits of Thestor ballus, with some notes on its oviposition and egg. Entomologist’s Record and Journal of Variation 15: 119–122	S
15	Tutt (1906)	Tutt JW (1906) A natural history of the British Lepidoptera - a text book for students and collectors. Swan Sonnenschein, Vol. VIII, Swan Sonnenschein, 479 pp.	S
16	Tutt (1908)	Tutt JW (1908) A natural history of the British Lepidoptera: their world-wide variation and geographical distribution - a text book for students and collectors, Vol. IX, Swan Sonnenschein, 495 pp.	S
17	Tutt (1909)	Tutt JW (1909) A natural history of the British Lepidoptera: their world-wide variation and geographical distribution - a text book for students and collectors, Vol. X, Swan Sonnenschein, 410 pp.	S
18	Tutt (1914)	Tutt JW (1914) A natural history of the British Butterflies: their world-wide variation and geographical distribution - a text book for students and collectors, Vol. IV, Elliot Stock, 373 pp.	S
795	v. d. Goltz (1914)	v. d. Goltz H (1914) Erebia epiphron vogesiaca. Deutsche Entomologische Zeitschrift “Iris” 28: 107–119	P
796	Väisänen et al. (1994)	Väisänen R, Kuussaari M, Nieminen M, Somerma P (1994) Biology and conservation of Pseudophilotes baton in Finland (Lepidoptera, Lycaenidae). Annales Zoologici Fennici 31(1): 145–156	P
294	Välimäki and Itämies (2005)	Välimäki P, Itämies J (2005) Effects of canopy coverage on the immature stages of the Clouded Apollo butterfly [Parnassius mnemosyne (L.)] with observations on larval behaviour. Entomologica Fennica 16: 117–123	P
256	Valletta (1972)	Valletta A (1972) The butterflies of the Maltese Islands. A. Valletta, B’Kara, Malta	P
268	van Halder and Jourdain (2010)	van Halder I, Jourdain B (2010) Les plantes-hôtes du Damier de la succise (Euphydryas aurinia) dans le Sud-Ouest de la France (Lepidoptera, Nymphalidae). Bulletin de la Société Linnéenne de Bordeaux 38(1): 23–30	P
272	van Minnen (1955)	van Minnen G (1955) Pierisrupsen op Gynandropsis. Entomologische Berichten 15(14): 311	P
474	van Noordwijk et al. (2012)	van Noordwijk CGE, Flierman DE, Remke E, WallisDeVries MF, Berg MP (2012) Impact of grazing management on hibernating caterpillars of the butterfly Melitaea cinxia in calcareous grasslands. Journal of Insect Conservation 16(6): 909–920. https://doi.org/10.1007/s10841-012-9478-z	P
1081	van Nouhuys and Hanski (1999)	van Nouhuys S, Hanski I (1999) Host diet affects extinctions and colonizations in a parasitoid metapopulation. Journal of Animal Ecology 68(6): 1248–1258. https://doi.org/10.1046/j.1365-2656.1999.00365.x	P
936	Vanreusel and Van Dyck (2007)	Vanreusel W, Van Dyck H (2007) When functional habitat does not match vegetation types: a resource-based approach to map butterfly habitat. Biological Conservation 135(2): 202–211. https://doi.org/10.1016/j.biocon.2006.10.035	P
798	Varga et al. (2005)	Varga Z, Szabó S, Kozma P (2005) Melitaea ogygia kovacsi Varga 1967 (Lepidoptera: Nymphalidae) in the Pannonian region: taxonomy, bionomy, conservation biology. In: Kühn E, Feldmann R, Thomas J, Settele J (Eds), Studies on the ecology and conservation of butterflies in Europe Vol.1: General Concepts and Case Studies (Conference Proceedings UFZ Leipzig-Halle, December 2005). , 65–68	P
261	Verdugo Paez (1984)	Verdugo Paez A (1984) Cria en cautividad de Danaus chrysippus L. y Danaus plexippus L. procedentes de Torrox (Málaga). SHILAP Revista de Lepidopterologia 12(46): 153–158	P
572	Verdugo Páez (1988)	Verdugo Páez A (1988) El ciclo biológico y distribución en la provincia de Cádiz de Melitaea aetherie (Hübner [1826]) (Lepidoptera: Nymphalidae). SHILAP Revista de lepidopterología 16(61): 59–64	P
107	Verhulst (1986)	Verhulst G (1986) L’elevage de Laeosopis roboris (Esper, [1793]). Shilap. Revista de Lepidopterologia 14(54): 43–46	S
924	Verhulst (2008)	Verhulst G (2008) A propos d’un élevage de Laeosopis evippus (Hübner, 1793) (Lep. Lycaenidae). Oreina 2: 19–21	P
567	Verovnik (2004)	Verovnik R (2004) Distribution and conservation of Polyommatus escheri (Hübner, 1823) in Slovenia (Lepidoptera: Lycaenidae). Linneana Belgica 19(6): 253–257	P
801	Verovnik and Popovic (2013)	Verovnik R, Popovic M (2013) First record of the Greek clouded yellow Colias aurorina Herrich-Schäffer, 1850 (Lepidoptera: Pieridae) for Albania. Natura Sloveniae 15: 27–32	P
742	Verovnik and Svara (2016)	Verovnik R, Svara V (2016) Confirmed recent occurrence of the Southern Swallowtail (Papilio alexanor Esper, 1799) in Croatia (Lepidoptera: Papilionidae). SHILAP Revista de lepidopterología 44(176): 547–552	P
800	Verovnik et al. (2013)	Verovnik R, Micevski B, Maes D, Wynhoff I, van Swaay C, Warren M (2013) Conserving Europe’s most endangered butterfly: the Macedonian Grayling (Pseudochazara cingovskii). Journal of Insect Conservation 17(5): 941–947. https://doi.org/10.1007/s10841-013-9576-6	P
802	Verovnik et al. (2015)	Verovnik R, Franeta F, Popović M, Gascoigne-Pees M (2015) The discovery of Polyommatus aroaniensis (Brown, 1976) in Bosnia and Herzegovina (Lepidoptera: Lycaenidae). Nachrichten des Entomologischen Vereins Apollo 36: 177–180	P
928	Vicente Arranz et al. (2013)	Vicente Arranz JC, Parra Arjona B, García Carrillo A (2013) Distribución geográfica, biología, hábitat y conservación de Thecla betulae (Linnaeus, 1758), en el Sistema Central (Península Ibérica) (Lepidoptera: Lycaenidae). SHILAP Revista de lepidopterología 41(164): 541–557	P
1050	Vieira (2017)	Vieira V (2017) Vanessa virginiensis (Drury, 1773) in the Azores islands (Lepidoptera: Nymphalidae). SHILAP Revista de Lepidopterología 45(177): 75–81	P
803	Vila and Viader (2008)	Vila R, Viader S (2008) Distribució, ecologia i conservació de Iolana iolas (Ochsenheimer, 1816) a Catalunya (Lepidoptera:Lycaenidae). Butlletí de la Societat Catalana de Lepidopterologia 99: 97–114	P
492	Vilbas et al. (2016)	Vilbas M, Esperk T, Edovald T, Kaasik A, Teder T (2016) Oviposition site selection of the Alcon blue butterfly at the northern range margin. Journal of Insect Conservation 20(6): 1059–1067. https://doi.org/10.1007/s10841-016-9939-x	P
1046	Vilcinskas and Vogel (2016)	Vilcinskas A, Vogel H (2016) Seasonal phenotype-specific transcriptional reprogramming during metamorphosis in the European map butterfly Araschnia levana. Ecology and Evolution 6(11): 3476–3485. https://doi.org/10.1002/ece3.2120	P
1059	Villa (1999)	Villa R (1999) Influence of day-length on seasonal dimorphism of Polygonia egea (Cramer, 1775) (Insecta Lepidoptera Nymphalidae). Quaderno di Studi e Notizie di Storia Naturale della Romagna 11 supplemento: 63–69	P
568	Villa and Righini (2004)	Villa R, Righini D (2004) Early stages of Gegenes nostrodamus Fabricius, 1793 (Lepidoptera: Hesperiidae). Linneana Belgica 19(6): 259–263	P
251	Villa et al. (2009)	Villa R, Pellecchia M, Psce GB (Eds) (2009) Farfalle d’Italia. Editrice Compositori, Bologna, Italy. 375 pp.	S
745	Vives-Ingla et al. (2020)	Vives-Ingla M, Stefanescu C, Sala-Garcia J, Carnicer J (2020) Plastic and phenological variation of host plants mediates local responses of the butterfly Pieris napi to drought in the Mediterranean basin. In: Stefanescu C, Lafranchis T (Eds), Butterflies and moths in L’Empordà and their response to global change: Recerca i territori volume 12. Museu de la Mediterrània, Torroella de Montgrí, Spain…	P
804	Vladimir et al. (2019)	Vladimir Ž, Rudolf R, Marco C, Boženka H, Stanković SS, Ilić Milošević M, Lazarević M, Kos K, Marczak D, León Monasterio Y, Mihailo V, Roman M, De Freina J (2019) Distribution of some European Lepidoptera based on the finding of their non-adult stages presented through trophic associations and a quantitative analysis of their parasitoids. Acta entomologica serbica 24(2): 11–41. https://doi.org/10…	P
296	Vlašánek et al. (2017)	Vlašánek P, Bartoňová A, Marec F, Konvička M (2017) Elusive Parnassius mnemosyne (Linnaeus, 1758) larvae: habitat selection, sex determinationand sex ratio (Lepidoptera: Papilionidae). SHILAP Revista de lepidopterología 45(180): 561–569	P
1076	Vodičková et al. (2019)	Vodičková V, Vrba P, Grill S, Bartonova A, Kollross J, Potocký P, Konvička M (2019) Will refaunation by feral horse affect five checkerspot butterfly species (Melitaea Fabricius, 1807) coexisting at xeric grasslands of Podyji National Park, Czech Republic? Journal for Nature Conservation 52: 125755. https://doi.org/10.1016/j.jnc.2019.125755	P
805	Vojnits and Ács (2000)	Vojnits AN, Ács E (2000) Biology and behaviour of a Hungarian population of Parnassius mnemosyne (LINNAEUS, 1758). Oedippus 17: 1–24	P
574	Volpe et al. (2005)	Volpe G, Palmieri R, Jutzeler D (2005) Nouveaux sites de Melitaea diamina (Lang, 1789) en Italie centro-méridionale avec discussion du statut taxinomique de deux populations montrant des différences dans la forme et le dessin des ailes (Lepidoptera: Nymphalidae). Linneana Belgica 20(3): 103–111	P
1117	von Stubenrauch (1935)	von Stubenrauch L (1935) Biologie der Erebia christi. Mitteilungen der Münchner Entomologischen Gesellschaft 25: 9–26	P
806	Vovlas et al. (2014)	Vovlas A, Balletto E, Altini E, Clemente D, Bonelli S (2014) Mobility and oviposition site-selection in Zerynthia cassandra (Lepidoptera, Papilionidae): implications for its conservation. Journal of Insect Conservation 18(4): 587–597. https://doi.org/10.1007/s10841-014-9662-4	P
1073	Vrabec and Jindra (1998)	Vrabec V, Jindra Z (1998) The caterpillars of the rare butterfly Euphydryas maturna. Entomological Problems 29(2): 87–90	P
1116	Vrba et al. (2012)	Vrba P, Konvička M, Nedvěd O (2012) Reverse Altitudinal Cline in Cold Hardiness Among Erebia Butterflies. Cryoletters 33(4): 251–258	P
895	Vrba et al. (2014)	Vrba P, Dolek M, Nedvěd O, Zahradníčková H, Cerrato C, Konvička M (2014) Overwintering of the boreal butterfly Colias palaeno in central Europe. Cryoletters 35(3): 247–254	P
237	Wagner (2001)	Wagner W (2001) Neue Freiland-Eiablagepflanzen der beiden Bläulinge Polyommatus semiargus und Cupido minimus aus Baden-Württemberg (Lepidoptera: Lycaenidae). Mitteilungen des Entomologischen Vereins Stuttgart 36: 154–155	P
238	Wagner (2002)	Wagner W (2002) Zur Ökologie von Pyrgus trebevicensis (Warren, 1926) und Pyrgus alveus Hübner [1803]) (Lepidoptera: Hesperiidae) auf der Schwäbischen Alb (Baden-Württemberg). Entomologische Zeitschrift 112(5): 145–156	P
239	Wagner (2003)	Wagner W (2003) Beobachtungen zur Biologie von Pyrgus andromedae (Wallengren, 1853) und Pyrgus cacaliae (Rambur, 1840) in den Alpen (Lepidoptera: Hesperiidae). Entomologische Zeitschrift Stuttgart 113(12): 346–353	P
240	Wagner (2006)	Wagner W (2006) Die Gattung Pyrgus in Mitteleuropa und ihre Ökologie – Larvalhabitate, Nährpflanzenund Entwicklungszyklen. In: Fartmann T, Hermann G (Eds), Larvalökologie von Tagfalternund Widderchen in Mitteleuropa. Abhandlungen aus dem Westfälischen Museum für Naturkunde, 83–122	P
241	Wagner (2009a)	Wagner W (2009) Zur Freiland-Raupennahrung von Pyrgus onopordi (Rambur 1839) in Andalusien (Lepidoptera: Hesperiidae). Nachrichten des Entomologischen Vereins Apollo 30(1/2): 1–4	P
35	Wagner (2009b)	Wagner W (2009) Zur Ökologie von Pyrgus cinarae (Rambur 1839) nebst Beobachtungen zu Spialia phlomidis (Herrich-Schäffer 1845) – Larvalhabitat, Präimaginalstadien und Entwicklungszyklus (Lepidoptera: Hesperiidae). Nachrichten des Entomologischen Vereins Apollo 29(4): 199–204.	S
78	Wagner (2020)	Wagner W (2020) Thymelicus hyrax (Lederer, 1861) — a contribution to its larval ecology in Greek Samos Island (Lepidoptera: Hesperiidae). Nachrichten des Entomologischen Vereins Apollo 40(3/4): 205–208	S
79	Wagner and Kolev (2019)	Wagner W, Kolev Z (2019) Muschampia cribrellum (Eversmann, 1841) — preimaginal stages and their ecology in W-Bulgaria (Lepidoptera: Hesperiidae). Nachrichten des Entomologischen Vereins Apollo 40(2): 113–117.	S
807	Wahlberg (1995)	Wahlberg N (1995) Täpläverkkoperhosen (Melitaea cinxia) lisääntymisbiologia. Baptria 20(4): 181–188	P
409	Wahlberg (1997a)	Wahlberg N (1997a) Ratamoverkkoperhosen (Mellicta athalia) elinkierto Etelä-Suomessa. Baptria 22(4): 149–153	P
808	Wahlberg (1997b)	Wahlberg N (1997b) The life history and ecology of Melitaea diamina (Nymphalidae) in Finland. Nota Lepidopterologica 20(1/2): 70–81	P
809	Wahlberg (1998)	Wahlberg N (1998) The life history and ecology of Euphydryas maturna (Nymphalidae: Melitaeini) in Finland. Nota Lepidopterologica 21(3): 154–169	P
410	Wahlberg (1999)	Wahlberg N (1999) Kirjoverkkoperhosen (Euphydryas maturna) elinympäristö Suomessa. Baptria 24(4): 172–177	P
411	Wahlberg (2001)	Wahlberg N (2001) On the status of the scarce fritillary Euphydryas maturna (Lepidoptera: Nymphalidae) in Finland. Entomologica Fennica 12(4): 244–250. https://doi.org/10.33338/ef.84127	P
829	Wakeham-Dawson (1998)	Wakeham-Dawson A (1998) Larval host-plant of Artogeia rapae (L.) and Lampides boeticus (L.) on the Island of Madeira (Lepidoptera: Pieridae and Lycaenidae) in May 1998. Entomologist’s Gazette 49(3): 218	P
826	Wakeham-Dawson and Aguiar (2003)	Wakeham-Dawson A, Aguiar AMF (2003) The arrival of a Cacyreus marshalli (Butler, 1898) larva, a larval host-plant for Lycaena phlaeas phlaeoides (Staudinger, 1901) and notes on other butterfly species in the Madeiran Archipelago, Portugal, 8-15 July 2002 (Lepidoptera: Rhopalocera). Entomologist’s Gazette 54(4): 227–231	P
130	Wakeham-Dawson et al. (2001)	Wakeham-Dawson A, Salmon M, Franquinho Aguiar A (2001) A field guide to the butterflies of the Funchall Ecological Park and Maderan Archipelago. Câmara Municipal do Funchal, Madeira, 115 pp	S
810	Wakeham-Dawson et al. (2002)	Wakeham-Dawson A, Salmon M, Franquinho Aguiar AM (2002) Leptotes pirithous (Linnaeus, 1767) (Lepidoptera: Lycaenidae) new to Porto Santo Island, Madeira, Portugal, with notes on other butterfly species in Madeira 6–13 October 2001. Entomologist’s Gazette 53(4): 245–247	P
811	Walker (1890)	Walker JJ (1890) Notes on Lepidoptera from the region of the Straits of Gibraltar. Transactions of the Entomological Society of London: 361–391. https://doi.org/10.1111/j.1365-2311.1890.tb03027.x	P
750	Warecki (2011)	Warecki A (2011) Motyle dzienne Polski: atlas bionomii. Wydawnictwo “Koliber”, Nowy Sącz, Poland. 320 pp.	P
751	Warecki and Sielezniew (2008)	Warecki A, Sielezniew M (2008) Dryad Minois dryas (Lepidoptera, Nymphalidae) in south-eastern Poland: a recent range expansion or oversight of an endangered species? Polish Journal of Entomology 77: 191–198	P
772	Warren (1984)	Warren MS (1984) The biology and status of the Wood White butterfly Leptidea sinapis (L.) (Lepidoptera: Pieridae), in the British Isles. Entomologist’s Gazette 35(4): 207–22	P
36	Warren (1986)	Warren MS (1986) Notes on habitat selection and the larval host-plants of the Brown Argus Aricia agestis (D. & S.). Marsh Fritilary Euphydryas aurinia (Rottemburg), and Painted Lady Vanessa cardui (L.), in 1985. Entomologist’s Gazette 37(2): 65–67	S
812	Warren (1987)	Warren MS (1987) The Ecology and Conservation of the Heath Fritillary Butterfly, Mellicta athalia. I. Host Selection and Phenology. The Journal of Applied Ecology 24(2): 467–482. https://doi.org/10.2307/2403887	P
40	Warren (1993)	Warren MS (1993) Observations of the use of Honeysuckle, Lonicera periclymenum, as a natural foodplant of the Marsh Fritillary butterfly, Eurodiyas aurinia (Rottemburg), in southern Britain. Entomologist’s Gazette 44(4): 241–244	S
39	Warren (1994)	Warren MS (1994) The UK status and suspected metapopulation structure of a threatened European butterfly, the Marsh Fritillary Eurodryas aurinia. Biological Conservation 67(3): 239–249. https://doi.org/https://doi.org/10.1016/0006-3207(94)90615-7	S
813	Warren (1995)	Warren MS (1995) Managing local microclimates for the high brown fritillary, Argynnis adippe. In: Pullin AS (Ed.), Ecology and Conservation of Butterflies. Chapman & Hall, 198–210. https://doi.org/10.1007/978-94-011-1282-6_14	P
44	Warren et al. (1994)	Warren MS, Munguira ML, Ferrin J (1994) Notes on the distribution, habitats and conservation of Euphydryas aurinia (Rottemburg) (Lepidoptera: Nymphalidae) in Spain. Entomologist’s Gazette 45(1): 5–12	S
156	Webb and Pullin (2000)	Webb MR, Pullin AS (2000) Egg distribution in the Large Copper butterfly Lycaena dispar batavus (Lepidoptera: Lycaenidae): host plant versus habitat mediated effects. European Journal of Entomology 97(3): 363–367. https://doi.org/10.14411/eje.2000.055	S
1093	Wedell et al. (1997)	Wedell N, Nylin S, Janz N (1997) Effects of larval host plant and sex on the propensity to enter diapause in the Comma butterfly. Oikos 78: 569–575	P
1034	Weir (2016)	Weir JC (2016) Rudimentary temperature experiments conductedon the pupae of Aargynnis aglaja (L.) (Lep.: Nymphalidae). Entomologist’s Record and Journal of Variation 128(5): 230–237	P
200	Weking et al. (2013)	Weking S, Hermann G, Fartmann T (2013) Effects of mire type, land use and climate on a strongly declining wetland butterfly. Journal of Insect Conservation 17(6): 1081–1091. https://doi.org/10.1007/s10841-013-9585-5	P
984	Wells (2012)	Wells D (2012) Silver-studded Blue Plebejus argus in Norfolk, UK. Transactions of the Norfolk and Norwich Naturalists’ Society 45(1): 13–20	P
814	Westenberger (2005)	Westenberger A (2005) Eine erfolgreiche Zucht von Plebeius orbitulus (de Prunner, 1798) bis zur F3-Generation sowie einige Lycaeniden-Beobachtungen aus dem Schnalstal in Südtirol (Lepidoptera: Lycaenidae). Nachrichten des Entomologischen Vereins Apollo 26: 207–212	P
980	Westenberger (2011)	Westenberger A (2011) Zuchtbericht von Cupido (Everes) argiades (Pallas, 1771) (Lepidoptera: Lycaenidae). Nachrichten des Entomologischen Vereins Apollo 32(1/2): 1–7	P
815	Wickman (1986)	Wickman P-O (1986) Courtship solicitation by females of the small heath butterfly, Coenonympha pamphilus (L.) (Lepidoptera: Satyridae) and their behaviour in relation to male territories before and after copulation. Animal Behaviour 34(1): 153–157. https://doi.org/10.1016/0003-3472(86)90017-5	P
818	Wickman (2007)	Wickman P-O (2007) Myrvisslarens, Pyrgus centaureae, värdväxtval. Natur i Nor 26: 53–56	P
817	Wickman (2012)	Wickman P-O (2012) Värdväxtbyte hos myrvisslaren, Pyrgus centaureae (Lepidoptera: Hesperiidae). Entomologisk Tidskrift 133(3): 93–100	P
816	Wickman and Karlsson (1987)	Wickman P-O, Karlsson B (1987) Changes in egg colour, egg weight and oviposition rate with the number of eggs laid by wild females of the Small Heath butterfly, Coenonympha pamphilus. Ecological Entomology 12: 109–114. https://doi.org/10.1111/j.1365-2311.1987.tb00989.x	P
1105	Wiemers (1991)	Wiemers M (1991) Hipparchia wyssii (CHRIST, 1889) Komplex: Beitrag zur Morphologie, Biologie, Ökologie und Verbreitung auf den Kanarischen Inseln (Lepidoptera, Satyridae). Nota Lepidopterologica 14(3): 255–278	P
115	Wiemers (1995a)	Wiemers M (1995) The butterflies of the Canary Islands a survey on their distribution, biology and ecology (Lepidoptera: Papilionoidea and Hesperioidea). Linneana Belgica 15(2): 63–84	S
124	Wiemers (1995b)	Wiemers M (1995) The butterflies of the Canary Islands a survey on their distribution, biology and ecology (Lepidoptera: Papilionoidea and Hesperioidea) (second part). Linneana Belgica 15(3): 87–118	S
951	Wiemers et al. (2013)	Wiemers M, Acosta-Fernández B, Larsen TB (2013) On the recent invasion of the Canary Islands by two butterfly species, with the first record of Leptotes pirithous (Linnaeus, 1767) from Gran Canaria, Spain (Lepidoptera: Lycaenidae). SHILAP Revista de lepidopterología 41(161): 95–104	P
1009	Wiesen et al. (1994)	Wiesen B, Krug E, Fiedler K, Wray V, Proksch P (1994) Sequestration of host-plant-derived flavonoids by Lycaenid butterfly Polyommatus icarus. Journal of Chemical Ecology 20(10): 2523–2538. https://doi.org/10.1007/bf02036189	P
6	Wiklund (1973)	Wiklund C (1973) Host plant suitability and the mechanism of host selection in larvae of Papilio machaon. Entomologia Experimentalis et Applicata 16: 232–242. https://doi.org/10.1111/j.1570-7458.1973.tb00269.x	S
9	Wiklund (1974)	Wiklund C (1974) The concept of oligophagy and the natural habitats and host plants of Papilio machaon L. in Fennoscandia. Insect Systematics & Evolution 5(2): 151–160. https://doi.org/10.1163/187631274x00191	S
7	Wiklund (1975)	Wiklund C (1975) The evolutionary relationship between adult oviposition preferences and larval host plant range in Papilio machaon L. Oecologia 18: 185–197. https://doi.org/10.1007/bf00345421	S
773	Wiklund (1977)	Wiklund C (1977) Oviposition, feeding and spatial separation of breeding and foraging habitats in a population of Leptidea sinapis (Lepidoptera). Oikos 28(1): 56–68. https://doi.org/10.2307/3543323	P
831	Wiklund (1981)	Wiklund C (1981) Generalist vs. specialist oviposition behaviour in Papilio machaon (Lepidoptera) and functional aspects on the hierarchy of oviposition preferences. Oikos 36(2): 163–170	P
832	Wiklund (1984)	Wiklund C (1984) Egg-laying patterns in butterflies in relation to their phenology and the visual apparency and abundance of their host plants. Oecologia 63(1): 23–29. https://doi.org/10.1007/bf00379780	P
394	Wiklund and Åhrberg (1978)	Wiklund C, Åhrberg C (1978) Host Plants, Nectar Source Plants, and Habitat Selection of Males and Females of Anthocharis cardamines (Lepidoptera). Oikos 31(2): 169–183	P
5	Wiklund and Friberg (2008)	Wiklund C, Friberg M (2008) Enemy-free space and habitat-specific host specialization in a butterfly. Oecologia 157: 287–294. https://doi.org/10.1007/s00442-008-1077-z	S
874	Wiklund et al. (1996)	Wiklund C, Lindfors V, Forsberg J (1996) Early male emergence and reproductive phenology of the adult overwintering butterfly Gonepteryx rhamni in Sweden. Oikos 75: 227–240	P
196	Wiklund et al. (2017)	Wiklund C, Norén K, Ryman N, Friberg M (2017) Local monophagy and between-site diversity in host use in the European swallowtail butterfly, Papilio machaon. Biological Journal of the Linnean Society 123(1): 179–190. https://doi.org/10.1093/biolinnean/blx115	P
1057	Wiklund et al. (2019)	Wiklund C, Lehmann P, Friberg M (2019) Diapause decision in the Small Tortoiseshell butterfly Aglais urticae. Entomologia Experimentalis et Applicata 167(5): 433–441. https://doi.org/10.1111/eea.12780	P
1104	Wilson (1985)	Wilson A (1985) Flavonoid pigments in marbled white butterfly (Melanargia galathea) are dependent on flavonoid content of larval diet. Journal of Chemical Ecology 11(9): 1161–1179. https://doi.org/10.1007/bf01024106	P
1007	Wilson et al. (2002)	Wilson RJ, Ellis S, Baker JS, Lineham ME, Whitehead RW, Thomas CD (2002) Large‐scale patterns of distribution and persistence at the range margins of a butterfly. Ecology 83(12): 3357–3368. https://doi.org/10.1890/0012-9658(2002)083[3357:lspoda]2.0.co;2	P
213	Wiltshire (1947)	Wiltshire EP (1947) Collecting notes - subsitue foodplants: an example of econmoic inportance from Cyprus. Entomologist’s Record and Journal of Variation 59(7-8): 94–95	P
212	Wiltshire (1948)	Wiltshire EP (1948) Middle east Lepidoptera, IX: two new forms or species and thirty-five records from Cyprus. Entomologist’s Record and Journal of Variation 60(7-8): 79–87	P
1045	Windig (1999)	Windig JJ (1999) Trade-offs between melanization, development time and adult size in Inachis io and Araschnia levana (Lepidoptera: Nymphalidae)? Heredity 82(1): 57–68. https://doi.org/10.1046/j.1365-2540.1999.00451.x	P
872	Witkowski et al. (1997)	Witkowski Z, Adamski P, Kosior A, Plonka P (1997) Extinction and reintroduction of Parnassius apollo in the Pieniny National Park (Polish Carpathians). Biologia 52(2): 199–208	P
1021	Wnorowska (2022)	Wnorowska K (2022) Monitoring proposal of the species Neptis rivularis (Scopoli, 1763) in Poland. Folia Pomeranae Universitatis Technologiae Stetinensis Agricultura, Alimentaria, Piscaria et Zootechnica 361(60): 35–49. https://doi.org/10.21005/aapz2021.60.4.03	P
686	Wood (1908)	Wood H (1908) Notes on the life-history of Cyclopides palaemon. Entomologist’s Record and Journal of Variation 20: 65–66	P
894	Woronik et al. (2018)	Woronik A, Stefanescu C, Käkelä R, Wheat CW, Lehmann P (2018) Physiological differences between female limited, alternative life history strategies: the Alba phenotype in the butterfly Colias croceus. Journal of Insect Physiology 107: 257–264. https://doi.org/10.1016/j.jinsphys.2018.03.008	P
873	Wynhoff et al. (2008)	Wynhoff I, Grutters M, van Langevelde F (2008) Looking for the ants: selection of oviposition sites by two myrmecophilous butterfly species. Animal Biology 58(4): 371–388. https://doi.org/10.1163/157075608x383683	P
833	Zapp (2010)	Zapp A (2010) Montane Tagfalter im Rückzug: zur Chorologie und Ökologie von Erebia ligea (Linnaeus, 1758) und Lycaena virgaureae (Linnaeus, 1758) im Hunsrück (Rheinland-Pfalz, Saarland). Schriftenreihe “Aus Natur und Landschaft im Saarland” 35/36: 455–485	P
185	Zeller (1849)	Zeller PC (1849) Ueber die Artrechte des Polyommatus Amyntas und Polyomm. Polysperchon. Entomologische Zeitung 10(6): 177–182	P
25	Zeller (1869)	Zeller PC (1869) Hints for finding eggs and larvae of Lycena arion. The Entomologist’s monthly magazine 6: 10–11	S
26	Zeller (1869b)	Zeller PC (1869) Notes on the food-plant of Lycaena corydon and Coenonympha davus. The Entomologist’s monthly magazine 6: 11–12	S
184	Zeller (1870)	Zeller PC (1870) Lepidopterologische Ergebnisse vom Jahr 1869,1. Naturgeschichte des Polyommatus Helle. Entomologische Zeitung 31(7-9): 299–304	P
834	Ziegler (1989)	Ziegler H (1989) Biologie und Verbreitung von “Euchloe simplonia” (Boisduval, 1828) in der Schweiz (Lep., Pieridae). Atalanta 19: 53–69	P
908	Ziegler (2009)	Ziegler H (2009) Zur Neubesiedlung der Nordwestschweiz durch Pieris mannii (Mayer, 1851) im Sommer 2008 (Lepidoptera, Pieridae). Entomo Helvetica 2: 129–144	P
123	Ziegler and Jost (1990)	Ziegler H, Jost B (1990) Beitrag zur kenntnis der biologie sowie beschreibung der ersten stände von Gonepteryx eversi Rehnelt, 1974. Atalanta 21(1/2): 109–119.	S
883	Žikić et al. (2022)	Žikić V, Stanković SS, Popović M, Husarik A, Milošević MI, Lazarević M, Trajković A (2022) Agrypon polyxenae (Szépligeti, 1899) (Hymenoptera: Ichneumonidae: Anomaloninae); newly recorded parasitoid of Zerynthia polyxena (Denis & Schiffermüller, 1775) (Lepidoptera: Papilionidae: Parnassiinae) in the fauna of Serbia. Facta Universitatis, Series: Medicine and Biology 24(1): 27–29. https://doi.org/10…	P
835	Zimmermann et al. (2005)	Zimmermann K, Fric Z, Filipová L, Konvička M (2005) Adult demography, dispersal and behaviour of Brenthis ino (Lepidoptera: Nymphalidae): how to be a successful wetland butterfly. European Journal of Entomology 102(4): 699–706. https://doi.org/10.14411/eje.2005.100	P
