# Supplementary material for: A checklist of European butterfly larval foodplants
Source: Ecol Evol. 2024 Jan 7;14(1):e10834. doi: 10.1002/ece3.10834 (PMC10771928; doi:10.1002/ece3.10834)
Supplement: Supplementary file 4 — Appendix S4. [file ECE3-14-e10834-s003.xlsx]

## Sheet: S4 - count_num_monphageous
accepted_butterfly	num_orders	num_families	num_genera	num_species
Boloria napaea	1	1	1	0
Chazara prieuri	1	1	1	0
Colias thisoa	1	1	1	0
Hyponephele lupina	1	1	1	0
Lysandra albicans	1	1	1	0
Polyommatus fulgens	1	1	1	0
Proterebia phegea	1	1	1	0
Pseudochazara anthelea	1	1	1	0
Pseudochazara cingovskii	1	1	1	0
Aglais ichnusa	1	1	1	1
Agriades dardanus	1	1	1	1
Agriades pyrenaicus	1	1	1	1
Agriades zullichi	1	1	1	1
Anthocharis gruneri	1	1	1	1
Apatura metis	1	1	1	1
Argynnis pandora	1	1	1	1
Aricia cramera	1	1	1	1
Aricia montensis	1	1	1	1
Azanus jesous	1	1	1	1
Boloria improba	1	1	1	1
Borbo borbonica	1	1	1	1
Callophrys chalybeitincta	1	1	1	1
Catopsilia florella	1	1	1	1
Cigaritis acamas	1	1	1	1
Colotis evagore	1	1	1	1
Cupido decoloratus	1	1	1	1
Cupido lorquinii	1	1	1	1
Elphinstonia penia	1	1	1	1
Erebia christi	1	1	1	1
Erebia styx	1	1	1	1
Euchloe eversi	1	1	1	1
Euchloe grancanariensis	1	1	1	1
Freyeria trochylus	1	1	1	1
Glaucopsyche paphos	1	1	1	1
Gonepteryx farinosa	1	1	1	1
Gonepteryx maderensis	1	1	1	1
Hipparchia azorina	1	1	1	1
Hipparchia miguelensis	1	1	1	1
Hipparchia neomiris	1	1	1	1
Hypolimnas misippus	1	1	1	1
Iolana debilitata	1	1	1	1
Iolana iolas	1	1	1	1
Kirinia roxelana	1	1	1	1
Kretania eurypilus	1	1	1	1
Kretania psylorita	1	1	1	1
Leptidea morsei	1	1	1	1
Leptidea reali	1	1	1	1
Lycaena candens	1	1	1	1
Melitaea varia	1	1	1	1
Muschampia stauderi	1	1	1	1
Papilio saharae	1	1	1	1
Phengaris nausithous	1	1	1	1
Phengaris teleius	1	1	1	1
Pieris wollastoni	1	1	1	1
Polyommatus celina	1	1	1	1
Polyommatus damone	1	1	1	1
Polyommatus golgus	1	1	1	1
Polyommatus humedasae	1	1	1	1
Polyommatus iphigenia	1	1	1	1
Polyommatus nivescens	1	1	1	1
Polyommatus orphicus	1	1	1	1
Pseudochazara nukatli	1	1	1	1
Pseudochazara williamsi	1	1	1	1
Pseudophilotes abencerragus	1	1	1	1
Spialia orbifer	1	1	1	1
Tarucus balkanicus	1	1	1	1
Tomares nogelii	1	1	1	1
Ypthima asterope	1	1	1	1
Zegris meridionalis	1	1	1	1
Zizeeria karsandra	1	1	1	1
Aglais urticae	1	1	1	2
Anthocharis damone	1	1	1	2
Araschnia levana	1	1	1	2
Aricia nicias	1	1	1	2
Azanus ubaldus	1	1	1	2
Brenthis hecate	1	1	1	2
Carcharodus tripolinus	1	1	1	2
Colias caucasica	1	1	1	2
Erebia nivalis	1	1	1	2
Erebia scipio	1	1	1	2
Euphydryas intermedia	1	1	1	2
Gonepteryx cleobule	1	1	1	2
Kretania trappi	1	1	1	2
Lasiommata petropolitana	1	1	1	2
Limenitis populi	1	1	1	2
Lycaena helle	1	1	1	2
Lycaena thersamon	1	1	1	2
Muschampia alta	1	1	1	2
Neolysandra coelestina	1	1	1	2
Polygonia egea	1	1	1	2
Polyommatus damocles	1	1	1	2
Polyommatus dolus	1	1	1	2
Polyommatus fabressei	1	1	1	2
Polyommatus nephohiptamenos	1	1	1	2
Pontia chloridice	1	1	1	2
Satyrium ledereri	1	1	1	2
Spialia sertorius	1	1	1	2
Tarucus theophrastus	1	1	1	2
Vanessa vulcania	1	1	1	2
Zerynthia cretica	1	1	1	2
Colias myrmidone	1	1	1	3
Erebia epistygne	1	1	1	3
Erebia flavofasciata	1	1	1	3
Gonepteryx cleopatra	1	1	1	3
Kretania hesperica	1	1	1	3
Muschampia proto	1	1	1	3
Oeneis glacialis	1	1	1	3
Polyommatus aroaniensis	1	1	1	3
Polyommatus damon	1	1	1	3
Polyommatus violetae	1	1	1	3
Pseudophilotes bavius	1	1	1	3
Pseudophilotes panoptes	1	1	1	3
Pyrgus sidae	1	1	1	3
Pyrgus warrenensis	1	1	1	3
Spialia phlomidis	1	1	1	3
Zerynthia cassandra	1	1	1	3
Zerynthia cerisy	1	1	1	3
Zerynthia rumina	1	1	1	3
Archon apollinus	1	1	1	4
Boloria graeca	1	1	1	4
Brenthis daphne	1	1	1	4
Colias aurorina	1	1	1	4
Kretania pylaon	1	1	1	4
Leptidea duponcheli	1	1	1	4
Polyommatus admetus	1	1	1	4
Agriades glandon	1	1	1	5
Boloria selene	1	1	1	5
Lycaena alciphron	1	1	1	5
Lycaena hippothoe	1	1	1	5
Lycaena virgaureae	1	1	1	5
Nymphalis xanthomelas	1	1	1	5
Parnassius mnemosyne	1	1	1	5
Pyrgus cirsii	1	1	1	5
Pyrgus foulquieri	1	1	1	5
Lycaena tityrus	1	1	1	6
Aricia morronensis	1	1	1	7
Fabriciana adippe	1	1	1	7
Kretania sephirus	1	1	1	7
Limenitis reducta	1	1	1	7
Satyrium esculi	1	1	1	7
Polyommatus ripartii	1	1	1	8
Spialia rosae	1	1	1	8
Melitaea trivia	1	1	1	9
Zerynthia polyxena	1	1	1	10
Fabriciana niobe	1	1	1	11
Lycaena phlaeas	1	1	1	16
Pieris krueperi	1	1	2	1
Boloria aquilonaris	1	1	2	2
Coenonympha gardetta	1	1	2	2
Erebia aethiopellus	1	1	2	2
Erebia albergana	1	1	2	2
Erynnis marloyi	1	1	2	2
Euphydryas iduna	1	1	2	2
Gegenes nostrodamus	1	1	2	2
Hipparchia cypriensis	1	1	2	2
Muschampia tessellum	1	1	2	2
Polyommatus dorylas	1	1	2	2
Thymelicus hyrax	1	1	2	2
Cacyreus marshalli	1	1	2	3
Colias palaeno	1	1	2	3
Erebia mnestra	1	1	2	3
Erebia neoridas	1	1	2	3
Erebia ottomana	1	1	2	3
Erebia triarius	1	1	2	3
Euphydryas desfontainii	1	1	2	3
Hyponephele lycaon	1	1	2	3
Neptis rivularis	1	1	2	3
Neptis sappho	1	1	2	3
Oeneis jutta	1	1	2	3
Plebejus bellieri	1	1	2	3
Pyrgus andromedae	1	1	2	3
Pyronia bathseba	1	1	2	3
Satyrium acaciae	1	1	2	3
Aricia anteros	1	1	2	4
Gonepteryx rhamni	1	1	2	4
Laeosopis roboris	1	1	2	4
Limenitis camilla	1	1	2	4
Lysandra hispana	1	1	2	4
Muschampia lavatherae	1	1	2	4
Pyrgus cacaliae	1	1	2	4
Pyronia cecilia	1	1	2	4
Tomares callimachus	1	1	2	4
Colias chrysotheme	1	1	2	5
Hamearis lucina	1	1	2	5
Polyommatus escheri	1	1	2	5
Polyommatus amandus	1	1	2	6
Pyrgus cinarae	1	1	2	6
Cupido osiris	1	1	2	9
Apatura iris	1	1	2	11
Eumedonia eumedon	1	1	2	12
Polyommatus thersites	1	1	2	13
Colias phicomone	1	1	3	3
Erebia montana	1	1	3	3
Erebia sudetica	1	1	3	3
Euchloe insularis	1	1	3	3
Hipparchia maderensis	1	1	3	3
Hyponephele mauritanica	1	1	3	3
Agriades orbitulus	1	1	3	4
Arethusana arethusa	1	1	3	4
Coenonympha dorus	1	1	3	4
Erebia tyndarus	1	1	3	4
Glaucopsyche melanops	1	1	3	4
Lysandra bellargus	1	1	3	4
Muschampia baeticus	1	1	3	4
Satyrus ferula	1	1	3	4
Erebia arvernensis	1	1	3	5
Erebia gorge	1	1	3	5
Erebia melampus	1	1	3	5
Erebia pronoe	1	1	3	5
Pieris ergane	1	1	3	5
Satyrus actaea	1	1	3	5
Scolitantides orion	1	1	3	5
Agriades optilete	1	1	3	6
Anthocharis euphenoides	1	1	3	6
Erebia pluto	1	1	3	6
Leptotes webbianus	1	1	3	6
Melitaea arduinna	1	1	3	6
Melitaea pseudornata	1	1	3	7
Erebia pandrose	1	1	3	8
Polyommatus daphnis	1	1	3	8
Satyrium spini	1	1	3	11
Iberochloe tagis	1	1	3	13
Euchloe belemia	1	1	4	2
Melanargia arge	1	1	4	2
Melitaea aetherie	1	1	4	3
Euchloe hesperidum	1	1	4	4
Heteropterus morpheus	1	1	4	4
Pararge xiphia	1	1	4	4
Muschampia floccifera	1	1	4	6
Lysandra coridon	1	1	4	7
Hipparchia alcyone	1	1	4	8
Iphiclides feisthamelii	1	1	4	8
Muschampia orientalis	1	1	4	10
Phengaris arion	1	1	4	11
Leptidea sinapis	1	1	4	14
Pyrgus serratulae	1	1	4	14
Carcharodus alceae	1	1	4	15
Euchloe ausonia	1	1	5	4
Colias alfacariensis	1	1	5	5
Gegenes pumilio	1	1	5	5
Cupido alcetas	1	1	5	7
Hipparchia fidia	1	1	5	7
Melanargia occitanica	1	1	5	7
Pontia callidice	1	1	5	7
Pseudophilotes vicrama	1	1	5	7
Erebia meolans	1	1	5	8
Hipparchia fagi	1	1	5	8
Leptidea juvernica	1	1	5	8
Polyommatus eros	1	1	5	16
Parnassius apollo	1	1	5	22
Euchloe simplonia	1	1	6	6
Brintesia circe	1	1	6	9
Melanargia lachesis	1	1	6	9
Colias hyale	1	1	6	12
Iphiclides podalirius	1	1	6	19
Coenonympha glycerion	1	1	7	7
Melanargia russiae	1	1	7	7
Chazara briseis	1	1	7	11
Erebia medusa	1	1	8	10
Melitaea ornata	1	1	8	15
Coenonympha pamphilus	1	1	9	12
Pieris bryoniae	1	1	9	14
Pyrgus malvoides	1	1	9	20
Hesperia comma	1	1	10	9
Papilio alexanor	1	1	11	10
Carterocephalus palaemon	1	1	11	15
Pieris mannii	1	1	12	20
Euchloe crameri	1	1	13	16
Hipparchia statilinus	1	1	13	16
Glaucopsyche alexis	1	1	13	30
Lasiommata maera	1	1	14	18
Colias crocea	1	1	14	42
Maniola jurtina	1	1	15	20
Polyommatus icarus	1	1	17	47
Thymelicus sylvestris	1	1	18	22
Hipparchia semele	1	1	19	28
Elphinstonia charlonia	1	2	2	2
Parnassius phoebus	1	2	2	2
Libythea celtis	1	2	2	3
Satyrium pruni	1	2	2	6
Elphinstonia bazae	1	2	3	3
Erebia eriphyle	1	2	3	3
Pieris cheiranthi	1	2	3	3
Aglais io	1	2	3	4
Coenonympha hero	1	2	3	4
Melitaea britomartis	1	2	3	5
Erebia pharte	1	2	3	6
Vanessa atalanta	1	2	3	7
Erebia manto	1	2	4	5
Erebia oeme	1	2	4	7
Coenonympha arcania	1	2	5	7
Coenonympha oedippus	1	2	5	12
Melitaea celadussa	1	2	6	9
Pontia edusa	1	2	7	10
Thymelicus acteon	1	2	10	15
Pyronia tithonus	1	2	11	17
Minois dryas	1	2	13	17
Lasiommata megera	1	2	15	18
Melanargia galathea	1	2	15	19
Aphantopus hyperantus	1	2	15	22
Thymelicus lineola	1	2	18	25
Ochlodes sylvanus	1	2	18	26
Pararge aegeria	1	2	19	34
Melitaea parthenoides	1	3	3	5
Pararge xiphioides	1	3	4	4
Lopinga achine	1	3	7	12
Coenonympha tullia	1	3	8	10
Erebia ligea	1	3	10	11
Erebia epiphron	1	3	12	20
Erebia euryale	1	3	13	16
Erebia aethiops	1	3	16	21
Pontia daplidice	1	3	20	25
Pieris napi	1	3	28	45
Anthocharis cardamines	1	3	36	59
Boloria eunomia	2	2	2	2
Callophrys avis	2	2	2	2
Pyrgus centaureae	2	2	2	2
Melitaea aurelia	2	2	2	3
Boloria pales	2	2	2	5
Argynnis paphia	2	2	2	7
Boloria dia	2	2	2	7
Lycaena dispar	2	2	2	15
Favria cribrellum	2	2	3	2
Vanessa virginiensis	2	2	3	3
Pyrgus carlinae	2	2	3	4
Pseudophilotes baton	2	2	3	7
Pyrgus carthami	2	2	3	7
Pyrgus alveus	2	2	3	8
Apatura ilia	2	2	3	9
Melitaea cinxia	2	2	3	12
Favonius quercus	2	2	3	16
Phengaris alcon	2	2	4	11
Thecla betulae	2	2	4	14
Papilio hospiton	2	2	5	5
Cyaniris semiargus	2	2	5	22
Brenthis ino	2	2	6	8
Plebejus argyrognomon	2	2	7	5
Danaus chrysippus	2	2	7	8
Melitaea deione	2	2	8	12
Melitaea phoebe	2	2	8	23
Cupido minimus	2	2	10	16
Cupido argiades	2	2	13	22
Tomares ballus	2	2	14	21
Pyrgus onopordi	2	3	3	8
Satyrium ilicis	2	3	3	8
Boloria euphrosyne	2	3	3	12
Euphydryas cynthia	2	3	5	6
Satyrium w-album	2	4	4	7
Melitaea athalia	2	4	10	20
Melitaea didyma	2	5	15	26
Pieris brassicae	2	5	47	71
Boloria titania	3	3	3	3
Aricia artaxerxes	3	3	3	6
Melitaea diamina	3	3	3	7
Speyeria aglaja	3	3	3	12
Issoria lathonia	3	3	3	13
Zizeeria knysna	3	3	4	1
Danaus plexippus	3	3	5	4
Aricia agestis	3	3	6	21
Erynnis tages	3	3	7	10
Pyrgus malvae	3	3	12	23
Papilio machaon	3	3	41	61
Nymphalis antiopa	3	4	6	17
Aporia crataegi	3	4	13	29
Lampides boeticus	3	4	24	35
Nymphalis polychloros	3	6	12	27
Pieris rapae	3	6	38	53
Pyrgus armoricanus	4	4	7	15
Euphydryas aurinia	4	4	10	25
Plebejus idas	4	4	16	27
Polygonia c-album	4	7	8	14
Plebejus argus	5	7	31	39
Charaxes jasius	6	6	6	7
Vanessa cardui	7	8	40	78
Leptotes pirithous	7	9	24	33
Euphydryas maturna	7	11	15	24
Callophrys rubi	10	11	35	58
Celastrina argiolus	14	17	34	44

## Sheet: Notes
The number of different plant species (including subspecies, varieties, forms or nothof.), genera, families and orders used by each European butterfly species, with reliable records
Reliable records are defined as those with evidence of usage in the wild, and plant without a questionable distribution.
