# Supplementary material for: A checklist of European butterfly larval foodplants
Source: Ecol Evol. 2024 Jan 7;14(1):e10834. doi: 10.1002/ece3.10834 (PMC10771928; doi:10.1002/ece3.10834)
Supplement: Supplementary file 5 — Appendix S5. [file ECE3-14-e10834-s004.xlsx]

## Sheet: S5 - plant_families_for_butterf
Ord	butterfly_family	butterfly_subfamily	butterfly_tribe	butterfly_subtribe	plant_orders	plant_families
1	Papilionidae	Parnassiinae	Parnassiini		Ranunculales, Saxifragales	Crassulaceae, Papaveraceae, Saxifragaceae
2	Papilionidae	Parnassiinae	Luehdorfiini		Piperales	Aristolochiaceae
3	Papilionidae	Parnassiinae	Zerynthiini		Piperales	Aristolochiaceae
4	Papilionidae	Papilioninae	Papilionini		Apiales, Asterales, Rosales, Sapindales	Apiaceae, Asteraceae, Rosaceae, Rutaceae
5	Hesperiidae	Pyrginae	Carcharodini		Lamiales, Malvales, Rosales, Solanales	Convolvulaceae, Lamiaceae, Malvaceae, Rosaceae
6	Hesperiidae	Pyrginae	Erynnini		Apiales, Brassicales, Fabales, Rosales	Apiaceae, Brassicaceae, Fabaceae, Rosaceae
7	Hesperiidae	Pyrginae	Pyrgini		Asterales, Dipsacales, Fabales, Fagales, Malvales, Rosales	Asteraceae, Betulaceae, Caprifoliaceae, Cistaceae, Fabaceae, Malvaceae, Rosaceae
8	Hesperiidae	Heteropterinae			Poales	Poaceae
9	Hesperiidae	Hesperiinae	Baorini		Poales	Poaceae
10	Hesperiidae	Hesperiinae	Thymelicini		Poales	Cyperaceae, Poaceae
11	Hesperiidae	Hesperiinae	Hesperiini		Poales	Juncaceae, Poaceae
12	Pieridae	Dismorphiinae	Leptideini		Fabales	Fabaceae
13	Pieridae	Coliadinae	Rhodocerini		Rosales	Rhamnaceae
14	Pieridae	Coliadinae	Coliadini		Ericales, Fabales	Ericaceae, Fabaceae
15	Pieridae	Pierinae	Teracolini		Brassicales	Capparaceae
16	Pieridae	Pierinae	Anthocharini		Brassicales	Brassicaceae, Resedaceae, Tropaeolaceae
17	Pieridae	Pierinae	Pierini	Aporiina	Cornales, Rosales, Saxifragales	Cornaceae, Grossulariaceae, Rhamnaceae, Rosaceae
18	Pieridae	Pierinae	Pierini	Pierina	Brassicales, Caryophyllales, Fabales, Sapindales	Amaranthaceae, Brassicaceae, Capparaceae, Cleomaceae, Fabaceae, Resedaceae, Rutaceae, Tropaeolaceae
19	Riodinidae	Nemeobiinae	Nemeobiini		Ericales	Primulaceae
20	Lycaenidae	Aphnaeinae			Rosales	Rosaceae
21	Lycaenidae	Lycaeninae	Lycaenini		Asparagales, Caryophyllales	Iridaceae, Polygonaceae
22	Lycaenidae	Theclinae	Theclini		Fagales, Lamiales, Malpighiales, Rosales	Betulaceae, Fagaceae, Oleaceae, Rosaceae, Salicaceae
23	Lycaenidae	Theclinae	Tomarini		Fabales, Malvales	Cistaceae, Fabaceae
24	Lycaenidae	Theclinae	Eumaeini	Callophryidina	Aquifoliales, Caryophyllales, Cornales, Cucurbitales, Dipsacales, Ericales, Fabales, Fagales, Lamiales, Malvales, Rosales	Aquifoliaceae, Betulaceae, Cistaceae, Coriariaceae, Cornaceae, Ericaceae, Fabaceae, Fagaceae, Lamiaceae, Oleaceae, Polygonaceae, Rhamnaceae, Rosaceae, Ulmaceae, Viburnaceae
25	Lycaenidae	Polyommatinae	Polyommatini	Azanina	Fabales	Fabaceae
26	Lycaenidae	Polyommatinae	Polyommatini	Zizeeriina	Caryophyllales, Malvales, Zygophyllales	Amaranthaceae, Malvaceae, Polygonaceae, Zygophyllaceae
27	Lycaenidae	Polyommatinae	Polyommatini	Castaliina	Rosales	Rhamnaceae
28	Lycaenidae	Polyommatinae	Polyommatini	Cacyreina	Geraniales	Geraniaceae
29	Lycaenidae	Polyommatinae	Polyommatini	Lampidina	Brassicales, Fabales, Lamiales	Bignoniaceae, Capparaceae, Fabaceae, Lamiaceae
30	Lycaenidae	Polyommatinae	Polyommatini	Lycaenopsina	Apiales, Aquifoliales, Caryophyllales, Celastrales, Cornales, Dipsacales, Ericales, Escalloniales, Fabales, Lamiales, Myrtales, Ranunculales, Rosales, Sapindales	Anacardiaceae, Aquifoliaceae, Araliaceae, Cannabaceae, Caprifoliaceae, Celastraceae, Cornaceae, Ericaceae, Escalloniaceae, Fabaceae, Lythraceae, Oleaceae, Ranunculaceae, Rhamnaceae, Rosaceae, Tamaricaceae, Viburnaceae
31	Lycaenidae	Polyommatinae	Polyommatini	Scolitantidina	Fabales, Gentianales, Lamiales, Rosales, Saxifragales, Solanales	Convolvulaceae, Crassulaceae, Fabaceae, Gentianaceae, Lamiaceae, Rosaceae
32	Lycaenidae	Polyommatinae	Polyommatini	Leptotina	Caryophyllales, Dipsacales, Ericales, Fabales, Lamiales, Myrtales, Rosales	Cannabaceae, Ericaceae, Fabaceae, Lamiaceae, Lythraceae, Molluginaceae, Plumbaginaceae, Polygonaceae, Viburnaceae
33	Lycaenidae	Polyommatinae	Polyommatini	Everina	Ericales, Fabales, Rosales	Ericaceae, Fabaceae, Rosaceae
34	Lycaenidae	Polyommatinae	Polyommatini	Polyommatina	Asterales, Caryophyllales, Ericales, Fabales, Geraniales, Lamiales, Malpighiales, Malvales, Rosales	Asteraceae, Cistaceae, Elaeagnaceae, Ericaceae, Fabaceae, Geraniaceae, Lamiaceae, Oleaceae, Phyllanthaceae, Plantaginaceae, Plumbaginaceae, Primulaceae, Rosaceae
35	Nymphalidae	Limenitidinae	Neptini		Fabales, Rosales	Fabaceae, Rosaceae
36	Nymphalidae	Limenitidinae	Limenitidini		Dipsacales, Malpighiales	Caprifoliaceae, Salicaceae
37	Nymphalidae	Heliconiinae	Argynnini		Asparagales, Boraginales, Caryophyllales, Ericales, Fabales, Lamiales, Malpighiales, Rosales	Boraginaceae, Ericaceae, Fabaceae, Orchidaceae, Plantaginaceae, Polygalaceae, Polygonaceae, Primulaceae, Rosaceae, Salicaceae, Ulmaceae, Violaceae
38	Nymphalidae	Apaturinae	Apaturini		Fagales, Malpighiales	Betulaceae, Salicaceae
39	Nymphalidae	Nymphalinae	Nymphalini		Apiales, Asterales, Boraginales, Caryophyllales, Fagales, Lamiales, Malpighiales, Malvales, Rosales, Saxifragales	Apiaceae, Asteraceae, Betulaceae, Boraginaceae, Cannabaceae, Caryophyllaceae, Elaeagnaceae, Fagaceae, Grossulariaceae, Malvaceae, Plantaginaceae, Rosaceae, Salicaceae, Ulmaceae, Urticaceae
40	Nymphalidae	Nymphalinae	Junoniini		Asterales	Asteraceae
41	Nymphalidae	Nymphalinae	Melitaeini	Euphydryina	Asterales, Boraginales, Dipsacales, Ericales, Fagales, Gentianales, Lamiales, Malpighiales, Rosales	Betulaceae, Boraginaceae, Caprifoliaceae, Ericaceae, Fagaceae, Gentianaceae, Menyanthaceae, Oleaceae, Orobanchaceae, Plantaginaceae, Rosaceae, Salicaceae, Viburnaceae, Violaceae
42	Nymphalidae	Nymphalinae	Melitaeini	Melitaeina	Asterales, Dipsacales, Lamiales, Rosales	Asteraceae, Caprifoliaceae, Lamiaceae, Orobanchaceae, Plantaginaceae, Rosaceae, Scrophulariaceae
43	Nymphalidae	Libytheinae			Rosales	Cannabaceae, Rosaceae
44	Nymphalidae	Danainae	Danaini		Gentianales, Malpighiales, Malvales	Apocynaceae, Euphorbiaceae, Malvaceae
45	Nymphalidae	Charaxinae	Charaxini		Ericales, Laurales, Magnoliales, Rosales, Santalales, Solanales	Annonaceae, Ericaceae, Lauraceae, Rosaceae, Santalaceae, Solanaceae
46	Nymphalidae	Satyrinae	Satyrini	Parargina	Poales	Cyperaceae, Juncaceae, Poaceae
47	Nymphalidae	Satyrinae	Satyrini	Coenonymphina	Poales	Cyperaceae, Juncaceae, Poaceae
48	Nymphalidae	Satyrinae	Satyrini	?	Poales	Poaceae
49	Nymphalidae	Satyrinae	Satyrini	Ypthimina	Poales	Poaceae
50	Nymphalidae	Satyrinae	Satyrini	Melanargiina	Poales	Cyperaceae, Poaceae
51	Nymphalidae	Satyrinae	Satyrini	Satyrina	Poales	Cyperaceae, Poaceae
52	Nymphalidae	Satyrinae	Satyrini	Maniolina	Poales	Cyperaceae, Poaceae
53	Nymphalidae	Satyrinae	Satyrini	Erebiina	Poales	Cyperaceae, Juncaceae, Poaceae

## Sheet: Notes
Butterfly species grouped by family, subfamily, tribe and subtribe, showing reliable usage of plant families and orders.
Reliable records are defined as those with evidence of usage in the wild, and plant without a questionable distribution.
