# Supplementary material for: A checklist of European butterfly larval foodplants
Source: Ecol Evol. 2024 Jan 7;14(1):e10834. doi: 10.1002/ece3.10834 (PMC10771928; doi:10.1002/ece3.10834)
Supplement: Supplementary file 6 — Appendix S6. [file ECE3-14-e10834-s001.xlsx]

## Sheet: Butterfly_Red_List_2010
butterfly	authors	europe_red	eu27_red	accepted_butterfly	Evidence all	Evidence good dist.
Aglais ichnusa	(Bonelli, 1826)	LC	LC	Aglais ichnusa	Larvae	Larvae
Aglais io	(Linnaeus, 1758)	LC	LC	Aglais io	Proven	Proven
Aglais urticae	(Linnaeus, 1758)	LC	LC	Aglais urticae	Proven	Proven
Anthocharis cardamines	(Linnaeus, 1758)	LC	LC	Anthocharis cardamines	Proven	Proven
Anthocharis damone	(Boisduval, 1836)	LC	LC	Anthocharis damone	Proven	Proven
Anthocharis euphenoides	(Staudinger, 1869)	LC	LC	Anthocharis euphenoides	Proven	Proven
Anthocharis gruneri	(Herrich-Schäffer, 1851)	LC	LC	Anthocharis gruneri	Larvae	Larvae
Apatura ilia	([Dennis & Schiffermüller], 1775)	LC	LC	Apatura ilia	Larvae	Larvae
Apatura iris	(Linnaeus, 1758)	LC	LC	Apatura iris	Proven	Proven
Apatura metis	Freyer, 1829	LC	LC	Apatura metis	Proven	Proven
Aphantopus hyperantus	(Linnaeus, 1758)	LC	LC	Aphantopus hyperantus	Proven	Proven
Apharitis acamas	(Klug, 1834)	NA	NA	Cigaritis acamas	Eggs	Eggs
Aporia crataegi	(Linnaeus, 1758)	LC	LC	Aporia crataegi	Larvae	Larvae
Araschnia levana	(Linnaeus, 1758)	LC	LC	Araschnia levana	Proven	Proven
Archon apollinus	(Herbst, 1798)	NT	LC	Archon apollinus	Larvae	Larvae
Arethusana arethusa	(Dennis & Schiffermüller, 1775)	LC	LC	Arethusana arethusa	Larvae	Larvae
Argynnis adippe	(Dennis & Schiffermüller, 1775)	LC	LC	Fabriciana adippe	Larvae	Larvae
Argynnis aglaja	(Linnaeus, 1758)	LC	LC	Speyeria aglaja	Proven	Proven
Argynnis elisa	(Godart, 1823)	LC	LC	Fabriciana elisa	Claim only	Claim only
Argynnis laodice	(Pallas, 1771)	LC	NT	Argynnis laodice	Claim only	Claim only
Argynnis niobe	(Linnaeus, 1758)	LC	NT	Fabriciana niobe	Larvae	Larvae
Argynnis pandora	(Dennis & Schiffermüller, 1775)	LC	LC	Argynnis pandora	Larvae	Larvae
Argynnis paphia	(Linnaeus, 1758)	LC	LC	Argynnis paphia	Larvae	Larvae
Aricia agestis	(Dennis & Schiffermüller, 1775)	LC	LC	Aricia agestis	Proven	Proven
Aricia anteros	(Freyer, 1838)	NT	LC	Aricia anteros	Eggs	Eggs
Aricia artaxerxes	(Fabricius, 1793)	LC	LC	Aricia artaxerxes	Proven	Proven
Aricia cramera	(Eschscholtz, 1821)	LC	LC	Aricia cramera	Eggs	Eggs
Aricia eumedon	(Esper, 1780)	LC	LC	Eumedonia eumedon	Proven	Proven
Aricia hyacinthus	(Herrich-Schäffer, 1847)	RE	RE	Aricia hyacinthus	Unknown	Unknown
Aricia montensis	(Verity, 1928)	LC	LC	Aricia montensis	Larvae	Larvae
Aricia morronensis	(Ribbe, 1910)	LC	LC	Aricia morronensis	Larvae	Larvae
Aricia nicias	(Meigen, 1830)	LC	LC	Aricia nicias	Larvae	Larvae
Azanus ubaldus	(Stoll, 1782)	NA	NA	Azanus ubaldus	Proven	Proven
Boloria alaskensis	(Holland, 1900)	NA	NA	Boloria alaskensis	Unknown	Unknown
Boloria angarensis	(Erschoff, 1870)	NA	NA	Boloria angarensis	Unknown	Unknown
Boloria aquilonaris	(Stichel, 1908)	LC	LC	Boloria aquilonaris	Proven	Proven
Boloria chariclea	(Schneider, 1794)	NT	NT	Boloria chariclea	Claim only	Claim only
Boloria dia	(Linnaeus, 1767)	LC	LC	Boloria dia	Larvae	Larvae
Boloria eunomia	(Esper, 1799)	LC	LC	Boloria eunomia	Proven	Proven
Boloria euphrosyne	(Linnaeus, 1758)	LC	LC	Boloria euphrosyne	Proven	Proven
Boloria freija	(Becklin, 1791)	LC	LC	Boloria freija	Claim only	Claim only
Boloria frigga	(Becklin, 1791)	LC	LC	Boloria frigga	Claim only	Claim only
Boloria graeca	(Staudinger, 1870)	LC	LC	Boloria graeca	Larvae	Larvae
Boloria improba	(Butler, 1877)	EN	EN	Boloria improba	Eggs	Eggs
Boloria napaea	(Hoffmannsegg, 1804)	LC	LC	Boloria napaea	Larvae	Larvae
Boloria oscarus	(Eversmann, 1844)	NA	NA	Boloria oscarus	Unknown	Unknown
Boloria pales	(Dennis & Schiffermüller, 1775)	LC	LC	Boloria pales	Larvae	Larvae
Boloria polaris	(Boisduval, 1828)	VU	VU	Boloria polaris	Unknown	Unknown
Boloria selene	(Dennis & Schiffermüller, 1775)	LC	LC	Boloria selene	Proven	Proven
Boloria selenis	(Eversmann, 1837)	LC	NE	Boloria selenis	Unknown	Unknown
Boloria thore	(Hübner, 1803)	LC	LC	Boloria thore	Claim only	Claim only
Boloria titania	(Esper, 1793)	NT	LC	Boloria titania	Larvae	Larvae
Boloria tritonia	(Böber, 1812)	NA	NA	Boloria tritonia	Unknown	Unknown
Borbo borbonica	(Boisduval, 1833)	NA	NA	Borbo borbonica	Proven	Proven
Brenthis daphne	(Bergsträsser, 1780)	LC	LC	Brenthis daphne	Larvae	Larvae
Brenthis hecate	(Dennis & Schiffermüller, 1775)	LC	LC	Brenthis hecate	Proven	Proven
Brenthis ino	(Rottemburg, 1775)	LC	LC	Brenthis ino	Larvae	Larvae
Brintesia circe	(Fabricius, 1775)	LC	LC	Brintesia circe	Larvae	Larvae
Cacyreus marshalli	(Butler, 1898)	NA	NA	Cacyreus marshalli	Proven	Proven
Callophrys avis	(Chapman, 1909)	LC	LC	Callophrys avis	Proven	Proven
Callophrys chalybeitincta	(Sovinsky, 1905)	NA	NA	Callophrys chalybeitincta	Eggs	Eggs
Callophrys rubi	(Linnaeus, 1758)	LC	LC	Callophrys rubi	Proven	Proven
Callophrys suaveola	(Staudinger, 1881)	NA	NA	Callophrys suaveola	Unknown	Unknown
Carcharodus alceae	(Esper, 1780)	LC	LC	Carcharodus alceae	Larvae	Larvae
Carcharodus baeticus	(Rambur, 1839)	LC	LC	Muschampia baeticus	Larvae	Larvae
Carcharodus flocciferus	(Zeller, 1847)	NT	LC	Muschampia floccifera	Larvae	Larvae
Carcharodus lavatherae	(Esper, 1783)	NT	NT	Muschampia lavatherae	Larvae	Larvae
Carcharodus orientalis	Reverdin, 1913	LC	LC	Muschampia orientalis	Larvae	Larvae
Carcharodus stauderi	Reverdin, 1913	NA	NA	Muschampia stauderi	Larvae	Larvae
Carcharodus tripolinus	(Verity, 1925)	LC	LC	Carcharodus tripolinus	Larvae	Larvae
Carterocephalus palaemon	(Pallas, 1771)	LC	LC	Carterocephalus palaemon	Proven	Proven
Carterocephalus silvicolus	(Meigen, 1829)	LC	LC	Carterocephalus silvicola	Claim only	Claim only
Catopsilia florella	(Fabricius, 1775)	NA	NA	Catopsilia florella	Larvae	Larvae
Celastrina argiolus	(Linnaeus, 1758)	LC	LC	Celastrina argiolus	Larvae	Larvae
Charaxes jasius	(Linnaeus, 1767)	LC	LC	Charaxes jasius	Proven	Proven
Chazara briseis	(Linnaeus, 1764)	NT	NT	Chazara briseis	Proven	Proven
Chazara persephone	(Hübner, 1805)	LC	NE	Chazara persephone	Claim only	Claim only
Chazara prieuri	(Pierret, 1837)	LC	LC	Chazara prieuri	Proven	Proven
Chilades galba	(Lederer, 1855)	NA	NA	Luthrodes galba	Claim only	Claim only
Chilades trochylus	(Freyer, 1845)	LC	LC	Freyeria trochylus	Larvae	Larvae
Coenonympha amaryllis	(Stoll, 1782)	NA	NA	Coenonympha amaryllis	Unknown	Unknown
Coenonympha arcania	(Linnaeus, 1761)	LC	LC	Coenonympha arcania	Larvae	Larvae
Coenonympha corinna	(Hübner, 1806)	LC	LC	Coenonympha corinna	Claim only	Claim only
Coenonympha dorus	(Esper, 1782)	LC	LC	Coenonympha dorus	Larvae	Larvae
Coenonympha gardetta	(De Prunner, 1798)	LC	LC	Coenonympha gardetta	Larvae	Larvae
Coenonympha glycerion	(Borkhausen, 1788)	LC	LC	Coenonympha glycerion	Larvae	Larvae
Coenonympha hero	(Linnaeus, 1761)	VU	VU	Coenonympha hero	Larvae	Larvae
Coenonympha leander	(Esper, 1784)	LC	LC	Coenonympha leander	Breeding only	Breeding only
Coenonympha oedippus	(Fabricius, 1787)	EN	LC	Coenonympha oedippus	Proven	Proven
Coenonympha orientalis	(Rebel, 1910)	VU	DD	Coenonympha orientalis	Unknown	Unknown
Coenonympha pamphilus	(Linnaeus, 1758)	LC	LC	Coenonympha pamphilus	Proven	Proven
Coenonympha phryne	(Pallas, 1771)	CR	NE	Coenonympha phryne	Claim only	Claim only
Coenonympha rhodopensis	Elwes, 1900	LC	LC	Coenonympha rhodopensis	Claim only	Claim only
Coenonympha thyrsis	(Freyer, 1845)	LC	LC	Coenonympha thyrsis	Breeding only	Breeding only
Coenonympha tullia	(Müller, 1764)	VU	NT	Coenonympha tullia	Proven	Proven
Colias alfacariensis	(Ribbe, 1905)	LC	LC	Colias alfacariensis	Larvae	Larvae
Colias aurorina	(Herrich-Schäffer, 1850)	LC	LC	Colias aurorina	Larvae	Larvae
Colias caucasica	(Staudinger, 1871)	LC	LC	Colias caucasica	Larvae	Larvae
Colias chrysotheme	(Esper, 1781)	VU	VU	Colias chrysotheme	Eggs	Eggs
Colias crocea	(Geoffroy, 1785)	LC	LC	Colias crocea	Proven	Proven
Colias erate	(Esper, 1805)	LC	LC	Colias erate	Claim only	Claim only
Colias hecla	(Lefèbvre, 1836)	NT	NT	Colias hecla	Claim only	Claim only
Colias hyale	(Linnaeus, 1758)	LC	LC	Colias hyale	Larvae	Larvae
Colias myrmidone	(Esper, 1781)	EN	CR	Colias myrmidone	Larvae	Larvae
Colias palaeno	(Linnaeus, 1761)	LC	LC	Colias palaeno	Proven	Proven
Colias phicomone	(Esper, 1780)	NT	NT	Colias phicomone	Larvae	Larvae
Colias tyche	(de Böber, 1812)	LC	LC	Colias tyche	Claim only	Claim only
Colotis evagore	(Klug, 1829)	NA	NA	Colotis evagore	Proven	Proven
Cupido alcetas	(Hoffmannsegg, 1804)	LC	LC	Cupido alcetas	Larvae	Larvae
Cupido argiades	(Pallas, 1771)	LC	LC	Cupido argiades	Proven	Proven
Cupido decoloratus	(Staudinger, 1886)	NT	LC	Cupido decoloratus	Proven	Proven
Cupido lorquinii	(Herrich-Schäffer, 1847)	LC	LC	Cupido lorquinii	Proven	Proven
Cupido minimus	(Fuessly, 1775)	LC	LC	Cupido minimus	Larvae	Larvae
Cupido osiris	(Meigen, 1829)	LC	LC	Cupido osiris	Larvae	Larvae
Cyaniris semiargus	(Rottemburg, 1775)	LC	LC	Cyaniris semiargus	Larvae	Larvae
Cyclyrius webbianus	(Brullé, 1839)	LC	LC	Leptotes webbianus	Larvae	Larvae
Danaus chrysippus	(Linnaeus, 1758)	NA	NA	Danaus chrysippus	Proven	Proven
Danaus plexippus	(Linnaeus, 1758)	NA	NA	Danaus plexippus	Proven	Proven
Erebia aethiopella	(Hoffmannsegg, 1806)	LC	LC	Erebia aethiopellus	Larvae	Larvae
Erebia aethiops	(Esper, 1777)	LC	LC	Erebia aethiops	Larvae	Larvae
Erebia alberganus	(De Prunner, 1798)	LC	LC	Erebia albergana	Larvae	Larvae
Erebia calcaria	(Lorkovic, 1953)	LC	LC	Erebia calcarius	Claim only	Claim only
Erebia cassioides	(Reiner & Hochenwarth, 1792)	LC	LC	Erebia cassioides	Claim only	Claim only
Erebia christi	(Rätzer, 1890)	VU	VU	Erebia christi	Proven	Proven
Erebia claudina	(Borkhausen, 1789)	NT	NT	Erebia claudina	Claim only	Claim only
Erebia cyclopius	(Eversmann, 1844)	NA	NA	Erebia cyclopius	Unknown	Unknown
Erebia dabanensis	(Erschoff, 1871)	NA	NA	Erebia dabanensis	Unknown	Unknown
Erebia disa	(Thunberg, 1791)	LC	LC	Erebia disa	Unknown	Unknown
Erebia discoidalis	(Kirby, 1837)	LC	NE	Erebia discoidalis	Unknown	Unknown
Erebia edda	(Ménétriés, 1851)	NA	NA	Erebia edda	Unknown	Unknown
Erebia embla	(Thunberg, 1791)	LC	LC	Erebia embla	Claim only	Claim only
Erebia epiphron	(Knoch, 1783)	LC	LC	Erebia epiphron	Proven	Proven
Erebia epistygne	(Hübner, 1819)	NT	NT	Erebia epistygne	Larvae	Larvae
Erebia eriphyle	(Freyer, 1836)	LC	LC	Erebia eriphyle	Larvae	Larvae
Erebia euryale	(Esper, 1805)	LC	LC	Erebia euryale	Larvae	Larvae
Erebia fasciata	(Butler, 1868)	NA	NA	Erebia fasciata	Unknown	Unknown
Erebia flavofasciata	(Heyne, 1895)	NT	NT	Erebia flavofasciata	Larvae	Larvae
Erebia gorge	(Hübner, 1804)	LC	LC	Erebia gorge	Larvae	Larvae
Erebia gorgone	(Boisduval, 1833)	LC	LC	Erebia gorgone	Unknown	Unknown
Erebia hispania	(Butler, 1868)	LC	LC	Erebia hispania	Claim only	Claim only
Erebia jeniseiensis	(Trybom, 1877)	NA	NA	Erebia jeniseiensis	Unknown	Unknown
Erebia lefebvrei	(Boisduval, 1828)	LC	LC	Erebia lefebvrei	Claim only	Claim only
Erebia ligea	(Linnaeus, 1758)	LC	LC	Erebia ligea	Larvae	Larvae
Erebia manto	(Dennis & Schiffermüller, 1775)	LC	LC	Erebia manto	Larvae	Larvae
Erebia medusa	(Dennis & Schiffermüller, 1775)	LC	LC	Erebia medusa	Larvae	Larvae
Erebia melampus	(Fuessly, 1775)	LC	LC	Erebia melampus	Larvae	Larvae
Erebia melas	(Herbst, 1796)	LC	LC	Erebia melas	Claim only	Claim only
Erebia meolans	(de Prunner, 1798)	LC	LC	Erebia meolans	Larvae	Larvae
Erebia mnestra	(Hübner, 1804)	LC	LC	Erebia mnestra	Larvae	Larvae
Erebia montana	(de Prunner, 1798)	LC	LC	Erebia montana	Larvae	Larvae
Erebia neoridas	(Boisduval, 1828)	LC	LC	Erebia neoridas	Larvae	Larvae
Erebia nivalis	(Lorkovic & De Lesse, 1954)	LC	LC	Erebia nivalis	Larvae	Larvae
Erebia oeme	(Hübner, 1804)	LC	LC	Erebia oeme	Larvae	Larvae
Erebia orientalis	(Elwes, 1900)	LC	LC	Erebia orientalis	Unknown	Unknown
Erebia ottomana	(Herrich-Schäffer, 1847)	LC	LC	Erebia ottomana	Larvae	Larvae
Erebia palarica	(Chapman, 1905)	LC	LC	Erebia palarica	Claim only	Claim only
Erebia pandrose	(Borkhausen, 1788)	LC	LC	Erebia pandrose	Larvae	Larvae
Erebia pharte	(Hübner, 1804)	LC	LC	Erebia pharte	Larvae	Larvae
Erebia pluto	(De Prunner, 1798)	LC	LC	Erebia pluto	Larvae	Larvae
Erebia polaris	(Staudinger, 1871)	LC	LC	Erebia polaris	Claim only	Claim only
Erebia pronoe	(Esper, 1780)	LC	LC	Erebia pronoe	Larvae	Larvae
Erebia rhodopensis	(Nicholl, 1900)	LC	LC	Erebia rhodopensis	Claim only	Claim only
Erebia rondoui	(Oberthür, 1908)	LC	LC	Erebia rondoui	Unknown	Unknown
Erebia rossii	(Curtis, 1834)	NA	NA	Erebia rossii	Unknown	Unknown
Erebia scipio	(Boisduval, 1832)	LC	LC	Erebia scipio	Proven	Proven
Erebia sthennyo	(Graslin, 1850)	LC	LC	Erebia sthennyo	Claim only	Claim only
Erebia stiria	(Godart, 1824)	LC	LC	Erebia stiria	Claim only	Claim only
Erebia styx	(Freyer, 1834)	LC	LC	Erebia styx	Proven	Proven
Erebia sudetica	(Staudinger, 1861)	VU	VU	Erebia sudetica	Larvae	Larvae
Erebia triaria	(de Prunner, 1798)	LC	LC	Erebia triarius	Larvae	Larvae
Erebia tyndarus	(Esper, 1781)	LC	LC	Erebia tyndarus	Larvae	Larvae
Erebia zapateri	(Oberthür, 1875)	LC	LC	Erebia zapateri	Claim only	Claim only
Erynnis marloyi	(Boisduval, 1834)	LC	LC	Erynnis marloyi	Eggs	Eggs
Erynnis tages	(Linnaeus, 1758)	LC	LC	Erynnis tages	Larvae	Larvae
Euchloe ausonia	(Hübner, 1804)	LC	LC	Euchloe ausonia	Proven	Proven
Euchloe bazae	(Fabiano, 1993)	VU	VU	Elphinstonia bazae	Proven	Proven
Euchloe belemia	(Esper, 1800)	LC	LC	Euchloe belemia	Larvae	Larvae
Euchloe charlonia	(Donzel, 1842)	LC	LC	Elphinstonia charlonia	Larvae	Larvae
Euchloe crameri	(Butler, 1869)	LC	LC	Euchloe crameri	Proven	Proven
Euchloe eversi	(Stamm, 1963)	LC	LC	Euchloe eversi	Larvae	Larvae
Euchloe grancanariensis	(Acosta, 2008)	LC	LC	Euchloe grancanariensis	Proven	Proven
Euchloe hesperidum	(Rothschild, 1913)	LC	LC	Euchloe hesperidum	Proven	Proven
Euchloe insularis	(Staudinger, 1861)	LC	LC	Euchloe insularis	Larvae	Larvae
Euchloe penia	(Freyer, 1852)	LC	LC	Elphinstonia penia	Larvae	Larvae
Euchloe simplonia	(Freyer, 1829)	LC	LC	Euchloe simplonia	Larvae	Larvae
Euchloe tagis	(Hübner, 1804)	LC	LC	Iberochloe tagis	Proven	Proven
Euphydryas aurinia	(Rottemburg, 1775)	LC	LC	Euphydryas aurinia	Proven	Proven
Euphydryas cynthia	(Dennis & Schiffermüller, 1775)	LC	LC	Euphydryas cynthia	Proven	Proven
Euphydryas desfontainii	(Godart, 1819)	NT	NT	Euphydryas desfontainii	Larvae	Larvae
Euphydryas iduna	(Dalman, 1816)	NT	NT	Euphydryas iduna	Larvae	Larvae
Euphydryas intermedia	(Ménétriés, 1859)	LC	LC	Euphydryas intermedia	Proven	Proven
Euphydryas maturna	(Linnaeus, 1758)	VU	LC	Euphydryas maturna	Proven	Proven
Favonius quercus	(Linnaeus, 1758)	LC	LC	Favonius quercus	Larvae	Larvae
Gegenes nostrodamus	(Fabricius, 1793)	LC	LC	Gegenes nostrodamus	Larvae	Larvae
Gegenes pumilio	(Hoffmannsegg, 1804)	LC	LC	Gegenes pumilio	Proven	Proven
Glaucopsyche alexis	(Poda, 1761)	LC	LC	Glaucopsyche alexis	Larvae	Larvae
Glaucopsyche melanops	(Boisduval, 1828)	LC	LC	Glaucopsyche melanops	Larvae	Larvae
Glaucopsyche paphos	Chapman, 1920	LC	LC	Glaucopsyche paphos	Larvae	Larvae
Gonepteryx cleobule	(Hübner, 1825)	VU	VU	Gonepteryx cleobule	Larvae	Larvae
Gonepteryx cleopatra	(Linnaeus, 1767)	LC	LC	Gonepteryx cleopatra	Larvae	Larvae
Gonepteryx farinosa	(Zeller, 1847)	LC	LC	Gonepteryx farinosa	Larvae	Larvae
Gonepteryx maderensis	(Felder, 1862)	EN	EN	Gonepteryx maderensis	Proven	Proven
Gonepteryx rhamni	(Linnaeus, 1758)	LC	LC	Gonepteryx rhamni	Proven	Proven
Hamearis lucina	(Linnaeus, 1758)	LC	LC	Hamearis lucina	Larvae	Larvae
Hesperia comma	(Linnaeus, 1758)	LC	LC	Hesperia comma	Larvae	Larvae
Heteropterus morpheus	(Pallas, 1771)	LC	LC	Heteropterus morpheus	Larvae	Larvae
Hipparchia aristaeus	(Bonelli, 1826)	LC	LC	Hipparchia aristaeus	Claim only	Claim only
Hipparchia autonoe	(Esper, 1783)	LC	NE	Hipparchia autonoe	Unknown	Unknown
Hipparchia azorina	(Strecker, 1898)	LC	LC	Hipparchia azorina	Proven	Proven
Hipparchia bacchus	(Higgins, 1967)	VU	VU	Hipparchia bacchus	Breeding only	Breeding only
Hipparchia christenseni	(Kudrna, 1977)	LC	LC	Hipparchia christenseni	Unknown	Unknown
Hipparchia cretica	(Rebel, 1916)	LC	LC	Hipparchia cretica	Unknown	Unknown
Hipparchia cypriensis	(Holik, 1949)	LC	LC	Hipparchia cypriensis	Larvae	Larvae
Hipparchia fagi	(Scopoli, 1763)	NT	NT	Hipparchia fagi	Larvae	Larvae
Hipparchia fatua	(Freyer, 1844)	LC	LC	Hipparchia fatua	Unknown	Unknown
Hipparchia fidia	(Linnaeus, 1767)	LC	LC	Hipparchia fidia	Larvae	Larvae
Hipparchia gomera	(Higgins, 1967)	LC	LC	Hipparchia gomera	Breeding only	Breeding only
Hipparchia hermione	(Linnaeus, 1764)	NT	NT	Hipparchia alcyone	Proven	Proven
Hipparchia leighebi	(Kudrna, 1976)	NT	NT	Hipparchia leighebi	Claim only	Claim only
Hipparchia maderensis	(Bethune-Baker, 1891)	LC	LC	Hipparchia maderensis	Proven	Proven
Hipparchia mersina	(Staudinger, 1871)	NA	NA	Hipparchia mersina	Unknown	Unknown
Hipparchia miguelensis	(Le Cerf, 1935)	LC	LC	Hipparchia miguelensis	Larvae	Larvae
Hipparchia neapolitana	(Stauder, 1921)	LC	LC	Hipparchia neapolitana	Claim only	Claim only
Hipparchia neomiris	(Godart, 1822)	LC	LC	Hipparchia neomiris	Proven	Proven
Hipparchia pellucida	(Stauder, 1923)	LC	LC	Hipparchia pellucida	Claim only	Claim only
Hipparchia sbordonii	(Kudrna, 1984)	NT	NT	Hipparchia sbordonii	Breeding only	Breeding only
Hipparchia semele	(Linnaeus, 1758)	LC	LC	Hipparchia semele	Larvae	Larvae
Hipparchia senthes	(Fruhstorfer, 1908)	LC	LC	Hipparchia senthes	Unknown	Unknown
Hipparchia statilinus	(Hufnagel, 1766)	NT	NT	Hipparchia statilinus	Larvae	Larvae
Hipparchia syriaca	(Staudinger, 1871)	LC	LC	Hipparchia syriaca	Claim only	Claim only
Hipparchia tamadabae	(Owen & Smith, 1992)	LC	LC	Hipparchia tamadabae	Breeding only	Breeding only
Hipparchia tilosi	(Manil, 1984)	VU	VU	Hipparchia tilosi	Breeding only	Breeding only
Hipparchia volgensis	(Mazochin-Porshnjakov, 1952)	LC	LC	Hipparchia volgensis	Unknown	Unknown
Hipparchia wyssii	(Christ, 1889)	LC	LC	Hipparchia wyssii	Breeding only	Breeding only
Hyponephele huebneri	(Koçak, 1980)	NA	NA	Hyponephele huebneri	Unknown	Unknown
Hyponephele lupina	(Costa, 1836)	LC	LC	Hyponephele lupina	Larvae	Larvae
Hyponephele lycaon	(Kühn, 1774)	LC	LC	Hyponephele lycaon	Larvae	Larvae
Iolana iolas	(Ochsenheimer, 1816)	NT	NT	Iolana iolas	Proven	Proven
Iphiclides podalirius	(Linnaeus, 1758)	LC	LC	Iphiclides podalirius	Proven	Proven
Issoria eugenia	(Eversmann, 1847)	NA	NA	Issoria eugenia	Unknown	Unknown
Issoria lathonia	(Linnaeus, 1758)	LC	LC	Issoria lathonia	Proven	Proven
Kirinia climene	(Esper, 1783)	LC	LC	Kirinia climene	Unknown	Unknown
Kirinia roxelana	(Cramer, 1777)	LC	LC	Kirinia roxelana	Eggs	Eggs
Laeosopis roboris	(Esper, 1789)	LC	LC	Laeosopis roboris	Proven	Proven
Lampides boeticus	(Linnaeus, 1767)	LC	LC	Lampides boeticus	Proven	Proven
Lasiommata maera	(Linnaeus, 1758)	LC	LC	Lasiommata maera	Proven	Proven
Lasiommata megera	(Linnaeus, 1767)	LC	LC	Lasiommata megera	Proven	Proven
Lasiommata paramegaera	(Hübner, 1824)	LC	LC	Lasiommata paramegaera	Breeding only	Breeding only
Lasiommata petropolitana	(Fabricius, 1787)	LC	LC	Lasiommata petropolitana	Larvae	Larvae
Leptidea duponcheli	(Staudinger, 1871)	LC	LC	Leptidea duponcheli	Proven	Proven
Leptidea morsei	(Fenton, 1881)	NT	EN	Leptidea morsei	Proven	Proven
Leptidea reali	(Reissinger, 1989)	LC	LC	Leptidea reali	Proven	Proven
Leptidea sinapis	(Linnaeus, 1758)	LC	LC	Leptidea sinapis	Proven	Proven
Leptotes pirithous	(Linnaeus, 1767)	LC	LC	Leptotes pirithous	Proven	Proven
Libythea celtis	(Laicharting, 1782)	LC	LC	Libythea celtis	Proven	Proven
Limenitis camilla	(Linnaeus, 1764)	LC	LC	Limenitis camilla	Proven	Proven
Limenitis populi	(Linnaeus, 1758)	LC	NT	Limenitis populi	Proven	Proven
Limenitis reducta	(Staudinger, 1901)	LC	LC	Limenitis reducta	Proven	Proven
Lopinga achine	(Scopoli, 1763)	VU	VU	Lopinga achine	Proven	Proven
Lopinga deidamia	(Eversmann, 1851)	NA	NA	Lasiommata deidamia	Unknown	Unknown
Lycaena alciphron	(Rottemburg, 1775)	LC	NT	Lycaena alciphron	Proven	Proven
Lycaena bleusei	(Oberthür, 1884)	LC	LC	Lycaena bleusei	Claim only	Claim only
Lycaena candens	(Herrich-Schäffer, 1844)	LC	LC	Lycaena candens	Larvae	Larvae
Lycaena dispar	(Haworth, 1802)	LC	LC	Lycaena dispar	Proven	Proven
Lycaena helle	(Dennis & Schiffermüller, 1775)	EN	LC	Lycaena helle	Proven	Proven
Lycaena hippothoe	(Linnaeus, 1761)	LC	NT	Lycaena hippothoe	Proven	Proven
Lycaena ottomana	(Lefèbvre, 1830)	LC	LC	Lycaena ottomana	Breeding only	Breeding only
Lycaena phlaeas	(Linnaeus, 1761)	LC	LC	Lycaena phlaeas	Proven	Proven
Lycaena thersamon	(Esper, 1784)	LC	LC	Lycaena thersamon	Eggs	Eggs
Lycaena thetis	(Klug, 1834)	NA	NA	Lycaena thetis	Larvae	Unknown
Lycaena tityrus	(Poda, 1761)	LC	LC	Lycaena tityrus	Proven	Proven
Lycaena virgaureae	(Linnaeus, 1758)	LC	LC	Lycaena virgaureae	Larvae	Larvae
Maniola chia	(Thomson, 1987)	LC	LC	Maniola chia	Unknown	Unknown
Maniola cypricola	(Graves, 1928)	LC	LC	Maniola cypricola	Unknown	Unknown
Maniola halicarnassus	(Thomson, 1990)	NT	NT	Maniola halicarnassus	Unknown	Unknown
Maniola jurtina	(Linnaeus, 1758)	LC	LC	Maniola jurtina	Proven	Proven
Maniola megala	(Oberthür, 1909)	NA	NA	Maniola megala	Unknown	Unknown
Maniola nurag	(Ghiliani, 1852)	LC	LC	Maniola nurag	Claim only	Claim only
Maniola telmessia	(Zeller, 1847)	LC	LC	Maniola telmessia	Unknown	Unknown
Melanargia arge	(Sulzer, 1776)	LC	LC	Melanargia arge	Proven	Proven
Melanargia galathea	(Linnaeus, 1758)	LC	LC	Melanargia galathea	Proven	Proven
Melanargia ines	(Hoffmannsegg, 1804)	LC	LC	Melanargia ines	Claim only	Claim only
Melanargia lachesis	(Hübner, 1790)	LC	LC	Melanargia lachesis	Proven	Proven
Melanargia larissa	(Geyer, 1828)	LC	LC	Melanargia larissa	Unknown	Unknown
Melanargia occitanica	(Esper, 1793)	LC	LC	Melanargia occitanica	Proven	Proven
Melanargia pherusa	(Boisduval, 1833)	LC	LC	Melanargia pherusa	Claim only	Claim only
Melanargia russiae	(Esper, 1783)	LC	LC	Melanargia russiae	Proven	Proven
Melitaea aetherie	(Hübner, 1826)	LC	LC	Melitaea aetherie	Proven	Proven
Melitaea arduinna	(Esper, 1783)	LC	LC	Melitaea arduinna	Proven	Proven
Melitaea asteria	(Freyer, 1828)	LC	LC	Melitaea asteria	Claim only	Claim only
Melitaea athalia	(Rottemburg, 1775)	LC	LC	Melitaea athalia	Proven	Proven
Melitaea aurelia	(Nickerl, 1850)	NT	LC	Melitaea aurelia	Proven	Proven
Melitaea britomartis	(Assmann, 1847)	NT	NT	Melitaea britomartis	Proven	Proven
Melitaea cinxia	(Linnaeus, 1758)	LC	LC	Melitaea cinxia	Proven	Proven
Melitaea deione	(Geyer, 1832)	LC	LC	Melitaea deione	Larvae	Larvae
Melitaea diamina	(Lang, 1789)	LC	NT	Melitaea diamina	Proven	Proven
Melitaea didyma	(Esper, 1778)	LC	LC	Melitaea didyma	Proven	Proven
Melitaea parthenoides	(Keferstein, 1851)	LC	LC	Melitaea parthenoides	Larvae	Larvae
Melitaea phoebe	(Dennis & Schiffermüller, 1775)	LC	LC	Melitaea phoebe	Proven	Proven
Melitaea telona	(Fruhstorfer, 1908)	DD	DD	Melitaea telona	Unknown	Unknown
Melitaea trivia	(Dennis & Schiffermüller, 1775)	LC	NT	Melitaea trivia	Proven	Proven
Melitaea varia	(Meyer-Dür, 1851)	LC	LC	Melitaea varia	Larvae	Larvae
Minois dryas	(Scopoli, 1763)	LC	LC	Minois dryas	Larvae	Larvae
Muschampia cribrellum	(Eversmann, 1841)	NT	NT	Favria cribrellum	Larvae	Larvae
Muschampia proto	(Ochsenheimer, 1808)	LC	LC	Muschampia proto	Proven	Proven
Muschampia tessellum	(Hübner, 1803)	LC	LC	Muschampia tessellum	Larvae	Larvae
Neolycaena rhymnus	(Eversmann, 1832)	LC	LC	Neolycaena rhymnus	Claim only	Claim only
Neptis rivularis	(Scopoli, 1763)	LC	LC	Neptis rivularis	Proven	Proven
Neptis sappho	(Pallas, 1771)	LC	LC	Neptis sappho	Proven	Proven
Nymphalis antiopa	(Linnaeus, 1758)	LC	LC	Nymphalis antiopa	Larvae	Larvae
Nymphalis polychloros	(Linnaeus, 1758)	LC	VU	Nymphalis polychloros	Proven	Proven
Nymphalis vaualbum	(Denis & Schiffermuller 1775)	LC	LC	Nymphalis vaualbum	Claim only	Claim only
Nymphalis xanthomelas	(Esper, 1781)	LC	NT	Nymphalis xanthomelas	Larvae	Larvae
Ochlodes sylvanus	(Esper, 1777)	LC	LC	Ochlodes sylvanus	Larvae	Larvae
Oeneis bore	(Schneider, 1792)	LC	LC	Oeneis bore	Claim only	Claim only
Oeneis glacialis	(Moll, 1783)	LC	LC	Oeneis glacialis	Larvae	Larvae
Oeneis jutta	(Hübner, 1806)	LC	LC	Oeneis jutta	Proven	Proven
Oeneis magna	(Graeser, 1888)	NA	NA	Oeneis magna	Claim only	Claim only
Oeneis melissa	(Fabricius, 1775)	NA	NA	Oeneis melissa	Unknown	Unknown
Oeneis norna	(Thunberg, 1791)	NT	NT	Oeneis norna	Claim only	Claim only
Oeneis polixenes	(Fabricius, 1775)	NA	NA	Oeneis polixenes	Unknown	Unknown
Oeneis tarpeia	(Pallas, 1771)	LC	NE	Oeneis tarpeia	Unknown	Unknown
Papilio alexanor	(Esper, 1800)	LC	LC	Papilio alexanor	Proven	Proven
Papilio hospiton	(Guenée, 1839)	LC	LC	Papilio hospiton	Proven	Proven
Papilio machaon	(Linnaeus, 1758)	LC	LC	Papilio machaon	Proven	Proven
Pararge aegeria	(Linnaeus, 1758)	LC	LC	Pararge aegeria	Proven	Proven
Pararge xiphia	(Fabricius, 1775)	EN	EN	Pararge xiphia	Proven	Proven
Pararge xiphioides	(Staudinger, 1871)	LC	LC	Pararge xiphioides	Larvae	Larvae
Parnassius apollo	(Linnaeus, 1758)	NT	NT	Parnassius apollo	Proven	Proven
Parnassius mnemosyne	(Linnaeus, 1758)	NT	LC	Parnassius mnemosyne	Proven	Proven
Parnassius phoebus	(Fabricius, 1793)	NT	NT	Parnassius phoebus	Larvae	Larvae
Pelopidas thrax	(Hübner, 1821)	NA	NA	Pelopidas thrax	Eggs	Claim only
Phengaris alcon	(Dennis & Schiffermüller, 1775)	LC	NT	Phengaris alcon	Proven	Proven
Phengaris arion	(Linnaeus, 1758)	EN	EN	Phengaris arion	Larvae	Larvae
Phengaris nausithous	(Bergsträsser, 1779)	NT	NT	Phengaris nausithous	Proven	Proven
Phengaris teleius	(Bergsträsser, 1779)	VU	VU	Phengaris teleius	Proven	Proven
Pieris balcana	(Lorkovic, 1968)	LC	LC	Pieris balcana	Unknown	Unknown
Pieris brassicae	(Linnaeus, 1758)	LC	LC	Pieris brassicae	Proven	Proven
Pieris bryoniae	(Hübner, 1805)	LC	LC	Pieris bryoniae	Proven	Proven
Pieris cheiranthi	(Hübner, 1808)	EN	EN	Pieris cheiranthi	Larvae	Larvae
Pieris ergane	(Geyer, 1828)	LC	LC	Pieris ergane	Proven	Proven
Pieris krueperi	(Staudinger, 1860)	LC	LC	Pieris krueperi	Larvae	Larvae
Pieris mannii	(Mayer, 1851)	LC	LC	Pieris mannii	Larvae	Larvae
Pieris napi	(Linnaeus, 1758)	LC	LC	Pieris napi	Proven	Proven
Pieris rapae	(Linnaeus, 1758)	LC	LC	Pieris rapae	Proven	Proven
Pieris wollastoni	(Butler, 1886)	CR	CR	Pieris wollastoni	Larvae	Larvae
Plebejus aquilo	(Boisduval, 1832)	LC	LC	Agriades aquilo	Claim only	Claim only
Plebejus argus	(Linnaeus, 1758)	LC	LC	Plebejus argus	Proven	Proven
Plebejus argyrognomon	(Bergsträsser, 1779)	LC	LC	Plebejus argyrognomon	Larvae	Larvae
Plebejus bellieri	(Oberthür, 1910)	LC	LC	Plebejus bellieri	Proven	Proven
Plebejus dardanus	(Freyer, 1844)	NT	NT	Agriades dardanus	Larvae	Larvae
Plebejus eurypilus	(Freyer, 1851)	NA	NA	Kretania eurypilus	Larvae	Larvae
Plebejus glandon	(de Prunner, 1798)	LC	LC	Agriades glandon	Larvae	Larvae
Plebejus hespericus	(Rambur, 1839)	LC	LC	Kretania hesperica	Larvae	Larvae
Plebejus idas	(Linnaeus, 1761)	LC	LC	Plebejus idas	Larvae	Larvae
Plebejus loewii	(Zeller, 1847)	NA	NA	Plebejidea loewii	Claim only	Claim only
Plebejus optilete	(Knoch, 1781)	LC	LC	Agriades optilete	Larvae	Larvae
Plebejus orbitulus	(de Prunner, 1798)	LC	LC	Agriades orbitulus	Larvae	Larvae
Plebejus psyloritus	(Freyer, 1845)	LC	LC	Kretania psylorita	Larvae	Larvae
Plebejus pylaon	(Fischer, 1832)	NT	NE	Kretania pylaon	Larvae	Larvae
Plebejus pyrenaicus	(Boisduval, 1840)	LC	LC	Agriades	Unknown	Unknown
Plebejus sephirus	(Frivaldzky, 1835)	LC	LC	Kretania sephirus	Proven	Proven
Plebejus trappi	(Verity, 1927)	NT	LC	Kretania trappi	Larvae	Larvae
Plebejus zullichi	(Hemming, 1933)	EN	EN	Agriades zullichi	Larvae	Larvae
Polygonia c-album	(Linnaeus, 1758)	LC	LC	Polygonia c-album	Proven	Proven
Polygonia egea	(Cramer, 1775)	LC	LC	Polygonia egea	Proven	Proven
Polyommatus admetus	(Esper, 1783)	LC	LC	Polyommatus admetus	Larvae	Larvae
Polyommatus albicans	(Gerhard, 1851)	LC	LC	Lysandra albicans	Larvae	Larvae
Polyommatus amandus	(Schneider, 1792)	LC	LC	Polyommatus amandus	Proven	Proven
Polyommatus aroaniensis	(Brown, 1976)	LC	LC	Polyommatus aroaniensis	Larvae	Larvae
Polyommatus bellargus	(Rottemburg, 1775)	LC	LC	Lysandra bellargus	Proven	Proven
Polyommatus caelestisssimus	Verity, 1921	LC	LC	Lysandra caelestissima	Breeding only	Breeding only
Polyommatus coelestinus	(Eversmann, 1843)	LC	LC	Neolysandra coelestina	Eggs	Eggs
Polyommatus coridon	(Poda, 1761)	LC	LC	Lysandra coridon	Proven	Proven
Polyommatus corydonius	(Herrich-Schäffer, [1852])	LC	NE	Lysandra corydonius	Claim only	Claim only
Polyommatus cyane	(Eversmann, 1837)	NA	NA	Glabroculus cyane	Unknown	Unknown
Polyommatus damocles	(Herrich-Schäffer, 1844)	DD	NE	Polyommatus damocles	Proven	Proven
Polyommatus damon	(Dennis & Schiffermüller, 1775)	NT	NT	Polyommatus damon	Larvae	Larvae
Polyommatus damone	(Eversmann, 1841)	NA	NA	Polyommatus damone	Larvae	Larvae
Polyommatus daphnis	(Dennis & Schiffermüller, 1775)	LC	LC	Polyommatus daphnis	Larvae	Larvae
Polyommatus dolus	(Hübner, 1823)	LC	LC	Polyommatus dolus	Larvae	Larvae
Polyommatus dorylas	(Dennis & Schiffermüller, 1775)	NT	NT	Polyommatus dorylas	Larvae	Larvae
Polyommatus eleniae	(Coutsis & De Prins, 2005)	DD	DD	Polyommatus orphicus	Eggs	Eggs
Polyommatus eros	(Ochsenheimer, 1808)	NT	NT	Polyommatus eros	Proven	Proven
Polyommatus escheri	(Hübner, 1823)	LC	LC	Polyommatus escheri	Larvae	Larvae
Polyommatus fabressei	(Oberthür, 1910)	LC	LC	Polyommatus fabressei	Larvae	Larvae
Polyommatus fulgens	(de Sagarra, 1925)	LC	LC	Polyommatus fulgens	Eggs	Eggs
Polyommatus galloi	(Balletto & Toso, 1979)	VU	VU	Polyommatus ripartii galloi	Unknown	Unknown
Polyommatus golgus	(Hübner, 1813)	VU	VU	Polyommatus golgus	Larvae	Larvae
Polyommatus hispanus	(Herrich-Schäffer, 1851)	LC	LC	Lysandra hispana	Proven	Proven
Polyommatus humedasae	(Toso & Balletto, 1976)	EN	EN	Polyommatus humedasae	Proven	Proven
Polyommatus icarus	(Rottemburg, 1775)	LC	LC	Polyommatus icarus	Proven	Proven
Polyommatus iphigenia	(Herrich-Schäffer, 1847)	NA	NA	Polyommatus iphigenia	Larvae	Larvae
Polyommatus nephohiptamenos	(Brown & Coutsis, 1978)	NT	NT	Polyommatus nephohiptamenos	Larvae	Larvae
Polyommatus nivescens	(Keferstein, 1851)	NT	NT	Polyommatus nivescens	Larvae	Larvae
Polyommatus orphicus	(Kolev, 2005)	VU	VU	Polyommatus orphicus	Eggs	Eggs
Polyommatus pljushtchi	(Lukhtanov & Budashkin, 1993)	DD	DD	Polyommatus damone pljushtchi	Unknown	Unknown
Polyommatus ripartii	(Freyer, 1830)	LC	NT	Polyommatus ripartii	Larvae	Larvae
Polyommatus thersites	(Cantener, 1835)	LC	LC	Polyommatus thersites	Larvae	Larvae
Polyommatus violetae	(Gomez-Bustillo et al., 1979)	VU	VU	Polyommatus violetae	Proven	Proven
Pontia callidice	(Hübner, 1800)	LC	LC	Pontia callidice	Larvae	Larvae
Pontia chloridice	(Hübner, 1813)	LC	LC	Pontia chloridice	Proven	Proven
Pontia daplidice	(Linnaeus, 1758)	LC	LC	Pontia daplidice	Proven	Proven
Pontia edusa	(Fabricius, 1777)	LC	LC	Pontia edusa	Larvae	Larvae
Praephilotes anthracias	(Christoph, 1877)	NA	NA	Praephilotes anthracias	Claim only	Claim only
Proterebia afer	(Fabricius, 1787)	LC	LC	Proterebia phegea	Eggs	Eggs
Pseudochazara amymone	(Brown, 1976)	VU	VU	Pseudochazara amymone	Breeding only	Breeding only
Pseudochazara anthelea	(Hübner, 1824)	LC	LC	Pseudochazara anthelea	Larvae	Larvae
Pseudochazara cingovskii	(Gross, 1973)	CR	NE	Pseudochazara cingovskii	Eggs	Eggs
Pseudochazara euxina	(Kuznetsov, 1909)	EN	NE	Pseudochazara euxina	Claim only	Claim only
Pseudochazara geyeri	(Herrich-Schäffer, 1846)	LC	LC	Pseudochazara geyeri	Unknown	Unknown
Pseudochazara graeca	(Staudinger, 1870)	LC	LC	Pseudochazara graeca	Unknown	Unknown
Pseudochazara hippolyte	(Esper, 1783)	LC	LC	Pseudochazara williamsi	Larvae	Larvae
Pseudochazara mniszechii	(Herrich-Schäffer, 1851)	LC	LC	Pseudochazara mniszechii	Unknown	Unknown
Pseudochazara orestes	(De Prins & van der Poorten, 1981)	VU	VU	Pseudochazara orestes	Unknown	Unknown
Pseudophilotes abencerragus	(Pierret, 1837)	LC	LC	Pseudophilotes abencerragus	Proven	Proven
Pseudophilotes barbagiae	(De Prins & van der Poorten, 1982)	LC	LC	Pseudophilotes barbagiae	Proven	Unknown
Pseudophilotes baton	(Bergsträsser, 1779)	LC	LC	Pseudophilotes baton	Proven	Proven
Pseudophilotes bavius	(Eversmann, 1832)	LC	NE	Pseudophilotes bavius	Proven	Proven
Pseudophilotes panope	(Eversmann, 1851)	NA	NA	Pseudophilotes panope	Unknown	Unknown
Pseudophilotes panoptes	(Hübner, 1813)	NT	NT	Pseudophilotes panoptes	Proven	Proven
Pseudophilotes vicrama	(Moore, 1865)	NT	NT	Pseudophilotes vicrama	Larvae	Larvae
Pyrgus alveus	(Hübner, 1803)	LC	LC	Pyrgus alveus	Larvae	Larvae
Pyrgus andromedae	(Wallengren, 1853)	LC	LC	Pyrgus andromedae	Larvae	Larvae
Pyrgus armoricanus	(Oberthür, 1910)	LC	LC	Pyrgus armoricanus	Larvae	Larvae
Pyrgus bellieri	(Oberthür, 1910)	LC	LC	Pyrgus foulquieri	Larvae	Larvae
Pyrgus cacaliae	(Rambur, 1839)	LC	LC	Pyrgus cacaliae	Larvae	Larvae
Pyrgus carlinae	(Rambur, 1839)	LC	LC	Pyrgus carlinae	Larvae	Larvae
Pyrgus carthami	(Hübner, 1813)	LC	LC	Pyrgus carthami	Larvae	Larvae
Pyrgus centaureae	(Rambur, 1839)	LC	LC	Pyrgus centaureae	Proven	Proven
Pyrgus cinarae	(Rambur, 1839)	LC	LC	Pyrgus cinarae	Larvae	Larvae
Pyrgus cirsii	(Rambur, 1839)	VU	VU	Pyrgus cirsii	Larvae	Larvae
Pyrgus malvae	(Linnaeus, 1758)	LC	LC	Pyrgus malvae	Proven	Proven
Pyrgus malvoides	(Elwes & Edwards, 1897)	LC	LC	Pyrgus malvoides	Proven	Proven
Pyrgus onopordi	(Rambur, 1839)	LC	LC	Pyrgus onopordi	Larvae	Larvae
Pyrgus serratulae	(Rambur, 1839)	LC	NT	Pyrgus serratulae	Larvae	Larvae
Pyrgus sidae	(Esper, 1784)	LC	LC	Pyrgus sidae	Proven	Proven
Pyrgus warrenensis	(Verity, 1928)	LC	LC	Pyrgus warrenensis	Larvae	Larvae
Pyronia bathseba	(Fabricius, 1793)	LC	LC	Pyronia bathseba	Proven	Proven
Pyronia cecilia	(Vallantin, 1894)	LC	LC	Pyronia cecilia	Proven	Proven
Pyronia tithonus	(Linnaeus, 1767)	LC	LC	Pyronia tithonus	Proven	Proven
Satyrium acaciae	(Fabricius, 1787)	LC	LC	Satyrium acaciae	Proven	Proven
Satyrium esculi	(Hübner, 1804)	LC	LC	Satyrium esculi	Larvae	Larvae
Satyrium ilicis	(Esper, 1779)	LC	LC	Satyrium ilicis	Proven	Proven
Satyrium ledereri	(Boisduval, 1848)	NA	NA	Satyrium ledereri	Larvae	Larvae
Satyrium pruni	(Linnaeus, 1758)	LC	LC	Satyrium pruni	Proven	Proven
Satyrium spini	(Dennis & Schiffermüller, 1775)	LC	LC	Satyrium spini	Larvae	Larvae
Satyrium w-album	(Knoch, 1782)	LC	LC	Satyrium w-album	Larvae	Larvae
Satyrus actaea	(Esper, 1781)	LC	LC	Satyrus actaea	Larvae	Larvae
Satyrus ferula	(Fabricius, 1793)	LC	LC	Satyrus ferula	Larvae	Larvae
Satyrus virbius	(Herrich-Schäffer, [1844])	LC	NE	Satyrus virbius	Unknown	Unknown
Scolitantides orion	(Pallas, 1771)	LC	NT	Scolitantides orion	Proven	Proven
Spialia orbifer	(Hübner, 1823)	LC	LC	Spialia orbifer	Proven	Proven
Spialia phlomidis	(Herrich-Schäffer, 1845)	LC	LC	Spialia phlomidis	Larvae	Larvae
Spialia sertorius	(Hoffmannsegg, 1804)	LC	LC	Spialia sertorius	Proven	Proven
Spialia therapne	(Rambur, 1832)	LC	LC	Spialia therapne	Claim only	Claim only
Tarucus balkanicus	(Freyer, 1844)	LC	LC	Tarucus balkanicus	Larvae	Larvae
Tarucus theophrastus	(Fabricius, 1793)	LC	LC	Tarucus theophrastus	Larvae	Larvae
Thecla betulae	(Linnaeus, 1758)	LC	LC	Thecla betulae	Proven	Proven
Thymelicus acteon	(Rottemburg, 1775)	NT	NT	Thymelicus acteon	Proven	Proven
Thymelicus christi	(Rebel, 1894)	LC	LC	Thymelicus christi	Unknown	Unknown
Thymelicus hyrax	(Lederer, 1861)	LC	LC	Thymelicus hyrax	Larvae	Larvae
Thymelicus lineola	(Ochsenheimer, 1808)	LC	LC	Thymelicus lineola	Larvae	Larvae
Thymelicus sylvestris	(Poda, 1761)	LC	LC	Thymelicus sylvestris	Larvae	Larvae
Tomares ballus	(Fabricius, 1787)	LC	LC	Tomares ballus	Proven	Proven
Tomares callimachus	(Eversmann, 1848)	LC	NE	Tomares callimachus	Larvae	Larvae
Tomares nogelii	(Herrich-Schäffer, 1851)	VU	RE	Tomares nogelii	Larvae	Larvae
Tongeia fischeri	(Eversmann, 1843)	NA	NA	Tongeia fischeri	Unknown	Unknown
Turanana taygetica	(Rebel, 1902)	EN	EN	Turanana taygetica	Larvae	Unknown
Vanessa atalanta	(Linnaeus, 1758)	LC	LC	Vanessa atalanta	Proven	Proven
Vanessa cardui	(Linnaeus, 1758)	LC	LC	Vanessa cardui	Proven	Proven
Vanessa virginiensis	(Drury, 1773)	NA	NA	Vanessa virginiensis	Proven	Proven
Vanessa vulcania	(Godart, 1819)	LC	LC	Vanessa vulcania	Proven	Proven
Ypthima asterope	(Klug, 1832)	NA	NA	Ypthima asterope	Larvae	Larvae
Zegris eupheme	(Esper, 1804)	NT	NT	Zegris eupheme	Claim only	Claim only
Zegris pyrothoe	(Eversmann, 1832)	NA	NA	Zegris pyrothoe	Unknown	Unknown
Zerynthia caucasica	(Lederer, 1864)	NA	NA	Zerynthia caucasica	Unknown	Unknown
Zerynthia cerisy	(Godart, 1824)	NT	NT	Zerynthia cerisy	Larvae	Larvae
Zerynthia cretica	(Rebel, 1904)	LC	LC	Zerynthia cretica	Proven	Proven
Zerynthia polyxena	(Dennis & Schiffermüller, 1775)	LC	LC	Zerynthia polyxena	Proven	Proven
Zerynthia rumina	(Linnaeus, 1758)	LC	LC	Zerynthia rumina	Proven	Proven
Zizeeria karsandra	(Moore, 1865)	NA	NA	Zizeeria karsandra	Proven	Proven
Zizeeria knysna	(Trimen, 1862)	NA	NA	Zizeeria knysna	Larvae	Larvae
